# Supplementary material for: Expanding the potential genes of inborn errors of immunity through protein interactions
Source: BMC Genomics. 2021 Aug 15;22:618. doi: 10.1186/s12864-021-07909-3 (PMC8364696; doi:10.1186/s12864-021-07909-3)
Supplement: Supplementary file 1 — Additional file 1: Table S1. IEI Candidate Genes without Filter. [file 12864_2021_7909_MOESM1_ESM.xlsx]

## Sheet: Sheet1
Table S1: IEI Candidate Genes without Filter	X1	pLI	Gene	pNull	pRec	InItan	Pathway1	Pathway2	BothPathways
1	1897	1.62e-72	ROS1	1	1.47e-10	NEW	FALSE	TRUE	FALSE
2	1638	1.73e-72	PLB1	1	2.99e-12	NEW	TRUE	FALSE	FALSE
3	314	1.09e-60	CD36	1	5.63e-17	KNOWN	FALSE	TRUE	FALSE
4	2198	2.88e-59	TG	0.99867	0.0013303	NEW	TRUE	TRUE	TRUE
5	547	2.54e-58	DNAH11	1.19e-09	1	NEW	TRUE	FALSE	FALSE
6	572	4.5e-56	DUOX2	1	1.07e-09	NEW	TRUE	FALSE	FALSE
7	3	2.11e-55	ABCA7	1	5.07e-07	NEW	TRUE	FALSE	FALSE
8	1887	4.91e-55	RNF213	6.71e-11	1	NEW	TRUE	FALSE	FALSE
9	1392	1.48e-54	MYOF	0.99783	0.0021672	KNOWN	TRUE	FALSE	FALSE
10	1375	2.79e-54	MUC4	0.99998	1.66e-05	NEW	TRUE	FALSE	FALSE
11	2144	3.19e-52	SYNE1	8.49e-54	1	NEW	TRUE	FALSE	FALSE
12	1164	2.41e-47	LAMA2	2.74e-05	0.99997	KNOWN	FALSE	TRUE	FALSE
13	1165	8.83e-46	LAMA3	1.55e-07	1	NEW	TRUE	FALSE	FALSE
14	422	4.49e-45	COL22A1	0.99373	0.006274	NEW	TRUE	FALSE	FALSE
15	590	1.14e-44	DYNC2H1	9.24e-17	1	NEW	TRUE	FALSE	FALSE
16	1680	1.51e-42	PPL	0.99986	0.00014295	NEW	TRUE	FALSE	FALSE
17	475	4.63e-42	CUBN	4.24e-10	1	NEW	TRUE	FALSE	FALSE
18	2207	4.62e-41	THADA	0.99794	0.0020642	NEW	TRUE	FALSE	FALSE
19	522	1.07e-38	DDX60L	0.999	0.00099707	NEW	TRUE	FALSE	FALSE
20	1451	1.42e-38	NLRP2	1	1.21e-07	KNOWN	FALSE	TRUE	FALSE
21	961	3.63e-38	HMCN1	1.74e-27	1	NEW	TRUE	FALSE	FALSE
22	775	7.21e-37	FOCAD	0.72203	0.27797	NEW	TRUE	FALSE	FALSE
23	1365	7.87e-37	MST1R	1	4.8e-06	KNOWN	FALSE	TRUE	FALSE
24	1785	1.03e-36	PTPRH	0.99998	2.09e-05	NEW	FALSE	TRUE	FALSE
25	1389	2.03e-36	MYO3B	0.99693	0.0030746	NEW	TRUE	FALSE	FALSE
26	2357	2.95e-35	USP6	0.9923	0.0077019	NEW	FALSE	TRUE	FALSE
27	1991	6.09e-35	SH3TC1	0.99999	8.72e-06	NEW	TRUE	FALSE	FALSE
28	2405	2.64e-34	WRN	0.97217	0.027833	KNOWN	TRUE	TRUE	TRUE
29	155	3.67e-34	ATP8B4	0.99965	0.00034632	NEW	TRUE	FALSE	FALSE
30	1678	6e-34	PPFIBP2	0.99997	3.36e-05	NEW	TRUE	FALSE	FALSE
31	1926	8.97e-34	RTTN	0.00011886	0.99988	NEW	TRUE	FALSE	FALSE
32	1508	1.97e-33	OAS3	0.99998	1.82e-05	NEW	TRUE	FALSE	FALSE
33	1163	3.22e-32	LAMA1	2.36e-10	1	NEW	FALSE	TRUE	FALSE
34	1961	5.04e-32	SELP	0.99998	1.72e-05	KNOWN	TRUE	TRUE	TRUE
35	82	7.32e-32	ANO6	0.9997	0.00029551	NEW	TRUE	FALSE	FALSE
36	89	1.17e-31	AOX1	0.9281	0.071904	KNOWN	TRUE	FALSE	FALSE
37	385	1.89e-31	CGN	0.94998	0.050021	NEW	FALSE	TRUE	FALSE
38	1900	4.08e-31	RPGRIP1L	0.95902	0.040981	NEW	TRUE	FALSE	FALSE
39	1207	2.58e-30	LRRK2	6.37e-09	1	KNOWN	TRUE	TRUE	TRUE
40	413	4.29e-30	CNKSR1	0.99994	6.36e-05	KNOWN	FALSE	TRUE	FALSE
41	1298	7.76e-30	MCPH1	0.99999	1.26e-05	NEW	FALSE	TRUE	FALSE
42	2392	2.6e-29	VWA5A	0.99999	1.33e-05	NEW	TRUE	FALSE	FALSE
43	1091	5.71e-29	ITPR2	3.68e-10	1	NEW	TRUE	FALSE	FALSE
44	1332	1.26e-28	MKI67	0.0010241	0.99898	NEW	TRUE	FALSE	FALSE
45	1466	3.05e-28	NOX5	0.99997	2.96e-05	NEW	TRUE	FALSE	FALSE
46	1749	4.96e-28	PRUNE2	2.9e-05	0.99997	NEW	TRUE	FALSE	FALSE
47	875	2.88e-27	GPNMB	0.99999	8.06e-06	NEW	TRUE	FALSE	FALSE
48	1045	2.99e-27	IL3RA	1	2.22e-06	NEW	FALSE	TRUE	FALSE
49	1807	3.44e-27	RAD50	0.28401	0.71599	KNOWN	TRUE	FALSE	FALSE
50	2025	3.6e-27	SLC44A3	0.99997	3.41e-05	NEW	TRUE	FALSE	FALSE
51	1645	4.14e-27	PLD2	0.99297	0.0070263	NEW	TRUE	TRUE	TRUE
52	1669	8.05e-27	POLE	2.18e-08	1	NEW	FALSE	TRUE	FALSE
53	1061	8.5e-27	IQGAP2	0.007036	0.99296	KNOWN	TRUE	FALSE	FALSE
54	671	2.06e-26	ERAP1	0.99747	0.0025295	NEW	TRUE	FALSE	FALSE
55	1214	9.29e-26	LTK	0.99914	0.00086032	KNOWN	FALSE	TRUE	FALSE
56	47	1.08e-25	AHI1	0.83422	0.16578	NEW	TRUE	FALSE	FALSE
57	1772	1.42e-25	PTPN13	4.27e-08	1	KNOWN	TRUE	TRUE	TRUE
58	2145	1.65e-25	SYNE2	9.61e-48	1	NEW	TRUE	FALSE	FALSE
59	2393	3.22e-25	VWF	1.09e-10	1	NEW	TRUE	FALSE	FALSE
60	670	3.31e-25	EPSTI1	0.99998	1.85e-05	NEW	TRUE	FALSE	FALSE
61	2332	6.56e-25	TYRP1	0.99999	7.44e-06	NEW	TRUE	FALSE	FALSE
62	2401	6.88e-25	WNK4	0.98011	0.019887	NEW	FALSE	TRUE	FALSE
63	1556	8.03e-25	PCDH15	0.0061344	0.99387	NEW	TRUE	FALSE	FALSE
64	2147	9.89e-25	SYT8	1	4.92e-06	NEW	TRUE	FALSE	FALSE
65	1294	1.16e-24	MCF2L2	0.46951	0.53049	NEW	TRUE	FALSE	FALSE
66	390	1.21e-24	CHEK2	0.99992	7.64e-05	KNOWN	TRUE	TRUE	TRUE
67	172	1.38e-24	BARD1	0.99969	0.00030599	NEW	FALSE	TRUE	FALSE
68	1297	1.94e-24	MCM7	0.99928	0.00072123	KNOWN	TRUE	FALSE	FALSE
69	1278	3.3e-24	MARCH10	0.99973	0.00026554	NEW	TRUE	FALSE	FALSE
70	2152	4.82e-24	TACC2	3.94e-06	1	NEW	TRUE	FALSE	FALSE
71	2166	8.47e-24	TBC1D4	0.51863	0.48137	NEW	FALSE	TRUE	FALSE
72	1177	9.84e-24	LDLR	0.99304	0.0069579	KNOWN	TRUE	FALSE	FALSE
73	658	1.46e-23	EPHA1	0.96771	0.032287	KNOWN	FALSE	TRUE	FALSE
74	1557	1.75e-23	PCK2	0.99963	0.00036831	NEW	TRUE	FALSE	FALSE
75	521	1.76e-23	DDX58	0.98123	0.018769	KNOWN	FALSE	TRUE	FALSE
76	1465	2.05e-23	NOTCH4	0.00029251	0.99971	NEW	FALSE	TRUE	FALSE
77	897	2.55e-23	GSAP	0.91563	0.084366	NEW	TRUE	FALSE	FALSE
78	492	3.2e-23	CYP24A1	0.99986	0.00014163	NEW	TRUE	FALSE	FALSE
79	609	4.2e-23	EFCAB5	0.054595	0.9454	NEW	TRUE	FALSE	FALSE
80	360	4.62e-23	CDK5RAP2	7.58e-07	1	NEW	TRUE	FALSE	FALSE
81	380	4.72e-23	CEP128	0.04709	0.95291	NEW	TRUE	FALSE	FALSE
82	2225	5.87e-23	TLR1	0.99997	2.83e-05	KNOWN	FALSE	TRUE	FALSE
83	1505	1.1e-22	NUP210	0.00013056	0.99987	NEW	TRUE	FALSE	FALSE
84	1087	1.63e-22	ITGB6	0.99736	0.0026426	KNOWN	FALSE	TRUE	FALSE
85	2377	2.3e-22	VEPH1	0.99676	0.0032358	NEW	TRUE	FALSE	FALSE
86	562	3.37e-22	DPYD	0.89681	0.10319	NEW	TRUE	FALSE	FALSE
87	248	3.52e-22	CAPN2	0.97054	0.029456	KNOWN	TRUE	FALSE	FALSE
88	1314	4.51e-22	MELK	0.9975	0.0024993	NEW	FALSE	TRUE	FALSE
89	680	5.16e-22	ERCC6	0.0082575	0.99174	NEW	FALSE	TRUE	FALSE
90	2384	9.31e-22	VPS13A	1.96e-18	1	NEW	TRUE	FALSE	FALSE
91	1213	1.27e-21	LTF	0.99117	0.0088337	KNOWN	TRUE	TRUE	TRUE
92	1263	1.87e-21	MAPK15	0.99958	0.00041956	KNOWN	FALSE	TRUE	FALSE
93	1507	2.61e-21	OAS2	0.99635	0.0036471	NEW	TRUE	FALSE	FALSE
94	224	3.4e-21	BTN2A1	0.99992	8.34e-05	NEW	TRUE	FALSE	FALSE
95	1775	3.49e-21	PTPN22	0.96933	0.030669	KNOWN	TRUE	TRUE	TRUE
96	1605	3.94e-21	PIEZO1	2.59e-10	1	NEW	TRUE	FALSE	FALSE
97	1644	4.78e-21	PLD1	0.14192	0.85808	KNOWN	TRUE	TRUE	TRUE
98	1916	5.96e-21	RPS6KB2	0.99957	0.00043136	NEW	TRUE	TRUE	TRUE
99	141	1.15e-20	ASCC3	5.56e-11	1	NEW	TRUE	FALSE	FALSE
100	2172	1.41e-20	TBXAS1	0.99862	0.0013799	NEW	TRUE	FALSE	FALSE
101	1640	3.07e-20	PLCB2	0.060572	0.93943	KNOWN	FALSE	TRUE	FALSE
102	2040	3.63e-20	SMAD6	0.99998	2.44e-05	KNOWN	FALSE	TRUE	FALSE
103	708	7.17e-20	FAM129A	0.99308	0.0069222	NEW	TRUE	FALSE	FALSE
104	607	8.36e-20	EEF2K	0.94682	0.053184	NEW	TRUE	TRUE	TRUE
105	2165	8.6e-20	TBC1D31	0.066922	0.93308	NEW	TRUE	FALSE	FALSE
106	2362	1e-19	UTRN	8.03e-25	1	NEW	TRUE	FALSE	FALSE
107	2215	1.24e-19	TIE1	0.15354	0.84646	NEW	FALSE	TRUE	FALSE
108	1283	1.71e-19	MAST2	4.96e-05	0.99995	NEW	FALSE	TRUE	FALSE
109	1166	2.5e-19	LAMB2	1.18e-06	1	NEW	FALSE	TRUE	FALSE
110	1063	2.61e-19	IRAK2	0.99232	0.0076838	KNOWN	FALSE	TRUE	FALSE
111	431	4.74e-19	CR2	0.12171	0.87829	NEW	TRUE	TRUE	TRUE
112	1364	4.78e-19	MST1	0.85727	0.14273	KNOWN	TRUE	TRUE	TRUE
113	2015	5.31e-19	SLC12A8	0.98833	0.011672	NEW	TRUE	FALSE	FALSE
114	646	5.76e-19	EML2	0.84188	0.15812	NEW	TRUE	FALSE	FALSE
115	1085	9.53e-19	ITGB4	8.51e-07	1	NEW	FALSE	TRUE	FALSE
116	97	1.36e-18	APOBEC3D	0.99923	0.000768	NEW	TRUE	FALSE	FALSE
117	423	1.64e-18	COL25A1	0.1058	0.8942	NEW	TRUE	FALSE	FALSE
118	710	1.9e-18	FAM13A	0.021604	0.9784	NEW	TRUE	TRUE	TRUE
119	1456	2.46e-18	NOD1	0.97139	0.028611	KNOWN	FALSE	TRUE	FALSE
120	1855	3.17e-18	RECQL5	0.6191	0.3809	KNOWN	FALSE	TRUE	FALSE
121	752	3.19e-18	FGGY	0.98263	0.017371	NEW	TRUE	FALSE	FALSE
122	1377	3.42e-18	MX1	0.98189	0.018112	KNOWN	TRUE	FALSE	FALSE
123	768	3.59e-18	FMN1	0.36491	0.63509	NEW	TRUE	FALSE	FALSE
124	1162	4.18e-18	KYNU	0.99448	0.0055187	NEW	TRUE	FALSE	FALSE
125	411	4.49e-18	CNBD1	0.99919	0.00080563	NEW	TRUE	FALSE	FALSE
126	2167	4.64e-18	TBC1D5	0.54719	0.45281	NEW	TRUE	FALSE	FALSE
127	975	4.65e-18	HOOK2	0.30897	0.69103	NEW	TRUE	FALSE	FALSE
128	1352	4.9e-18	MR1	0.99956	0.00044056	KNOWN	TRUE	FALSE	FALSE
129	1517	5.91e-18	OPTN	0.987	0.013002	KNOWN	TRUE	FALSE	FALSE
130	2205	6.81e-18	TGM2	0.97292	0.027081	KNOWN	TRUE	TRUE	TRUE
131	2477	7.79e-18	ZNF333	0.98471	0.015285	NEW	TRUE	FALSE	FALSE
132	1338	7.88e-18	MMP13	0.99784	0.002162	NEW	TRUE	FALSE	FALSE
133	1423	8.21e-18	NEK9	0.058638	0.94136	KNOWN	FALSE	TRUE	FALSE
134	2179	1.27e-17	TDP1	0.92633	0.073672	KNOWN	TRUE	FALSE	FALSE
135	108	1.31e-17	ARHGAP10	0.32542	0.67458	NEW	TRUE	FALSE	FALSE
136	1342	1.89e-17	MMP9	0.97436	0.025637	KNOWN	TRUE	TRUE	TRUE
137	610	1.9e-17	EFHC1	0.97429	0.025709	NEW	TRUE	FALSE	FALSE
138	2093	2.38e-17	SPIDR	0.89448	0.10552	NEW	TRUE	FALSE	FALSE
139	852	2.43e-17	GNA14	0.99887	0.0011304	NEW	FALSE	TRUE	FALSE
140	1812	3.03e-17	RALGAPA2	5.92e-09	1	NEW	TRUE	FALSE	FALSE
141	738	4.61e-17	FCRL5	0.84776	0.15224	NEW	TRUE	FALSE	FALSE
142	147	4.67e-17	ATG4C	0.99383	0.0061658	NEW	TRUE	FALSE	FALSE
143	613	8.53e-17	EGF	0.00047646	0.99952	KNOWN	FALSE	TRUE	FALSE
144	2305	1.01e-16	TRPV1	0.87302	0.12698	NEW	FALSE	TRUE	FALSE
145	453	1.42e-16	CSN1S1	0.99834	0.001661	NEW	TRUE	TRUE	TRUE
146	253	1.75e-16	CASP5	0.99638	0.0036221	KNOWN	FALSE	TRUE	FALSE
147	1403	2.18e-16	NBN	0.65704	0.34296	NEW	TRUE	TRUE	TRUE
148	2306	2.24e-16	TRPV4	0.80389	0.19611	KNOWN	FALSE	TRUE	FALSE
149	2386	2.41e-16	VPS33B	0.41849	0.58151	NEW	TRUE	FALSE	FALSE
150	23	2.44e-16	ADAM15	0.054813	0.94519	KNOWN	TRUE	FALSE	FALSE
151	14	2.55e-16	ACPP	0.99132	0.0086825	NEW	FALSE	TRUE	FALSE
152	1717	3.33e-16	PREX2	1.13e-07	1	NEW	FALSE	TRUE	FALSE
153	1292	4.66e-16	MCC	0.023468	0.97653	NEW	TRUE	FALSE	FALSE
154	43	6.35e-16	AGER	0.98516	0.014845	KNOWN	TRUE	TRUE	TRUE
155	267	6.5e-16	CCDC57	0.6606	0.3394	NEW	TRUE	FALSE	FALSE
156	1221	6.84e-16	MAD1L1	0.4332	0.5668	NEW	TRUE	FALSE	FALSE
157	1891	7.27e-16	ROBO1	3.69e-08	1	KNOWN	TRUE	FALSE	FALSE
158	626	1.24e-15	EIF2AK4	3.48e-09	1	NEW	FALSE	TRUE	FALSE
159	824	1.26e-15	GBP1	0.95773	0.042267	NEW	TRUE	FALSE	FALSE
160	1082	1.37e-15	ITGAX	0.00021697	0.99978	NEW	FALSE	TRUE	FALSE
161	673	1.7e-15	ERBB3	3.21e-05	0.99997	KNOWN	FALSE	TRUE	FALSE
162	1808	2.08e-15	RAD51B	0.99581	0.0041915	NEW	TRUE	FALSE	FALSE
163	2310	3.04e-15	TSHR	0.96296	0.037041	KNOWN	FALSE	TRUE	FALSE
164	1131	3.57e-15	KIR2DL1	0.99845	0.0015538	NEW	FALSE	TRUE	FALSE
165	743	3.79e-15	FES	0.02792	0.97208	KNOWN	FALSE	TRUE	FALSE
166	1460	4.03e-15	NOS2	0.00112	0.99888	KNOWN	TRUE	TRUE	TRUE
167	1174	4.19e-15	LBP	0.97666	0.023338	KNOWN	TRUE	FALSE	FALSE
168	2243	5.07e-15	TNFRSF10A	0.99292	0.0070804	KNOWN	TRUE	TRUE	TRUE
169	2461	5.24e-15	ZNF226	0.90422	0.09578	NEW	TRUE	FALSE	FALSE
170	1341	5.74e-15	MMP3	0.98537	0.014628	NEW	TRUE	FALSE	FALSE
171	704	5.92e-15	F5	1.82e-09	1	NEW	FALSE	TRUE	FALSE
172	2154	7.98e-15	TAF1B	0.61171	0.38829	NEW	TRUE	FALSE	FALSE
173	1923	9.44e-15	RSAD2	0.99724	0.0027562	NEW	TRUE	FALSE	FALSE
174	1881	1.19e-14	RIPK3	0.97761	0.022389	KNOWN	FALSE	TRUE	FALSE
175	2122	1.28e-14	STK10	0.0051641	0.99484	NEW	TRUE	TRUE	TRUE
176	430	1.32e-14	CPQ	0.98761	0.012393	NEW	TRUE	FALSE	FALSE
177	418	1.43e-14	COL14A1	1.03e-10	1	NEW	TRUE	FALSE	FALSE
178	2289	2.29e-14	TRAPPC9	0.00045722	0.99954	NEW	TRUE	FALSE	FALSE
179	718	2.49e-14	FANCG	0.7749	0.2251	KNOWN	FALSE	TRUE	FALSE
180	1308	2.59e-14	MED16	0.59988	0.40012	KNOWN	TRUE	FALSE	FALSE
181	643	3.01e-14	ELP3	0.57141	0.42859	KNOWN	TRUE	FALSE	FALSE
182	1665	3.66e-14	PNKP	0.91833	0.081672	KNOWN	TRUE	FALSE	FALSE
183	909	3.67e-14	GZMB	0.99835	0.0016523	NEW	FALSE	TRUE	FALSE
184	694	3.96e-14	ETV7	0.98768	0.012316	NEW	TRUE	FALSE	FALSE
185	2471	6.33e-14	ZNF268	0.41659	0.58341	NEW	TRUE	FALSE	FALSE
186	2297	6.9e-14	TRIM55	0.8832	0.1168	NEW	TRUE	FALSE	FALSE
187	1148	6.98e-14	KLRK1	0.99535	0.0046476	KNOWN	FALSE	TRUE	FALSE
188	839	7.66e-14	GLI1	0.15707	0.84293	NEW	FALSE	TRUE	FALSE
189	202	8.35e-14	BLK	0.87016	0.12984	KNOWN	TRUE	TRUE	TRUE
190	1133	8.36e-14	KIR3DL1	0.99483	0.0051666	NEW	FALSE	TRUE	FALSE
191	2368	8.45e-14	VAV3	0.00034652	0.99965	KNOWN	TRUE	TRUE	TRUE
192	1968	8.83e-14	SERPINA3	0.99723	0.0027728	NEW	TRUE	FALSE	FALSE
193	449	9.27e-14	CSGALNACT1	0.96126	0.038743	NEW	TRUE	FALSE	FALSE
194	1779	9.41e-14	PTPN7	0.74764	0.25236	KNOWN	FALSE	TRUE	FALSE
195	2292	1.16e-13	TRIB3	0.99675	0.0032549	KNOWN	TRUE	TRUE	TRUE
196	1183	1.49e-13	LIFR	0.0001538	0.99985	NEW	FALSE	TRUE	FALSE
197	1834	1.73e-13	RASSF4	0.98479	0.015214	NEW	TRUE	FALSE	FALSE
198	2503	1.83e-13	ZNF596	0.98426	0.015744	NEW	TRUE	FALSE	FALSE
199	2162	1.86e-13	TBC1D1	0.00011188	0.99989	NEW	TRUE	FALSE	FALSE
200	2141	2.17e-13	SUSD1	0.16856	0.83144	NEW	TRUE	FALSE	FALSE
201	2229	2.48e-13	TLR5	0.96406	0.035935	KNOWN	FALSE	TRUE	FALSE
202	679	2.73e-13	ERCC5	0.0076245	0.99238	KNOWN	FALSE	TRUE	FALSE
203	533	3.2e-13	DHX58	0.73278	0.26722	KNOWN	TRUE	FALSE	FALSE
204	696	3.41e-13	EXOC4	0.0055654	0.99443	KNOWN	TRUE	FALSE	FALSE
205	589	3.59e-13	DYM	0.099221	0.90078	NEW	TRUE	FALSE	FALSE
206	334	4.1e-13	CDC25C	0.90901	0.090986	KNOWN	TRUE	TRUE	TRUE
207	1169	4.28e-13	LAPTM4B	0.99299	0.0070134	NEW	TRUE	FALSE	FALSE
208	1763	4.35e-13	PTK6	0.95024	0.04976	KNOWN	TRUE	TRUE	TRUE
209	530	6.02e-13	DGKG	0.011994	0.98801	KNOWN	TRUE	FALSE	FALSE
210	1077	6.08e-13	ITGA8	2.04e-05	0.99998	KNOWN	TRUE	FALSE	FALSE
211	751	7.19e-13	FGFR4	0.042523	0.95748	NEW	TRUE	TRUE	TRUE
212	1540	7.28e-13	PARD3B	0.00038423	0.99962	NEW	TRUE	FALSE	FALSE
213	1417	8.72e-13	NEDD4	2.46e-06	1	KNOWN	FALSE	TRUE	FALSE
214	2455	9.47e-13	ZNF181	0.95899	0.041011	NEW	TRUE	FALSE	FALSE
215	905	1.01e-12	GTDC1	0.91919	0.080811	NEW	TRUE	FALSE	FALSE
216	73	1.13e-12	AMPD3	0.095375	0.90463	NEW	TRUE	FALSE	FALSE
217	721	1.2e-12	FAT1	2.49e-18	1	NEW	TRUE	FALSE	FALSE
218	2322	1.23e-12	TUBGCP5	3.68e-05	0.99996	NEW	TRUE	FALSE	FALSE
219	2076	1.53e-12	SORBS1	2.21e-07	1	KNOWN	TRUE	TRUE	TRUE
220	2287	1.67e-12	TRAF5	0.65001	0.34999	KNOWN	FALSE	TRUE	FALSE
221	1842	1.72e-12	RBM19	0.00055194	0.99945	NEW	TRUE	FALSE	FALSE
222	2035	1.79e-12	SLX4IP	0.9689	0.031101	NEW	TRUE	FALSE	FALSE
223	790	1.81e-12	FRK	0.63687	0.36313	NEW	FALSE	TRUE	FALSE
224	2467	1.83e-12	ZNF251	0.94002	0.059977	NEW	TRUE	FALSE	FALSE
225	1367	1.94e-12	MTHFD1L	0.00046656	0.99953	NEW	TRUE	FALSE	FALSE
226	1347	1.95e-12	MPG	0.98294	0.017058	KNOWN	FALSE	TRUE	FALSE
227	1325	2.18e-12	MICAL2	7.98e-05	0.99992	NEW	TRUE	FALSE	FALSE
228	1694	2.21e-12	PPP1R15A	0.8747	0.1253	NEW	TRUE	FALSE	FALSE
229	2521	2.35e-12	ZNF786	0.76282	0.23718	NEW	TRUE	FALSE	FALSE
230	1841	2.93e-12	RBL1	0.0002569	0.99974	KNOWN	FALSE	TRUE	FALSE
231	1839	3.08e-12	RBBP8	0.0011834	0.99882	KNOWN	TRUE	TRUE	TRUE
232	25	3.12e-12	ADAMTSL1	6.6e-10	1	NEW	TRUE	FALSE	FALSE
233	69	3.4e-12	AMH	0.98768	0.012321	KNOWN	TRUE	TRUE	TRUE
234	527	3.72e-12	DEPTOR	0.95242	0.047583	NEW	FALSE	TRUE	FALSE
235	1512	3.93e-12	OGG1	0.90721	0.092788	NEW	TRUE	FALSE	FALSE
236	258	4.12e-12	CAST	0.0038178	0.99618	NEW	TRUE	FALSE	FALSE
237	2498	5.02e-12	ZNF546	0.20203	0.79797	NEW	TRUE	FALSE	FALSE
238	1743	5.36e-12	PRODH	0.64136	0.35864	NEW	TRUE	FALSE	FALSE
239	2409	6.82e-12	XAF1	0.98148	0.018524	KNOWN	TRUE	FALSE	FALSE
240	148	7.38e-12	ATG7	0.13978	0.86022	KNOWN	FALSE	TRUE	FALSE
241	733	7.61e-12	FCER2	0.92824	0.071756	KNOWN	TRUE	TRUE	TRUE
242	1495	7.64e-12	NSMAF	6.5e-05	0.99993	NEW	TRUE	FALSE	FALSE
243	2260	8.22e-12	TNK2	0.0069494	0.99305	KNOWN	FALSE	TRUE	FALSE
244	2078	8.23e-12	SORBS3	0.0069404	0.99306	NEW	FALSE	TRUE	FALSE
245	1646	8.35e-12	PLEC	1.05e-23	1	NEW	TRUE	FALSE	FALSE
246	1386	9.17e-12	MYLK	6.95e-10	1	NEW	TRUE	TRUE	TRUE
247	2453	9.6e-12	ZNF169	0.91811	0.081894	NEW	TRUE	FALSE	FALSE
248	869	1.02e-11	GPATCH2	0.52002	0.47998	NEW	TRUE	FALSE	FALSE
249	1156	1.1e-11	KRT17	0.91161	0.088393	NEW	TRUE	FALSE	FALSE
250	41	1.14e-11	AFP	0.086727	0.91327	NEW	TRUE	FALSE	FALSE
251	1591	1.26e-11	PGS1	0.68404	0.31596	NEW	TRUE	FALSE	FALSE
252	1786	1.29e-11	PTPRJ	6.22e-06	0.99999	NEW	TRUE	TRUE	TRUE
253	526	1.3e-11	DENND3	3.03e-05	0.99997	NEW	TRUE	FALSE	FALSE
254	225	1.38e-11	BTN2A2	0.81381	0.18619	NEW	TRUE	FALSE	FALSE
255	1253	1.54e-11	MAP4K2	0.00011723	0.99988	KNOWN	FALSE	TRUE	FALSE
256	195	1.56e-11	BID	0.99182	0.0081772	KNOWN	TRUE	TRUE	TRUE
257	2390	1.57e-11	VRK2	0.42794	0.57206	NEW	TRUE	FALSE	FALSE
258	31	1.71e-11	ADH1A	0.9683	0.031702	NEW	TRUE	FALSE	FALSE
259	1006	1.78e-11	IFI16	0.40022	0.59978	KNOWN	TRUE	TRUE	TRUE
260	2014	2.05e-11	SLC12A4	7.78e-05	0.99992	NEW	TRUE	FALSE	FALSE
261	1329	2.08e-11	MIPOL1	0.59736	0.40264	NEW	TRUE	FALSE	FALSE
262	1683	2.23e-11	PPM1D	0.58453	0.41547	KNOWN	TRUE	TRUE	TRUE
263	1316	2.66e-11	MERTK	0.0013056	0.99869	KNOWN	FALSE	TRUE	FALSE
264	1509	2.76e-11	OASL	0.95819	0.041808	NEW	TRUE	FALSE	FALSE
265	2218	3.24e-11	TJP2	8.19e-06	0.99999	KNOWN	TRUE	TRUE	TRUE
266	1080	3.31e-11	ITGAM	7.91e-06	0.99999	KNOWN	TRUE	TRUE	TRUE
267	861	3.33e-11	GNB3	0.91177	0.088231	NEW	FALSE	TRUE	FALSE
268	2411	3.69e-11	XPC	0.0040103	0.99599	KNOWN	TRUE	FALSE	FALSE
269	901	3.89e-11	GSN	0.017735	0.98226	KNOWN	TRUE	TRUE	TRUE
270	217	4.21e-11	BST1	0.89927	0.10073	NEW	TRUE	FALSE	FALSE
271	1	4.52e-11	A2M	8.49e-09	1	KNOWN	TRUE	FALSE	FALSE
272	139	5.04e-11	ARVCF	0.012385	0.98762	NEW	FALSE	TRUE	FALSE
273	1945	5.04e-11	SAMSN1	0.7948	0.2052	NEW	TRUE	FALSE	FALSE
274	1318	5.55e-11	METTL8	0.88239	0.11761	NEW	TRUE	FALSE	FALSE
275	386	5.63e-11	CHAT	0.047768	0.95223	NEW	TRUE	FALSE	FALSE
276	1642	5.68e-11	PLCE1	8.51e-14	1	NEW	FALSE	TRUE	FALSE
277	494	5.8e-11	CYP3A4	0.61384	0.38616	NEW	TRUE	FALSE	FALSE
278	469	5.88e-11	CTSB	0.87849	0.12151	KNOWN	TRUE	FALSE	FALSE
279	2273	5.95e-11	TP53I3	0.96574	0.034257	NEW	TRUE	FALSE	FALSE
280	88	6.27e-11	AOC3	0.36833	0.63167	NEW	FALSE	TRUE	FALSE
281	1072	6.28e-11	ITGA2	6.39e-07	1	KNOWN	FALSE	TRUE	FALSE
282	1261	6.72e-11	MAPK13	0.58655	0.41345	NEW	TRUE	TRUE	TRUE
283	1296	6.95e-11	MCM3	0.0016223	0.99838	KNOWN	TRUE	FALSE	FALSE
284	1516	7.89e-11	OPRM1	0.857	0.143	KNOWN	TRUE	FALSE	FALSE
285	1380	8.01e-11	MYBPC3	4.51e-07	1	KNOWN	TRUE	FALSE	FALSE
286	874	8.13e-11	GPD2	0.02953	0.97047	NEW	TRUE	FALSE	FALSE
287	1610	8.42e-11	PIK3C3	5.07e-05	0.99995	KNOWN	FALSE	TRUE	FALSE
288	2178	9.16e-11	TDGF1	0.98799	0.012007	NEW	FALSE	TRUE	FALSE
289	2462	9.25e-11	ZNF227	0.10078	0.89922	NEW	TRUE	FALSE	FALSE
290	1210	9.61e-11	LTB	0.98765	0.012347	KNOWN	FALSE	TRUE	FALSE
291	1395	1.07e-10	MZF1	0.49404	0.50596	NEW	TRUE	TRUE	TRUE
292	227	1.1e-10	BTN3A2	0.90756	0.092439	NEW	TRUE	FALSE	FALSE
293	1030	1.24e-10	IL16	0.00014274	0.99986	NEW	TRUE	TRUE	TRUE
294	2391	1.5e-10	VTN	0.42064	0.57936	KNOWN	FALSE	TRUE	FALSE
295	513	1.6e-10	DCP1B	0.40636	0.59364	NEW	TRUE	FALSE	FALSE
296	260	1.63e-10	CAT	0.40316	0.59684	NEW	FALSE	TRUE	FALSE
297	419	1.74e-10	COL18A1	6.05e-09	1	KNOWN	TRUE	TRUE	TRUE
298	1800	1.75e-10	RABGGTA	0.010303	0.9897	NEW	TRUE	FALSE	FALSE
299	662	1.83e-10	EPHA8	0.00040416	0.9996	NEW	FALSE	TRUE	FALSE
300	1621	1.87e-10	PINK1	0.60273	0.39727	KNOWN	FALSE	TRUE	FALSE
301	1827	1.91e-10	RASA3	0.00038089	0.99962	KNOWN	TRUE	FALSE	FALSE
302	2282	1.94e-10	TPRG1	0.96438	0.035617	NEW	TRUE	FALSE	FALSE
303	328	1.98e-10	CD93	0.7653	0.2347	KNOWN	FALSE	TRUE	FALSE
304	37	2.01e-10	AEN	0.98098	0.019022	NEW	TRUE	FALSE	FALSE
305	77	2.09e-10	ANKFN1	0.00165	0.99835	NEW	TRUE	FALSE	FALSE
306	319	2.31e-10	CD5	0.32695	0.67305	KNOWN	TRUE	FALSE	FALSE
307	1215	2.35e-10	LUZP2	0.74343	0.25657	NEW	TRUE	FALSE	FALSE
308	1972	2.51e-10	SERPIND1	0.92144	0.078559	KNOWN	TRUE	TRUE	TRUE
309	70	2.7e-10	AMHR2	0.10549	0.89451	KNOWN	FALSE	TRUE	FALSE
310	2303	2.72e-10	TRPM6	4.43e-14	1	NEW	FALSE	TRUE	FALSE
311	567	2.8e-10	DTNB	0.0053211	0.99468	NEW	TRUE	FALSE	FALSE
312	569	2.81e-10	DTWD1	0.95577	0.044227	NEW	TRUE	FALSE	FALSE
313	945	2.98e-10	HLA-DOA	0.97606	0.023937	NEW	TRUE	FALSE	FALSE
314	1151	3.21e-10	KNG1	0.086728	0.91327	KNOWN	FALSE	TRUE	FALSE
315	1368	3.21e-10	MTHFR	0.086736	0.91326	NEW	TRUE	FALSE	FALSE
316	2465	3.38e-10	ZNF235	0.24786	0.75214	NEW	TRUE	FALSE	FALSE
317	112	3.95e-10	ARHGAP24	0.015621	0.98438	NEW	TRUE	FALSE	FALSE
318	2520	4.22e-10	ZNF782	0.43816	0.56184	NEW	TRUE	FALSE	FALSE
319	1879	4.28e-10	RIN3	0.061208	0.93879	NEW	TRUE	FALSE	FALSE
320	299	4.31e-10	CCR5	0.9845	0.015501	KNOWN	TRUE	TRUE	TRUE
321	503	5.01e-10	DAPK2	0.78697	0.21303	NEW	FALSE	TRUE	FALSE
322	948	5.33e-10	HLA-DPB1	0.93613	0.063875	KNOWN	TRUE	FALSE	FALSE
323	2469	5.46e-10	ZNF263	0.16199	0.83801	NEW	TRUE	FALSE	FALSE
324	247	5.86e-10	CAPN1	0.00037724	0.99962	KNOWN	FALSE	TRUE	FALSE
325	764	6.05e-10	FLNB	1.41e-14	1	NEW	TRUE	FALSE	FALSE
326	1885	6.35e-10	RNF144B	0.75862	0.24138	NEW	TRUE	FALSE	FALSE
327	138	6.37e-10	ARSG	0.58213	0.41787	NEW	TRUE	FALSE	FALSE
328	1947	6.38e-10	SBF2	1.57e-12	1	NEW	TRUE	FALSE	FALSE
329	230	7e-10	BUB1B	4.9e-07	1	KNOWN	FALSE	TRUE	FALSE
330	1715	7.7e-10	PRDX1	0.97824	0.021761	KNOWN	FALSE	TRUE	FALSE
331	1960	7.91e-10	SELE	0.02766	0.97234	KNOWN	TRUE	TRUE	TRUE
332	1333	8.05e-10	MKNK1	0.29789	0.70211	KNOWN	FALSE	TRUE	FALSE
333	1044	8.29e-10	IL33	0.95658	0.043419	NEW	FALSE	TRUE	FALSE
334	2330	8.33e-10	TYRO3	0.001121	0.99888	KNOWN	FALSE	TRUE	FALSE
335	1374	9.43e-10	MUC2	3.04e-16	1	NEW	TRUE	FALSE	FALSE
336	2489	1e-09	ZNF418	0.90844	0.091559	NEW	TRUE	FALSE	FALSE
337	758	1.08e-09	FILIP1L	0.00077775	0.99922	NEW	TRUE	FALSE	FALSE
338	501	1.11e-09	DAP3	0.46846	0.53154	KNOWN	TRUE	FALSE	FALSE
339	342	1.15e-09	CDC6	0.22618	0.77382	KNOWN	FALSE	TRUE	FALSE
340	1201	1.17e-09	LRIG3	2.84e-05	0.99997	NEW	TRUE	FALSE	FALSE
341	1470	1.19e-09	NQO1	0.89924	0.10076	NEW	TRUE	FALSE	FALSE
342	1197	1.27e-09	LPL	0.44009	0.55991	KNOWN	TRUE	TRUE	TRUE
343	2375	1.31e-09	VEGFB	0.97031	0.029694	KNOWN	TRUE	FALSE	FALSE
344	1773	1.5e-09	PTPN18	0.17859	0.82141	KNOWN	FALSE	TRUE	FALSE
345	2356	1.61e-09	USP4	1.79e-05	0.99998	KNOWN	FALSE	TRUE	FALSE
346	52	2.19e-09	AIM2	0.92404	0.075964	NEW	TRUE	FALSE	FALSE
347	1686	2.25e-09	PPM1J	0.31591	0.68409	KNOWN	TRUE	FALSE	FALSE
348	2299	2.57e-09	TRIM69	0.52621	0.47379	KNOWN	TRUE	FALSE	FALSE
349	1043	2.59e-09	IL3	0.97693	0.023067	KNOWN	FALSE	TRUE	FALSE
350	1132	2.68e-09	KIR2DL3	0.9149	0.0851	NEW	FALSE	TRUE	FALSE
351	1467	2.81e-09	NOXA1	0.26965	0.73035	NEW	FALSE	TRUE	FALSE
352	2137	2.82e-09	SUGCT	0.26891	0.73109	NEW	TRUE	FALSE	FALSE
353	15	2.89e-09	ACSL5	0.0009302	0.99907	NEW	TRUE	FALSE	FALSE
354	557	2.9e-09	DOCK5	3.62e-14	1	NEW	TRUE	FALSE	FALSE
355	1003	3.14e-09	IDO2	0.69069	0.30931	NEW	TRUE	FALSE	FALSE
356	2293	3.35e-09	TRIM21	0.47073	0.52927	KNOWN	TRUE	FALSE	FALSE
357	111	3.4e-09	ARHGAP22	0.073763	0.92624	NEW	TRUE	FALSE	FALSE
358	2226	3.48e-09	TLR10	0.22728	0.77272	NEW	FALSE	TRUE	FALSE
359	156	3.52e-09	ATR	3.81e-19	1	KNOWN	TRUE	TRUE	TRUE
360	1211	3.72e-09	LTBP1	1.51e-11	1	NEW	TRUE	FALSE	FALSE
361	1274	3.72e-09	MAPKAPK3	0.44845	0.55155	KNOWN	TRUE	FALSE	FALSE
362	1348	4.07e-09	MPL	0.0027955	0.9972	KNOWN	FALSE	TRUE	FALSE
363	1864	4.09e-09	RGS12	4.68e-06	1	NEW	TRUE	FALSE	FALSE
364	381	4.54e-09	CEP85L	0.00048708	0.99951	NEW	TRUE	FALSE	FALSE
365	2228	4.61e-09	TLR4	0.17681	0.82319	KNOWN	TRUE	TRUE	TRUE
366	229	4.88e-09	BUB1	3.64e-06	1	KNOWN	TRUE	TRUE	TRUE
367	1546	5e-09	PARP9	0.010111	0.98989	NEW	TRUE	FALSE	FALSE
368	2121	5.32e-09	STEAP3	0.77097	0.22903	KNOWN	TRUE	FALSE	FALSE
369	1359	5.6e-09	MS4A2	0.93126	0.068739	NEW	TRUE	FALSE	FALSE
370	235	5.83e-09	CACHD1	5.71e-07	1	NEW	TRUE	FALSE	FALSE
371	226	5.87e-09	BTN3A1	0.58294	0.41706	NEW	TRUE	FALSE	FALSE
372	622	6.04e-09	EIF2A	0.03573	0.96427	NEW	FALSE	TRUE	FALSE
373	1648	6.22e-09	PLEKHA7	2.13e-08	1	NEW	TRUE	FALSE	FALSE
374	1969	6.24e-09	SERPINA5	0.92693	0.073067	KNOWN	FALSE	TRUE	FALSE
375	888	6.6e-09	GREB1	3.27e-11	1	NEW	TRUE	FALSE	FALSE
376	1776	6.71e-09	PTPN3	4.66e-07	1	KNOWN	FALSE	TRUE	FALSE
377	2085	6.79e-09	SP140L	0.0065727	0.99343	NEW	TRUE	FALSE	FALSE
378	561	7.28e-09	DPP4	1.01e-05	0.99999	KNOWN	FALSE	TRUE	FALSE
379	1136	8.32e-09	KLF11	0.83975	0.16025	KNOWN	TRUE	FALSE	FALSE
380	2325	8.57e-09	TXK	0.0047211	0.99528	NEW	TRUE	TRUE	TRUE
381	1444	9.63e-09	NIN	6.46e-15	1	NEW	FALSE	TRUE	FALSE
382	599	1.12e-08	EARS2	0.21603	0.78397	NEW	TRUE	FALSE	FALSE
383	1838	1.14e-08	RBAK	0.065982	0.93402	NEW	TRUE	FALSE	FALSE
384	832	1.18e-08	GEM	0.65711	0.34289	NEW	FALSE	TRUE	FALSE
385	87	1.19e-08	ANXA4	0.20619	0.79381	KNOWN	TRUE	FALSE	FALSE
386	2475	1.21e-08	ZNF311	0.061237	0.93876	NEW	TRUE	FALSE	FALSE
387	472	1.25e-08	CTSH	0.19649	0.80351	NEW	TRUE	FALSE	FALSE
388	1193	1.26e-08	LMBR1	0.013184	0.98682	NEW	TRUE	FALSE	FALSE
389	325	1.27e-08	CD82	0.64422	0.35578	NEW	TRUE	TRUE	TRUE
390	110	1.37e-08	ARHGAP15	0.052122	0.94788	NEW	TRUE	FALSE	FALSE
391	2164	1.44e-08	TBC1D2B	0.00045938	0.99954	NEW	TRUE	FALSE	FALSE
392	1806	1.58e-08	RAD18	0.15787	0.84213	KNOWN	FALSE	TRUE	FALSE
393	1598	1.67e-08	PHLDB2	3.06e-06	1	NEW	TRUE	FALSE	FALSE
394	13	1.75e-08	ACP1	0.93017	0.06983	KNOWN	TRUE	TRUE	TRUE
395	612	1.82e-08	EFS	0.57918	0.42082	KNOWN	FALSE	TRUE	FALSE
396	1544	1.82e-08	PARP10	0.0016131	0.99839	NEW	TRUE	FALSE	FALSE
397	2346	1.88e-08	ULK2	2.6e-06	1	KNOWN	FALSE	TRUE	FALSE
398	1300	2.27e-08	MDC1	8.1e-08	1	NEW	FALSE	TRUE	FALSE
399	2007	2.33e-08	SIRT2	0.1048	0.8952	KNOWN	FALSE	TRUE	FALSE
400	2117	2.35e-08	STARD13	4.59e-05	0.99995	NEW	TRUE	FALSE	FALSE
401	1157	2.36e-08	KRT8	0.28952	0.71048	KNOWN	TRUE	FALSE	FALSE
402	353	2.5e-08	CDK14	0.09672	0.90328	NEW	TRUE	FALSE	FALSE
403	164	2.71e-08	B3GAT3	0.70147	0.29853	NEW	TRUE	FALSE	FALSE
404	692	2.87e-08	ETV4	0.019622	0.98038	KNOWN	TRUE	FALSE	FALSE
405	1951	2.98e-08	SCARA3	0.24217	0.75782	NEW	FALSE	TRUE	FALSE
406	2246	3e-08	TNFRSF10D	0.47814	0.52186	KNOWN	TRUE	FALSE	FALSE
407	252	3.05e-08	CASP4	0.47481	0.52519	KNOWN	TRUE	FALSE	FALSE
408	389	3.14e-08	CHEK1	0.074104	0.9259	KNOWN	TRUE	TRUE	TRUE
409	2350	3.2e-08	UQCC1	0.22865	0.77135	NEW	TRUE	FALSE	FALSE
410	927	3.25e-08	HHAT	0.016558	0.98344	NEW	TRUE	FALSE	FALSE
411	269	3.3e-08	CCDC88C	3.24e-12	1	NEW	TRUE	FALSE	FALSE
412	2022	3.43e-08	SLC2A2	0.066487	0.93351	NEW	TRUE	FALSE	FALSE
413	1720	3.53e-08	PRKAA2	0.064311	0.93569	NEW	TRUE	TRUE	TRUE
414	1970	3.55e-08	SERPINB1	0.80758	0.19242	NEW	TRUE	FALSE	FALSE
415	179	3.8e-08	BCAT1	0.19698	0.80302	NEW	TRUE	FALSE	FALSE
416	687	4.45e-08	ESR2	0.17	0.83	KNOWN	TRUE	TRUE	TRUE
417	2530	4.45e-08	ZPLD1	0.17013	0.82987	NEW	TRUE	FALSE	FALSE
418	1649	4.68e-08	PLEKHG3	8.45e-05	0.99992	NEW	TRUE	FALSE	FALSE
419	511	4.79e-08	DCDC1	0.60672	0.39328	NEW	TRUE	FALSE	FALSE
420	45	4.97e-08	AGT	0.76986	0.23014	KNOWN	TRUE	TRUE	TRUE
421	2388	5.11e-08	VPS8	8.56e-12	1	NEW	TRUE	FALSE	FALSE
422	1455	5.28e-08	NNMT	0.93058	0.069415	NEW	TRUE	FALSE	FALSE
423	2184	5.36e-08	TEC	0.00034358	0.99966	KNOWN	TRUE	TRUE	TRUE
424	843	5.6e-08	GLIS3	0.0015896	0.99841	NEW	TRUE	FALSE	FALSE
425	2202	5.97e-08	TGFBI	0.007069	0.99293	KNOWN	TRUE	FALSE	FALSE
426	862	6.36e-08	GNB5	0.11805	0.88195	NEW	FALSE	TRUE	FALSE
427	476	6.63e-08	CUEDC1	0.3062	0.6938	NEW	TRUE	FALSE	FALSE
428	1376	6.76e-08	MVP	0.0012144	0.99879	NEW	TRUE	FALSE	FALSE
429	801	8.36e-08	FTO	0.020803	0.9792	NEW	TRUE	FALSE	FALSE
430	2495	8.49e-08	ZNF510	0.085263	0.91474	NEW	TRUE	FALSE	FALSE
431	878	8.53e-08	GPR141	0.95175	0.048246	NEW	TRUE	FALSE	FALSE
432	1071	8.66e-08	ITGA11	2.89e-07	1	KNOWN	FALSE	TRUE	FALSE
433	1398	8.73e-08	NAALADL2	0.00084141	0.99916	NEW	TRUE	FALSE	FALSE
434	1450	9.42e-08	NLRC5	3.56e-12	1	NEW	TRUE	FALSE	FALSE
435	329	9.64e-08	CDC14A	0.0035833	0.99642	NEW	TRUE	FALSE	FALSE
436	1086	9.89e-08	ITGB5	0.0007035	0.9993	NEW	FALSE	TRUE	FALSE
437	676	1.06e-07	ERC1	2.17e-07	1	KNOWN	TRUE	FALSE	FALSE
438	7	1.07e-07	ABCC4	1.78e-09	1	NEW	TRUE	FALSE	FALSE
439	2463	1.08e-07	ZNF23	0.20866	0.79134	NEW	TRUE	FALSE	FALSE
440	2500	1.08e-07	ZNF567	0.20851	0.79149	NEW	TRUE	FALSE	FALSE
441	1322	1.18e-07	MGMT	0.8907	0.1093	KNOWN	TRUE	FALSE	FALSE
442	85	1.2e-07	ANXA1	0.19027	0.80973	KNOWN	TRUE	TRUE	TRUE
443	1326	1.2e-07	MICALL1	0.0026316	0.99737	NEW	TRUE	FALSE	FALSE
444	2161	1.21e-07	TAX1BP1	0.00010722	0.99989	KNOWN	FALSE	TRUE	FALSE
445	2239	1.26e-07	TNC	2.35e-12	1	NEW	TRUE	TRUE	TRUE
446	2454	1.27e-07	ZNF175	0.052136	0.94786	NEW	TRUE	FALSE	FALSE
447	657	1.28e-07	EPCAM	0.40427	0.59573	NEW	TRUE	FALSE	FALSE
448	98	1.35e-07	APOBEC3F	0.17103	0.82897	NEW	TRUE	FALSE	FALSE
449	2387	1.4e-07	VPS53	1.75e-05	0.99998	NEW	TRUE	FALSE	FALSE
450	2054	1.44e-07	SMYD3	0.044255	0.95574	NEW	TRUE	FALSE	FALSE
451	1168	1.47e-07	LAP3	0.043327	0.95667	NEW	TRUE	FALSE	FALSE
452	216	1.56e-07	BRD8	2.52e-08	1	KNOWN	TRUE	FALSE	FALSE
453	678	1.59e-07	ERCC1	0.59003	0.40997	KNOWN	TRUE	FALSE	FALSE
454	137	1.71e-07	ARRDC4	0.34223	0.65777	NEW	TRUE	FALSE	FALSE
455	2010	1.82e-07	SKAP1	0.03269	0.96731	KNOWN	TRUE	TRUE	TRUE
456	1076	1.9e-07	ITGA6	9.35e-08	1	KNOWN	FALSE	TRUE	FALSE
457	95	1.92e-07	APEX1	0.55414	0.44586	KNOWN	TRUE	TRUE	TRUE
458	493	1.92e-07	CYP27B1	0.11913	0.88087	NEW	TRUE	FALSE	FALSE
459	2504	2.13e-07	ZNF599	0.10636	0.89364	NEW	TRUE	FALSE	FALSE
460	1528	2.43e-07	PACRG	0.50636	0.49364	NEW	TRUE	FALSE	FALSE
461	697	2.44e-07	EXOC6	7.91e-06	0.99999	NEW	TRUE	FALSE	FALSE
462	316	2.45e-07	CD44	0.00019177	0.99981	KNOWN	TRUE	TRUE	TRUE
463	1795	2.51e-07	PXDN	6.27e-08	1	NEW	TRUE	FALSE	FALSE
464	1293	2.72e-07	MCF2L	1.13e-08	1	KNOWN	TRUE	FALSE	FALSE
465	990	2.78e-07	HSPB1	0.90518	0.09482	KNOWN	TRUE	TRUE	TRUE
466	393	2.99e-07	CHMP4C	0.67421	0.32579	NEW	TRUE	FALSE	FALSE
467	331	3e-07	CDC20	0.016599	0.9834	KNOWN	FALSE	TRUE	FALSE
468	829	3.01e-07	GDF15	0.90076	0.09924	NEW	TRUE	TRUE	TRUE
469	2148	3.22e-07	TAB1	0.065495	0.9345	KNOWN	FALSE	TRUE	FALSE
470	440	3.31e-07	CRLF2	0.65767	0.34233	NEW	FALSE	TRUE	FALSE
471	1518	3.33e-07	OSBPL10	0.00060967	0.99939	NEW	TRUE	FALSE	FALSE
472	1877	3.51e-07	RIN1	0.058935	0.94106	NEW	FALSE	TRUE	FALSE
473	1073	3.55e-07	ITGA3	1.88e-07	1	NEW	FALSE	TRUE	FALSE
474	484	3.61e-07	CXCL2	0.94168	0.058323	NEW	TRUE	FALSE	FALSE
475	2499	3.62e-07	ZNF550	0.89003	0.10997	NEW	TRUE	FALSE	FALSE
476	10	3.64e-07	ABL2	4.45e-06	1	KNOWN	TRUE	FALSE	FALSE
477	956	3.64e-07	HLA-DRB5	0.8897	0.1103	NEW	TRUE	FALSE	FALSE
478	2436	3.85e-07	ZFP30	0.052416	0.94758	NEW	TRUE	FALSE	FALSE
479	1977	4.19e-07	SESN2	0.047018	0.95298	NEW	TRUE	FALSE	FALSE
480	1008	4.28e-07	IFI35	0.61295	0.38705	NEW	TRUE	FALSE	FALSE
481	2049	4.28e-07	SMO	0.00042499	0.99957	NEW	FALSE	TRUE	FALSE
482	2276	4.44e-07	TP53TG5	0.60623	0.39377	NEW	TRUE	FALSE	FALSE
483	362	4.47e-07	CDK7	0.15701	0.84299	KNOWN	TRUE	TRUE	TRUE
484	2210	4.81e-07	THSD4	2.98e-06	1	NEW	TRUE	FALSE	FALSE
485	1833	5.06e-07	RASSF2	0.13848	0.86152	NEW	TRUE	FALSE	FALSE
486	932	5.45e-07	HIST1H2AM	0.96109	0.038907	NEW	FALSE	TRUE	FALSE
487	109	5.51e-07	ARHGAP12	1.21e-05	0.99999	NEW	FALSE	TRUE	FALSE
488	1191	5.53e-07	LIPA	0.12626	0.87374	NEW	TRUE	FALSE	FALSE
489	844	5.67e-07	GLRX	0.92441	0.07559	KNOWN	FALSE	TRUE	FALSE
490	2528	5.67e-07	ZNF879	0.1231	0.8769	NEW	TRUE	FALSE	FALSE
491	312	5.69e-07	CD33	0.55929	0.44071	NEW	TRUE	FALSE	FALSE
492	1260	5.87e-07	MAPK12	0.11841	0.88159	KNOWN	FALSE	TRUE	FALSE
493	608	5.92e-07	EFCAB2	0.73768	0.26232	NEW	TRUE	FALSE	FALSE
494	2126	6.2e-07	STK3	0.028085	0.97191	KNOWN	FALSE	TRUE	FALSE
495	1120	6.52e-07	KDM4C	3.89e-07	1	NEW	TRUE	FALSE	FALSE
496	207	6.59e-07	BMPER	0.00022867	0.99977	NEW	TRUE	FALSE	FALSE
497	2451	6.62e-07	ZNF155	0.91748	0.08252	NEW	TRUE	FALSE	FALSE
498	1735	6.65e-07	PRKD1	4.57e-05	0.99995	KNOWN	TRUE	TRUE	TRUE
499	1287	6.7e-07	MAVS	0.52641	0.47359	NEW	TRUE	TRUE	TRUE
500	1461	6.72e-07	NOS3	1.52e-08	1	KNOWN	TRUE	TRUE	TRUE
501	603	6.83e-07	EDEM2	0.0052416	0.99476	NEW	TRUE	FALSE	FALSE
502	623	7.01e-07	EIF2AK1	0.0010307	0.99897	NEW	TRUE	FALSE	FALSE
503	1370	7.23e-07	MTNR1A	0.83854	0.16146	KNOWN	FALSE	TRUE	FALSE
504	1538	7.4e-07	PANK2	0.091398	0.9086	NEW	TRUE	FALSE	FALSE
505	1606	8.1e-07	PIEZO2	1.87e-20	1	NEW	TRUE	FALSE	FALSE
506	1986	8.27e-07	SH2D2A	0.24525	0.75475	KNOWN	FALSE	TRUE	FALSE
507	2344	8.28e-07	UIMC1	0.00016468	0.99983	KNOWN	FALSE	TRUE	FALSE
508	1992	8.43e-07	SHANK2	9.13e-11	1	KNOWN	TRUE	FALSE	FALSE
509	575	8.49e-07	DUSP11	0.24005	0.75995	NEW	TRUE	FALSE	FALSE
510	1510	8.56e-07	OCLN	0.077101	0.9229	KNOWN	FALSE	TRUE	FALSE
511	1981	8.56e-07	SGK3	0.0038003	0.9962	KNOWN	FALSE	TRUE	FALSE
512	531	8.72e-07	DHRS2	0.68099	0.31901	NEW	TRUE	FALSE	FALSE
513	1667	8.73e-07	POLA2	0.00015255	0.99985	KNOWN	FALSE	TRUE	FALSE
514	1788	8.74e-07	PTPRR	0.00075199	0.99925	NEW	TRUE	FALSE	FALSE
515	1471	8.76e-07	NQO2	0.68037	0.31963	NEW	TRUE	FALSE	FALSE
516	28	9.48e-07	ADCY7	1.12e-06	1	NEW	TRUE	FALSE	FALSE
517	2311	9.63e-07	TSNARE1	0.015423	0.98458	NEW	TRUE	FALSE	FALSE
518	520	9.75e-07	DDX50	2.64e-05	0.99997	NEW	TRUE	FALSE	FALSE
519	2227	1.02e-06	TLR2	0.062658	0.93734	KNOWN	TRUE	TRUE	TRUE
520	1593	1.04e-06	PHACTR2	0.00058797	0.99941	NEW	TRUE	FALSE	FALSE
521	2385	1.07e-06	VPS13D	4.85e-31	1	NEW	TRUE	FALSE	FALSE
522	1659	1.08e-06	PLXNA2	2.63e-12	1	NEW	TRUE	FALSE	FALSE
523	16	1.14e-06	ACTA1	0.41379	0.5862	KNOWN	FALSE	TRUE	FALSE
524	740	1.15e-06	FDXR	0.01206	0.98794	NEW	TRUE	FALSE	FALSE
525	1420	1.15e-06	NEK2	0.01203	0.98797	KNOWN	FALSE	TRUE	FALSE
526	2449	1.17e-06	ZNF140	0.79092	0.20908	NEW	TRUE	FALSE	FALSE
527	982	1.19e-06	HS1BP3	0.40462	0.59537	NEW	TRUE	FALSE	FALSE
528	1656	1.19e-06	PLSCR2	0.4048	0.5952	NEW	TRUE	FALSE	FALSE
529	65	1.21e-06	ALOX5	9.6e-05	0.9999	NEW	TRUE	FALSE	FALSE
530	998	1.21e-06	ICAM4	0.78716	0.21284	NEW	TRUE	FALSE	FALSE
531	1600	1.21e-06	PHLPP2	1.6e-07	1	NEW	TRUE	FALSE	FALSE
532	1551	1.22e-06	PBK	0.39889	0.60111	NEW	FALSE	TRUE	FALSE
533	887	1.36e-06	GRB7	0.0019554	0.99804	NEW	FALSE	TRUE	FALSE
534	800	1.4e-06	FSTL5	7.72e-05	0.99992	NEW	TRUE	FALSE	FALSE
535	321	1.41e-06	CD68	0.36757	0.63243	NEW	TRUE	FALSE	FALSE
536	1613	1.41e-06	PIK3CG	1.56e-05	0.99998	KNOWN	FALSE	TRUE	FALSE
537	1282	1.43e-06	MARK3	7.54e-05	0.99992	KNOWN	TRUE	TRUE	TRUE
538	833	1.46e-06	GFAP	0.14634	0.85366	NEW	TRUE	FALSE	FALSE
539	2181	1.52e-06	TEAD2	0.0081311	0.99187	NEW	FALSE	TRUE	FALSE
540	649	1.53e-06	ENOX2	0.03704	0.96296	NEW	TRUE	FALSE	FALSE
541	1526	1.53e-06	P2RY6	0.8678	0.1322	NEW	TRUE	TRUE	TRUE
542	377	1.54e-06	CEL	0.03687	0.96313	KNOWN	TRUE	FALSE	FALSE
543	1519	1.59e-06	OSBPL3	5.37e-07	1	NEW	TRUE	FALSE	FALSE
544	2328	1.61e-06	TXNRD1	0.0015484	0.99845	KNOWN	TRUE	FALSE	FALSE
545	2026	1.66e-06	SLC45A2	0.12786	0.87214	NEW	TRUE	FALSE	FALSE
546	2206	1.69e-06	TH	0.007032	0.99297	NEW	TRUE	FALSE	FALSE
547	902	1.73e-06	GSTA1	0.74305	0.25695	NEW	TRUE	FALSE	FALSE
548	2458	1.8e-06	ZNF200	0.31471	0.68529	NEW	TRUE	FALSE	FALSE
549	1653	1.85e-06	PLK3	0.0012646	0.99873	KNOWN	TRUE	TRUE	TRUE
550	981	1.86e-06	HRH1	0.30744	0.69256	NEW	FALSE	TRUE	FALSE
551	2479	1.88e-06	ZNF33B	0.0060303	0.99397	NEW	TRUE	FALSE	FALSE
552	1511	1.89e-06	OFCC1	0.30409	0.69591	NEW	TRUE	FALSE	FALSE
553	946	1.92e-06	HLA-DOB	0.53873	0.46127	NEW	TRUE	FALSE	FALSE
554	1356	1.92e-06	MRPS27	0.027427	0.97257	NEW	TRUE	FALSE	FALSE
555	903	1.94e-06	GSTK1	0.53688	0.46312	NEW	TRUE	FALSE	FALSE
556	1497	1.96e-06	NTRK1	0.00023674	0.99976	KNOWN	FALSE	TRUE	FALSE
557	735	2.01e-06	FCGR2A	0.5299	0.4701	NEW	FALSE	TRUE	FALSE
558	2096	2.15e-06	SPP1	0.71317	0.28683	KNOWN	FALSE	TRUE	FALSE
559	1871	2.19e-06	RHEBL1	0.51201	0.48799	KNOWN	FALSE	TRUE	FALSE
560	1888	2.26e-06	RNF216	1.6e-06	1	KNOWN	TRUE	FALSE	FALSE
561	1286	2.31e-06	MATK	0.0045099	0.99549	NEW	FALSE	TRUE	FALSE
562	1636	2.31e-06	PLAU	0.021429	0.97857	KNOWN	TRUE	TRUE	TRUE
563	1029	2.33e-06	IL15RA	0.7009	0.29909	KNOWN	TRUE	TRUE	TRUE
564	1088	2.37e-06	ITGB7	0.00018026	0.99982	NEW	TRUE	TRUE	TRUE
565	1861	2.42e-06	RFTN1	0.083895	0.9161	NEW	TRUE	FALSE	FALSE
566	947	2.5e-06	HLA-DPA1	0.69032	0.30968	NEW	TRUE	FALSE	FALSE
567	1203	2.53e-06	LRP1B	3.99e-37	1	NEW	TRUE	FALSE	FALSE
568	555	2.55e-06	DOCK10	5.23e-17	1	NEW	TRUE	FALSE	FALSE
569	2316	2.55e-06	TTC1	0.24268	0.75731	NEW	FALSE	TRUE	FALSE
570	534	2.57e-06	DIABLO	0.47811	0.52189	KNOWN	FALSE	TRUE	FALSE
571	1943	2.7e-06	SAA2	0.90254	0.097461	KNOWN	TRUE	FALSE	FALSE
572	1594	2.84e-06	PHACTR4	0.000686	0.99931	NEW	TRUE	FALSE	FALSE
573	1641	3.04e-06	PLCB4	7.14e-11	1	NEW	TRUE	FALSE	FALSE
574	2367	3.11e-06	VAV2	2.04e-07	1	KNOWN	TRUE	TRUE	TRUE
575	2245	3.16e-06	TNFRSF10C	0.80366	0.19634	KNOWN	TRUE	FALSE	FALSE
576	348	3.18e-06	CDH23	4.83e-06	0.99999	NEW	TRUE	FALSE	FALSE
577	64	3.23e-06	ALK	6.56e-11	1	KNOWN	FALSE	TRUE	FALSE
578	1002	3.3e-06	IDO1	0.19455	0.80544	KNOWN	TRUE	FALSE	FALSE
579	1158	3.46e-06	KRT80	0.054317	0.94568	NEW	TRUE	FALSE	FALSE
580	2323	3.46e-06	TUSC3	0.054384	0.94561	NEW	TRUE	FALSE	FALSE
581	1571	3.71e-06	PDK2	0.049794	0.9502	NEW	FALSE	TRUE	FALSE
582	586	3.73e-06	DVL1	0.0022774	0.99772	NEW	FALSE	TRUE	FALSE
583	1890	3.8e-06	RNLS	0.17086	0.82913	NEW	TRUE	FALSE	FALSE
584	270	3.81e-06	CCDC91	0.010706	0.98929	NEW	TRUE	FALSE	FALSE
585	1143	4.03e-06	KLHL6	0.0099068	0.99009	NEW	TRUE	FALSE	FALSE
586	1809	4.03e-06	RAD9A	0.16134	0.83865	KNOWN	TRUE	TRUE	TRUE
587	1453	4.05e-06	NME7	0.044569	0.95543	NEW	TRUE	FALSE	FALSE
588	1958	4.16e-06	SDK1	3.13e-15	1	NEW	TRUE	FALSE	FALSE
589	2457	4.31e-06	ZNF19	0.36594	0.63406	NEW	TRUE	FALSE	FALSE
590	2514	4.35e-06	ZNF713	0.14963	0.85037	NEW	TRUE	FALSE	FALSE
591	343	4.43e-06	CDC7	0.0086613	0.99133	KNOWN	TRUE	TRUE	TRUE
592	1145	4.43e-06	KLK3	0.59262	0.40737	KNOWN	TRUE	TRUE	TRUE
593	518	4.63e-06	DDR1	1.39e-05	0.99998	KNOWN	TRUE	TRUE	TRUE
594	1832	4.93e-06	RASSF1	0.33698	0.66301	KNOWN	TRUE	TRUE	TRUE
595	313	4.99e-06	CD34	0.12985	0.87015	KNOWN	TRUE	FALSE	FALSE
596	196	5.03e-06	BIK	0.86199	0.13801	NEW	FALSE	TRUE	FALSE
597	486	5.04e-06	CXCL5	0.86184	0.13815	NEW	TRUE	FALSE	FALSE
598	1784	5.07e-06	PTPRG	1.69e-10	0.99999	NEW	TRUE	FALSE	FALSE
599	1537	5.25e-06	PALLD	9.61e-08	0.99999	NEW	TRUE	FALSE	FALSE
600	571	5.27e-06	DTX3L	0.0067811	0.99321	NEW	TRUE	FALSE	FALSE
601	830	5.52e-06	GDF9	0.31243	0.68756	NEW	FALSE	TRUE	FALSE
602	2481	5.64e-06	ZNF354A	0.0061594	0.99384	KNOWN	TRUE	FALSE	FALSE
603	1846	5.92e-06	RBP1	0.72704	0.27296	NEW	FALSE	TRUE	FALSE
604	168	6.53e-06	BAG1	0.27741	0.72258	KNOWN	FALSE	TRUE	FALSE
605	602	6.76e-06	ECSIT	0.09281	0.90718	NEW	FALSE	TRUE	FALSE
606	568	6.84e-06	DTNBP1	0.091663	0.90833	KNOWN	TRUE	FALSE	FALSE
607	1998	6.84e-06	SIGLEC10	0.00019421	0.9998	NEW	TRUE	FALSE	FALSE
608	723	7.01e-06	FBLN2	3.14e-07	0.99999	NEW	TRUE	FALSE	FALSE
609	2519	7.13e-06	ZNF778	0.70028	0.29972	NEW	TRUE	FALSE	FALSE
610	1393	7.22e-06	MYRIP	7.36e-06	0.99999	NEW	TRUE	FALSE	FALSE
611	257	7.38e-06	CASP9	0.083837	0.91616	KNOWN	FALSE	TRUE	FALSE
612	170	7.4e-06	BAK1	0.48989	0.5101	KNOWN	TRUE	TRUE	TRUE
613	516	7.4e-06	DDB2	0.019936	0.98006	KNOWN	TRUE	TRUE	TRUE
614	688	7.79e-06	ESYT2	6.59e-06	0.99999	NEW	TRUE	FALSE	FALSE
615	2418	8.06e-06	YBX3	0.075503	0.92449	NEW	TRUE	FALSE	FALSE
616	1472	8.34e-06	NR0B2	0.67593	0.32406	KNOWN	FALSE	TRUE	FALSE
617	1954	8.61e-06	SCMH1	0.00068812	0.9993	NEW	TRUE	FALSE	FALSE
618	1454	8.7e-06	NMI	0.22072	0.77927	KNOWN	TRUE	FALSE	FALSE
619	471	9.56e-06	CTSG	0.4351	0.56489	NEW	TRUE	TRUE	TRUE
620	91	9.62e-06	APAF1	1.65e-09	0.99999	KNOWN	TRUE	TRUE	TRUE
621	2452	9.67e-06	ZNF157	0.43256	0.56743	NEW	TRUE	FALSE	FALSE
622	2233	9.81e-06	TLR9	0.0028048	0.99719	KNOWN	FALSE	TRUE	FALSE
623	950	1.01e-05	HLA-DQA2	0.64442	0.35557	NEW	TRUE	FALSE	FALSE
624	1865	1.01e-05	RGS16	0.64488	0.35511	NEW	FALSE	TRUE	FALSE
625	2116	1.04e-05	STAM2	0.0025755	0.99741	NEW	FALSE	TRUE	FALSE
626	659	1.07e-05	EPHA2	4.16e-06	0.99999	KNOWN	TRUE	TRUE	TRUE
627	1570	1.1e-05	PDK1	0.011569	0.98842	NEW	FALSE	TRUE	FALSE
628	51	1.11e-05	AIFM2	0.17797	0.82202	NEW	TRUE	FALSE	FALSE
629	391	1.11e-05	CHI3L1	0.050684	0.9493	NEW	TRUE	FALSE	FALSE
630	681	1.17e-05	EREG	0.6191	0.38089	KNOWN	FALSE	TRUE	FALSE
631	660	1.2e-05	EPHA3	7.22e-07	0.99999	KNOWN	FALSE	TRUE	FALSE
632	4	1.26e-05	ABCB1	5.56e-09	0.99999	KNOWN	TRUE	FALSE	FALSE
633	1058	1.26e-05	INTS7	3.32e-06	0.99998	NEW	TRUE	FALSE	FALSE
634	2270	1.3e-05	TP53AIP1	0.87375	0.12624	NEW	TRUE	FALSE	FALSE
635	1856	1.35e-05	REG1A	0.59223	0.40775	KNOWN	TRUE	FALSE	FALSE
636	587	1.36e-05	DVL2	0.00035819	0.99963	KNOWN	FALSE	TRUE	FALSE
637	1334	1.4e-05	MKNK2	0.0082397	0.99175	KNOWN	FALSE	TRUE	FALSE
638	2070	1.42e-05	SOCS4	0.13909	0.8609	NEW	TRUE	FALSE	FALSE
639	1984	1.49e-05	SH2B2	0.034637	0.96535	KNOWN	FALSE	TRUE	FALSE
640	2281	1.49e-05	TPD52L1	0.33812	0.66186	NEW	TRUE	FALSE	FALSE
641	750	1.64e-05	FGFR3	5.51e-05	0.99993	KNOWN	TRUE	TRUE	TRUE
642	2373	1.68e-05	VDR	0.029646	0.97034	KNOWN	TRUE	TRUE	TRUE
643	491	1.7e-05	CYP19A1	0.029101	0.97088	NEW	TRUE	FALSE	FALSE
644	318	1.73e-05	CD48	0.54412	0.45586	KNOWN	FALSE	TRUE	FALSE
645	33	1.77e-05	ADORA2B	0.53986	0.46012	KNOWN	TRUE	FALSE	FALSE
646	1742	1.91e-05	PROC	0.024892	0.97509	KNOWN	FALSE	TRUE	FALSE
647	2105	1.91e-05	SRPK1	4.44e-05	0.99994	NEW	FALSE	TRUE	FALSE
648	212	1.97e-05	BNIP3	0.51792	0.48206	NEW	TRUE	FALSE	FALSE
649	157	1.99e-05	ATRIP	0.00020664	0.99977	KNOWN	FALSE	TRUE	FALSE
650	416	1.99e-05	CNTN3	3.47e-07	0.99998	NEW	TRUE	FALSE	FALSE
651	815	1.99e-05	GALNT10	0.00020737	0.99977	NEW	TRUE	FALSE	FALSE
652	1129	2.04e-05	KIAA1324L	1.66e-06	0.99998	NEW	TRUE	FALSE	FALSE
653	2057	2.07e-05	SNAP47	0.092265	0.90771	NEW	TRUE	FALSE	FALSE
654	2157	2.16e-05	TANC1	2.11e-11	0.99998	NEW	TRUE	FALSE	FALSE
655	1415	2.2e-05	NDRG2	0.0043194	0.99566	NEW	FALSE	TRUE	FALSE
656	2230	2.25e-05	TLR6	0.019936	0.98004	KNOWN	FALSE	TRUE	FALSE
657	402	2.3e-05	CLC	0.69112	0.30886	NEW	TRUE	FALSE	FALSE
658	1180	2.32e-05	LGALS3	0.48358	0.51639	NEW	TRUE	FALSE	FALSE
659	2431	2.32e-05	ZC3HAV1	3.37e-05	0.99994	NEW	TRUE	FALSE	FALSE
660	90	2.33e-05	AP3S2	0.48298	0.51699	NEW	TRUE	FALSE	FALSE
661	2507	2.36e-05	ZNF619	0.078977	0.921	NEW	TRUE	FALSE	FALSE
662	828	2.41e-05	GCNT2	0.23891	0.76107	NEW	TRUE	FALSE	FALSE
663	2374	2.41e-05	VEGFA	0.018168	0.98181	KNOWN	TRUE	TRUE	TRUE
664	1579	2.63e-05	PEG3	2.33e-07	0.99997	NEW	TRUE	FALSE	FALSE
665	2501	2.78e-05	ZNF585A	0.0030993	0.99687	NEW	TRUE	FALSE	FALSE
666	756	2.87e-05	FHL2	0.20584	0.79413	KNOWN	TRUE	TRUE	TRUE
667	1853	2.88e-05	RCN1	0.20504	0.79494	NEW	TRUE	FALSE	FALSE
668	264	3.08e-05	CBS	0.0026829	0.99729	NEW	FALSE	TRUE	FALSE
669	731	3.08e-05	FCER1A	0.42245	0.57752	KNOWN	TRUE	FALSE	FALSE
670	2183	3.23e-05	TEAD4	0.012085	0.98788	KNOWN	FALSE	TRUE	FALSE
671	2213	3.24e-05	TIAM2	5.84e-11	0.99997	NEW	TRUE	FALSE	FALSE
672	958	3.28e-05	HLA-F	0.052881	0.94709	KNOWN	TRUE	FALSE	FALSE
673	1399	3.28e-05	NABP1	0.40914	0.59082	NEW	TRUE	FALSE	FALSE
674	1412	3.3e-05	NCOA7	8.3e-07	0.99997	NEW	TRUE	FALSE	FALSE
675	2491	3.32e-05	ZNF425	0.63089	0.36907	NEW	TRUE	FALSE	FALSE
676	185	3.33e-05	BCL2L14	0.17978	0.82018	NEW	TRUE	FALSE	FALSE
677	1336	3.41e-05	MLH1	1.93e-05	0.99995	KNOWN	TRUE	TRUE	TRUE
678	249	3.52e-05	CASP1	0.048295	0.95167	KNOWN	TRUE	TRUE	TRUE
679	396	3.52e-05	CHST15	0.010711	0.98925	NEW	TRUE	FALSE	FALSE
680	1057	3.61e-05	INSR	1.22e-09	0.99996	KNOWN	TRUE	TRUE	TRUE
681	437	3.79e-05	CRHR1	0.0019984	0.99796	NEW	TRUE	FALSE	FALSE
682	1050	3.79e-05	ILK	0.001996	0.99797	KNOWN	FALSE	TRUE	FALSE
683	880	3.85e-05	GPX1	0.77271	0.22725	NEW	TRUE	FALSE	FALSE
684	942	3.86e-05	HLA-B	0.042807	0.95715	NEW	FALSE	TRUE	FALSE
685	2419	4.01e-05	YES1	0.00037388	0.99959	KNOWN	FALSE	TRUE	FALSE
686	2466	4.08e-05	ZNF25	0.039922	0.96004	NEW	TRUE	FALSE	FALSE
687	1146	4.14e-05	KLRC1	0.35802	0.64194	NEW	FALSE	TRUE	FALSE
688	1536	4.31e-05	PAK6	0.0016614	0.9983	KNOWN	FALSE	TRUE	FALSE
689	656	4.32e-05	EPB41L3	2.31e-08	0.99996	NEW	TRUE	FALSE	FALSE
690	977	4.36e-05	HOXA9	0.58097	0.41898	NEW	TRUE	FALSE	FALSE
691	1534	4.36e-05	PAK4	0.0079459	0.99201	KNOWN	FALSE	TRUE	FALSE
692	2023	4.71e-05	SLC2A4	0.0071218	0.99283	KNOWN	FALSE	TRUE	FALSE
693	741	4.77e-05	FEN1	0.32708	0.67287	KNOWN	FALSE	TRUE	FALSE
694	842	4.86e-05	GLIPR2	0.56005	0.4399	NEW	TRUE	FALSE	FALSE
695	303	4.88e-05	CD14	0.55908	0.44087	KNOWN	FALSE	TRUE	FALSE
696	1501	4.99e-05	NUAK2	0.0065688	0.99338	NEW	FALSE	TRUE	FALSE
697	1358	5.08e-05	MS4A1	0.31387	0.68608	NEW	FALSE	TRUE	FALSE
698	255	5.36e-05	CASP7	0.0278	0.97215	NEW	TRUE	TRUE	TRUE
699	2497	5.36e-05	ZNF529	0.027792	0.97215	NEW	TRUE	FALSE	FALSE
700	1671	5.44e-05	PON2	0.10889	0.89105	NEW	TRUE	FALSE	FALSE
701	2151	5.49e-05	TACC1	4.82e-05	0.9999	NEW	TRUE	FALSE	FALSE
702	1635	5.66e-05	PLAT	0.00022798	0.99972	KNOWN	FALSE	TRUE	FALSE
703	711	5.81e-05	FAM13C	0.00021939	0.99972	NEW	TRUE	FALSE	FALSE
704	1937	5.84e-05	S100A2	0.84368	0.15626	NEW	TRUE	FALSE	FALSE
705	1632	5.98e-05	PLA2G4A	4.26e-05	0.9999	KNOWN	FALSE	TRUE	FALSE
706	1428	6.29e-05	NFAM1	0.26929	0.73065	NEW	FALSE	TRUE	FALSE
707	1867	6.4e-05	RGS20	0.090488	0.90945	NEW	TRUE	FALSE	FALSE
708	351	6.48e-05	CDK11B	0.00092574	0.99901	KNOWN	FALSE	TRUE	FALSE
709	24	6.8e-05	ADAM19	2.94e-07	0.99993	NEW	FALSE	TRUE	FALSE
710	304	6.84e-05	CD180	0.083733	0.9162	NEW	TRUE	FALSE	FALSE
711	1792	6.98e-05	PTX3	0.2482	0.75173	NEW	TRUE	FALSE	FALSE
712	2235	7.13e-05	TMEM217	0.48139	0.51853	NEW	TRUE	FALSE	FALSE
713	1388	7.24e-05	MYO1B	9.11e-11	0.99993	NEW	TRUE	FALSE	FALSE
714	1216	7.42e-05	LY96	0.47313	0.5268	KNOWN	TRUE	FALSE	FALSE
715	2135	7.87e-05	STXBP6	0.22495	0.77497	NEW	TRUE	FALSE	FALSE
716	2410	7.87e-05	XPA	0.070907	0.92901	KNOWN	TRUE	TRUE	TRUE
717	1643	7.93e-05	PLCG1	3.27e-12	0.99992	KNOWN	FALSE	TRUE	FALSE
718	2064	8.18e-05	SNX25	1.11e-06	0.99992	NEW	TRUE	FALSE	FALSE
719	2517	8.24e-05	ZNF764	0.21654	0.78338	NEW	TRUE	FALSE	FALSE
720	835	8.44e-05	GHR	0.00063419	0.99928	KNOWN	TRUE	TRUE	TRUE
721	2280	8.49e-05	TPD52	0.21085	0.78906	NEW	TRUE	FALSE	FALSE
722	645	8.64e-05	EMCN	0.0632	0.93671	NEW	TRUE	FALSE	FALSE
723	2030	8.84e-05	SLC9A3R1	0.20354	0.79637	KNOWN	FALSE	TRUE	FALSE
724	363	8.89e-05	CDK9	0.060998	0.93891	KNOWN	TRUE	TRUE	TRUE
725	1299	9.31e-05	MCTP1	1.87e-07	0.99991	NEW	TRUE	FALSE	FALSE
726	86	9.77e-05	ANXA2	0.012195	0.98771	KNOWN	TRUE	FALSE	FALSE
727	1074	0.00010067	ITGA4	3.38e-08	0.9999	KNOWN	FALSE	TRUE	FALSE
728	1985	0.00010289	SH2B3	0.011349	0.98855	KNOWN	TRUE	FALSE	FALSE
729	620	0.00010292	EHMT2	1.34e-09	0.9999	KNOWN	FALSE	TRUE	FALSE
730	1458	0.00010396	NOLC1	9.52e-05	0.9998	NEW	TRUE	TRUE	TRUE
731	1309	0.00011083	MED28	0.38592	0.61397	NEW	TRUE	FALSE	FALSE
732	1284	0.00011694	MAST4	3.14e-15	0.99988	NEW	TRUE	FALSE	FALSE
733	2508	0.000119	ZNF630	0.15392	0.84596	NEW	TRUE	FALSE	FALSE
734	219	0.00011935	BTBD1	0.0092188	0.99066	NEW	TRUE	FALSE	FALSE
735	1804	0.00012252	RAD1	0.1495	0.85038	KNOWN	FALSE	TRUE	FALSE
736	1895	0.00012401	ROR2	1.5e-05	0.99986	NEW	FALSE	TRUE	FALSE
737	1032	0.0001243	IL17C	0.59317	0.4067	NEW	TRUE	FALSE	FALSE
738	297	0.00012636	CCR3	0.35725	0.64262	NEW	FALSE	TRUE	FALSE
739	254	0.00012665	CASP6	0.14457	0.8553	NEW	TRUE	TRUE	TRUE
740	1144	0.00012775	KLK2	0.35486	0.64501	KNOWN	FALSE	TRUE	FALSE
741	734	0.00013116	FCGR1A	0.13948	0.86039	KNOWN	TRUE	FALSE	FALSE
742	2315	0.00013409	TSSK1B	0.57884	0.42103	NEW	FALSE	TRUE	FALSE
743	2298	0.00013625	TRIM56	0.035302	0.96456	NEW	TRUE	FALSE	FALSE
744	754	0.00013667	FHAD1	0.3402	0.65966	NEW	TRUE	FALSE	FALSE
745	178	0.00013819	BCAS3	2.15e-08	0.99986	NEW	TRUE	FALSE	FALSE
746	272	0.00013932	CCL17	0.75114	0.24872	NEW	TRUE	FALSE	FALSE
747	883	0.00015256	GRAP2	0.0065232	0.99332	KNOWN	FALSE	TRUE	FALSE
748	1035	0.0001602	IL1A	0.30613	0.69371	KNOWN	TRUE	TRUE	TRUE
749	1400	0.00016166	NAIP	0.30422	0.69562	NEW	FALSE	TRUE	FALSE
750	560	0.00016237	DPM1	0.027953	0.97188	NEW	FALSE	TRUE	FALSE
751	1625	0.00017271	PKD2	3.81e-07	0.99983	KNOWN	FALSE	TRUE	FALSE
752	1873	0.00017569	RHOF	0.28674	0.71308	KNOWN	TRUE	FALSE	FALSE
753	994	0.00018524	HTR6	0.2758	0.72401	NEW	FALSE	TRUE	FALSE
754	1040	0.00018843	IL22	0.51096	0.48885	KNOWN	TRUE	FALSE	FALSE
755	2441	0.00019034	ZMAT3	0.092903	0.90691	NEW	TRUE	FALSE	FALSE
756	2474	0.00019368	ZNF302	0.091059	0.90875	NEW	TRUE	FALSE	FALSE
757	2045	0.00019629	SMCO4	0.83483	0.16498	NEW	TRUE	FALSE	FALSE
758	2062	0.00019763	SNRNP27	0.088952	0.91085	NEW	TRUE	FALSE	FALSE
759	1797	0.00019768	PYCARD	0.70242	0.29738	KNOWN	TRUE	TRUE	TRUE
760	1457	0.0001992	NOL3	0.49939	0.50041	KNOWN	FALSE	TRUE	FALSE
761	2244	0.00019928	TNFRSF10B	0.021183	0.97862	KNOWN	TRUE	TRUE	TRUE
762	1081	0.00022844	ITGAV	2.11e-09	0.99977	KNOWN	FALSE	TRUE	FALSE
763	579	0.00023011	DUSP26	0.2326	0.76717	NEW	TRUE	FALSE	FALSE
764	1047	0.00023013	IL4R	0.01739	0.98238	NEW	TRUE	TRUE	TRUE
765	1128	0.00023185	KIAA1217	8.46e-11	0.99977	NEW	TRUE	FALSE	FALSE
766	275	0.00024242	CCL20	0.67068	0.32908	NEW	TRUE	FALSE	FALSE
767	713	0.00024392	FAM172A	0.0033504	0.99641	NEW	TRUE	FALSE	FALSE
768	1439	0.00024967	NFYB	0.21715	0.7826	KNOWN	TRUE	FALSE	FALSE
769	5	0.00025164	ABCB9	0.00065257	0.9991	NEW	TRUE	FALSE	FALSE
770	44	0.00025383	AGFG2	0.015188	0.98456	NEW	TRUE	FALSE	FALSE
771	2019	0.00026907	SLC25A27	0.0029131	0.99682	NEW	TRUE	FALSE	FALSE
772	1010	0.00027793	IFIT1	0.42809	0.57163	NEW	TRUE	FALSE	FALSE
773	978	0.00028382	HOXB7	0.42351	0.5762	KNOWN	FALSE	TRUE	FALSE
774	1582	0.00029308	PER1	3.6e-08	0.99971	NEW	FALSE	TRUE	FALSE
775	485	0.00030234	CXCL3	0.63353	0.36617	NEW	TRUE	FALSE	FALSE
776	999	0.00031026	ID1	0.62899	0.3707	KNOWN	FALSE	TRUE	FALSE
777	2493	0.00031512	ZNF490	0.40064	0.59904	NEW	TRUE	FALSE	FALSE
778	214	0.00032563	BORA	0.0022184	0.99746	NEW	FALSE	TRUE	FALSE
779	2108	0.00033003	SSH1	3.67e-06	0.99967	KNOWN	TRUE	FALSE	FALSE
780	461	0.0003328	CSRP1	0.16712	0.83255	NEW	TRUE	FALSE	FALSE
781	1543	0.00033366	PARP1	1.48e-07	0.99967	KNOWN	FALSE	TRUE	FALSE
782	1718	0.00033439	PRG3	0.16635	0.83332	NEW	TRUE	FALSE	FALSE
783	1259	0.00033565	MAPK11	0.010291	0.98937	KNOWN	TRUE	TRUE	TRUE
784	2511	0.00034522	ZNF670	0.60985	0.3898	NEW	TRUE	FALSE	FALSE
785	203	0.00034786	BLVRA	0.044361	0.95529	NEW	TRUE	TRUE	TRUE
786	67	0.0003636	ALPL	0.0018949	0.99774	KNOWN	FALSE	TRUE	FALSE
787	528	0.00037318	DERA	0.040497	0.95913	NEW	TRUE	FALSE	FALSE
788	2349	0.00037588	UPP1	0.1482	0.85143	NEW	TRUE	FALSE	FALSE
789	1124	0.00038766	KEAP1	0.00035101	0.99926	KNOWN	FALSE	TRUE	FALSE
790	2407	0.00039438	WWC1	9.63e-10	0.99961	NEW	FALSE	TRUE	FALSE
791	2381	0.00041995	VIP	0.33794	0.66164	KNOWN	TRUE	FALSE	FALSE
792	1790	0.00042161	PTTG1	0.33708	0.6625	KNOWN	TRUE	FALSE	FALSE
793	218	0.00042516	BST2	0.33527	0.66431	NEW	TRUE	FALSE	FALSE
794	282	0.00043117	CCNA1	0.0014847	0.99808	NEW	TRUE	TRUE	TRUE
795	2274	0.00046552	TP53INP1	0.31577	0.68376	KNOWN	TRUE	FALSE	FALSE
796	2482	0.00046761	ZNF365	0.0064515	0.99308	NEW	TRUE	FALSE	FALSE
797	1447	0.00047049	NKX3-1	0.3135	0.68603	NEW	FALSE	TRUE	FALSE
798	1744	0.00047089	PROS1	5.37e-05	0.99948	KNOWN	TRUE	TRUE	TRUE
799	123	0.00047308	ARHGEF10L	3.67e-09	0.99953	NEW	TRUE	FALSE	FALSE
800	2098	0.0004821	SPRY4	0.30832	0.6912	NEW	FALSE	TRUE	FALSE
801	893	0.00048726	GRK6	5.12e-05	0.99946	NEW	FALSE	TRUE	FALSE
802	1446	0.00050065	NKIRAS1	0.30032	0.69918	NEW	FALSE	TRUE	FALSE
803	464	0.00050202	CTGF	0.10908	0.89042	KNOWN	FALSE	TRUE	FALSE
804	2468	0.00050407	ZNF254	0.53703	0.46246	NEW	TRUE	FALSE	FALSE
805	834	0.00052334	GFI1B	0.025848	0.97363	KNOWN	TRUE	FALSE	FALSE
806	46	0.00053161	AGTR1	0.28774	0.71173	KNOWN	FALSE	TRUE	FALSE
807	2460	0.00053339	ZNF222	0.52555	0.47391	NEW	TRUE	FALSE	FALSE
808	1753	0.00053736	PSEN2	0.0052979	0.99416	KNOWN	FALSE	TRUE	FALSE
809	399	0.00053852	CISH	0.28505	0.71441	KNOWN	TRUE	FALSE	FALSE
810	1964	0.00054103	SEMA4B	8.91e-06	0.99945	NEW	TRUE	FALSE	FALSE
811	551	0.00056753	DNM1L	1.68e-06	0.99943	NEW	TRUE	FALSE	FALSE
812	2024	0.00058122	SLC37A1	3.97e-05	0.99938	NEW	TRUE	FALSE	FALSE
813	1976	0.00059629	SESN1	0.00093302	0.99847	NEW	TRUE	FALSE	FALSE
814	262	0.00060921	CBL	1.52e-06	0.99939	KNOWN	FALSE	TRUE	FALSE
815	1097	0.0006158	JAM3	0.020722	0.97866	NEW	FALSE	TRUE	FALSE
816	1883	0.00063244	RIT2	0.25232	0.74705	KNOWN	TRUE	FALSE	FALSE
817	122	0.0006377	ARHGDIB	0.25067	0.74869	KNOWN	FALSE	TRUE	FALSE
818	517	0.00068309	DDIT4	0.23717	0.76215	KNOWN	TRUE	TRUE	TRUE
819	1794	0.00069944	PWP2	1.25e-06	0.9993	KNOWN	TRUE	FALSE	FALSE
820	345	0.0007058	CDH13	0.00014844	0.99915	NEW	TRUE	FALSE	FALSE
821	2075	0.00072272	SOD3	0.46176	0.53752	NEW	FALSE	TRUE	FALSE
822	1886	0.00073035	RNF150	0.016391	0.98288	NEW	TRUE	FALSE	FALSE
823	290	0.00073222	CCNG1	0.070338	0.92893	KNOWN	TRUE	FALSE	FALSE
824	784	0.0007414	FOXM1	0.00013831	0.99912	NEW	TRUE	TRUE	TRUE
825	2127	0.00076687	STK38	0.00065031	0.99858	KNOWN	FALSE	TRUE	FALSE
826	496	0.00077316	CYTH4	0.00064273	0.99858	NEW	TRUE	FALSE	FALSE
827	2275	0.00077469	TP53RK	0.44678	0.55244	NEW	TRUE	TRUE	TRUE
828	1154	0.00078803	KRAS	0.21019	0.78902	KNOWN	FALSE	TRUE	FALSE
829	302	0.000789	CCSER1	2.56e-05	0.99919	NEW	TRUE	FALSE	FALSE
830	315	0.00078914	CD4	0.0030661	0.99614	KNOWN	FALSE	TRUE	FALSE
831	1491	0.00080686	NRP2	2.05e-07	0.99919	KNOWN	TRUE	FALSE	FALSE
832	292	0.00081328	CCNH	0.014121	0.98507	KNOWN	FALSE	TRUE	FALSE
833	1878	0.00081408	RIN2	2.45e-05	0.99916	KNOWN	TRUE	FALSE	FALSE
834	1782	0.00081616	PTPRE	2.02e-07	0.99918	NEW	TRUE	TRUE	TRUE
835	2506	0.00081785	ZNF613	0.0029137	0.99627	NEW	TRUE	FALSE	FALSE
836	34	0.00081816	ADRA2A	0.20337	0.79582	NEW	TRUE	TRUE	TRUE
837	2197	0.00084274	TFPI2	0.19807	0.80109	NEW	TRUE	FALSE	FALSE
838	2101	0.00086035	SQSTM1	0.013058	0.98608	KNOWN	TRUE	TRUE	TRUE
839	2142	0.00086302	SVIL	3.6e-17	0.99914	NEW	TRUE	FALSE	FALSE
840	637	0.00086946	ELF5	0.012868	0.98626	NEW	TRUE	FALSE	FALSE
841	1963	0.00087445	SEMA3C	4.47e-06	0.99912	KNOWN	TRUE	FALSE	FALSE
842	1147	0.0008747	KLRD1	0.19151	0.80762	NEW	FALSE	TRUE	FALSE
843	2347	0.0008813	UNC5C	8.94e-07	0.99912	KNOWN	TRUE	FALSE	FALSE
844	2195	0.00088929	TFF1	0.63894	0.36017	NEW	TRUE	FALSE	FALSE
845	2290	0.00089084	TRH	0.18833	0.81078	NEW	TRUE	FALSE	FALSE
846	2034	0.00089665	SLPI	0.41494	0.58416	NEW	FALSE	TRUE	FALSE
847	1687	0.00090639	PPM1M	0.053998	0.9451	NEW	FALSE	TRUE	FALSE
848	1291	0.00091697	MC4R	0.41003	0.58905	NEW	FALSE	TRUE	FALSE
849	470	0.00091747	CTSD	0.011938	0.98714	KNOWN	TRUE	TRUE	TRUE
850	1475	0.00093892	NR1H4	0.00048629	0.99857	KNOWN	TRUE	FALSE	FALSE
851	22	0.00096719	ACVRL1	0.0022927	0.99674	KNOWN	FALSE	TRUE	FALSE
852	570	0.00098982	DTX1	0.0022181	0.99679	NEW	FALSE	TRUE	FALSE
853	2131	0.0010128	STRADB	0.0021464	0.99684	KNOWN	FALSE	TRUE	FALSE
854	100	0.0010662	APOL4	0.37697	0.62197	NEW	TRUE	FALSE	FALSE
855	953	0.0010997	HLA-DRB1	0.15392	0.84498	NEW	TRUE	FALSE	FALSE
856	701	0.0011118	F2	1.56e-05	0.99887	KNOWN	FALSE	TRUE	FALSE
857	523	0.0011637	DEFB4A	0.76323	0.2356	NEW	TRUE	FALSE	FALSE
858	6	0.0011727	ABCC1	8.23e-12	0.99883	KNOWN	TRUE	FALSE	FALSE
859	1869	0.0011919	RHBDF2	2.86e-06	0.99881	NEW	TRUE	FALSE	FALSE
860	1798	0.0012566	RAB31	0.13433	0.86442	NEW	TRUE	FALSE	FALSE
861	1369	0.0012631	MTMR9	6.43e-05	0.99867	NEW	TRUE	FALSE	FALSE
862	2318	0.0012734	TTK	1.07e-07	0.99873	KNOWN	TRUE	TRUE	TRUE
863	881	0.0013146	GRAMD1A	2.49e-06	0.99868	NEW	TRUE	FALSE	FALSE
864	2415	0.0013246	XXYLT1	0.12707	0.8716	NEW	TRUE	FALSE	FALSE
865	941	0.0013299	HLA-A	0.0070824	0.99159	NEW	FALSE	TRUE	FALSE
866	1531	0.0013306	PAK1	5.97e-05	0.99861	KNOWN	TRUE	TRUE	TRUE
867	976	0.0013606	HOXA7	0.32391	0.67473	NEW	TRUE	FALSE	FALSE
868	508	0.0013944	DBI	0.31865	0.67996	NEW	TRUE	FALSE	FALSE
869	770	0.0014045	FN1	6.05e-21	0.9986	KNOWN	TRUE	TRUE	TRUE
870	1777	0.0014228	PTPN5	5.42e-05	0.99852	NEW	FALSE	TRUE	FALSE
871	2510	0.001452	ZNF669	0.30999	0.68856	NEW	TRUE	FALSE	FALSE
872	250	0.0015026	CASP2	0.0012196	0.99728	KNOWN	TRUE	TRUE	TRUE
873	106	0.0015429	ARFGAP1	0.00023811	0.99822	NEW	FALSE	TRUE	FALSE
874	1059	0.0015595	IPCEF1	0.0011562	0.99728	NEW	TRUE	FALSE	FALSE
875	2258	0.0015926	TNIP2	0.0054855	0.99292	KNOWN	FALSE	TRUE	FALSE
876	2046	0.001598	SMCR8	0.0011164	0.99729	NEW	FALSE	TRUE	FALSE
877	1572	0.0016769	PDLIM5	4.28e-05	0.99828	NEW	TRUE	FALSE	FALSE
878	1802	0.0017041	RACGAP1	8.45e-06	0.99829	NEW	FALSE	TRUE	FALSE
879	1084	0.0017189	ITGB3	8.35e-06	0.99827	KNOWN	FALSE	TRUE	FALSE
880	1994	0.0017351	SHC1	0.00099193	0.99727	KNOWN	TRUE	TRUE	TRUE
881	280	0.0017516	CCL5	0.50901	0.48924	KNOWN	TRUE	TRUE	TRUE
882	1946	0.001802	SASH1	1.31e-08	0.9982	NEW	TRUE	FALSE	FALSE
883	72	0.0018316	AMOTL1	3.12e-07	0.99817	NEW	TRUE	FALSE	FALSE
884	365	0.0018575	CDKN1A	0.25882	0.73932	KNOWN	TRUE	TRUE	TRUE
885	99	0.0018685	APOE	0.086502	0.91163	KNOWN	TRUE	FALSE	FALSE
886	1910	0.0019056	RPS6KA1	7.2e-06	0.99809	KNOWN	FALSE	TRUE	FALSE
887	370	0.0019455	CDKN3	0.019623	0.97843	KNOWN	FALSE	TRUE	FALSE
888	1406	0.0020702	NCK1	0.018015	0.97992	KNOWN	FALSE	TRUE	FALSE
889	2389	0.0021149	VRK1	0.0007463	0.99714	NEW	TRUE	TRUE	TRUE
890	707	0.002225	FAM111A	0.67044	0.32734	NEW	TRUE	FALSE	FALSE
891	243	0.002287	CAMK2D	2.73e-05	0.99769	KNOWN	TRUE	TRUE	TRUE
892	395	0.0023008	CHN2	0.0006611	0.99704	NEW	TRUE	TRUE	TRUE
893	1980	0.0023046	SGK1	0.00013363	0.99756	KNOWN	TRUE	TRUE	TRUE
894	1922	0.002357	RRM2B	0.0031366	0.99451	KNOWN	TRUE	FALSE	FALSE
895	1555	0.0023713	PCBP4	0.0031094	0.99452	KNOWN	TRUE	FALSE	FALSE
896	943	0.002381	HLA-DMA	0.064625	0.93299	NEW	TRUE	FALSE	FALSE
897	2130	0.0024144	STOML2	0.0030303	0.99456	NEW	FALSE	TRUE	FALSE
898	944	0.0024627	HLA-DMB	0.06198	0.93556	NEW	TRUE	FALSE	FALSE
899	1988	0.0025338	SH3BP4	0.00011656	0.99735	NEW	TRUE	TRUE	TRUE
900	2272	0.0025482	TP53BP2	7.94e-09	0.99745	KNOWN	FALSE	TRUE	FALSE
901	406	0.0025864	CLSPN	6.44e-11	0.99741	NEW	FALSE	TRUE	FALSE
902	2214	0.0025936	TICAM2	0.013174	0.98423	NEW	FALSE	TRUE	FALSE
903	1754	0.0027499	PSMB9	0.053972	0.94328	KNOWN	TRUE	FALSE	FALSE
904	625	0.0027603	EIF2AK3	3.5e-08	0.99724	NEW	TRUE	TRUE	TRUE
905	650	0.0027913	ENPP2	6.96e-09	0.99721	NEW	TRUE	FALSE	FALSE
906	1756	0.0028024	PSTPIP2	0.0001008	0.9971	NEW	TRUE	FALSE	FALSE
907	1070	0.002899	ISG20	0.40044	0.59666	NEW	TRUE	FALSE	FALSE
908	488	0.0029304	CXCL9	0.39808	0.59899	NEW	TRUE	FALSE	FALSE
909	2097	0.0030398	SPRY1	0.16842	0.82854	KNOWN	FALSE	TRUE	FALSE
910	2203	0.0030577	TGFBR3	3.64e-06	0.99694	NEW	TRUE	FALSE	FALSE
911	1266	0.0031023	MAPK7	0.00042983	0.99647	KNOWN	FALSE	TRUE	FALSE
912	2319	0.0031466	TUB	8.53e-05	0.99677	NEW	FALSE	TRUE	FALSE
913	1188	0.0031502	LIMS1	0.010029	0.98682	NEW	TRUE	TRUE	TRUE
914	2079	0.0031696	SORCS2	5.79e-09	0.99683	NEW	TRUE	FALSE	FALSE
915	1452	0.0031764	NME1	0.16136	0.83547	KNOWN	TRUE	FALSE	FALSE
916	2236	0.0031923	TMEM30A	0.0098432	0.98696	NEW	TRUE	FALSE	FALSE
917	2301	0.0032632	TRIP6	0.0019673	0.99477	KNOWN	FALSE	TRUE	FALSE
918	644	0.003297	EMC2	0.0019383	0.99476	NEW	TRUE	FALSE	FALSE
919	582	0.0033227	DUSP5	0.04232	0.95436	NEW	TRUE	TRUE	TRUE
920	1515	0.0033233	OPRD1	0.15428	0.84239	NEW	TRUE	FALSE	FALSE
921	1384	0.0033849	MYEOV	0.59694	0.39967	NEW	TRUE	FALSE	FALSE
922	668	0.0034774	EPS15	1.24e-07	0.99652	KNOWN	FALSE	TRUE	FALSE
923	2284	0.0035639	TRAF1	0.0084255	0.98801	KNOWN	TRUE	TRUE	TRUE
924	995	0.0035755	HTRA2	0.0083867	0.98804	KNOWN	FALSE	TRUE	FALSE
925	1971	0.0036486	SERPINB5	0.037432	0.95892	NEW	TRUE	FALSE	FALSE
926	2456	0.0036775	ZNF184	6.81e-05	0.99625	NEW	TRUE	FALSE	FALSE
927	2478	0.0036778	ZNF337	0.34815	0.64817	NEW	TRUE	FALSE	FALSE
928	442	0.0036969	CRP	0.5802	0.4161	KNOWN	TRUE	TRUE	TRUE
929	933	0.0037893	HIST1H2BB	0.57544	0.42078	KNOWN	TRUE	FALSE	FALSE
930	417	0.0039121	COBL	5.16e-07	0.99609	NEW	TRUE	FALSE	FALSE
931	174	0.0039762	BBC3	0.33116	0.66487	NEW	TRUE	TRUE	TRUE
932	2279	0.003978	TPCN1	2.06e-08	0.99602	NEW	TRUE	FALSE	FALSE
933	1502	0.0039959	NUMB	0.00029829	0.99571	KNOWN	FALSE	TRUE	FALSE
934	126	0.0040454	ARHGEF3	1.2e-05	0.99594	KNOWN	TRUE	FALSE	FALSE
935	2295	0.0041202	TRIM25	0.00028538	0.99559	NEW	TRUE	TRUE	TRUE
936	1957	0.0041475	SDC4	0.12255	0.87331	KNOWN	TRUE	TRUE	TRUE
937	914	0.0042407	HBP1	0.00027374	0.99549	NEW	TRUE	FALSE	FALSE
938	1079	0.0043213	ITGAL	7.49e-10	0.99568	KNOWN	FALSE	TRUE	FALSE
939	2238	0.0044014	TMX3	0.00025941	0.99534	NEW	TRUE	FALSE	FALSE
940	160	0.0044521	AURKB	0.0061422	0.98941	KNOWN	TRUE	TRUE	TRUE
941	1563	0.0045645	PDE7A	0.00024611	0.99519	NEW	TRUE	FALSE	FALSE
942	940	0.0045893	HK2	2.02e-06	0.99541	NEW	TRUE	FALSE	FALSE
943	167	0.0046237	BAD	0.29875	0.69663	KNOWN	FALSE	TRUE	FALSE
944	1918	0.004663	RRAS	0.10775	0.88759	NEW	FALSE	TRUE	FALSE
945	1046	0.0047372	IL4	0.29362	0.70164	KNOWN	TRUE	TRUE	TRUE
946	1237	0.004765	MAP2K5	9.47e-06	0.99523	NEW	FALSE	TRUE	FALSE
947	1863	0.0048149	RGCC	0.29019	0.70499	NEW	FALSE	TRUE	FALSE
948	2502	0.0049175	ZNF589	0.28576	0.70932	NEW	TRUE	FALSE	FALSE
949	1324	0.0049697	MICA	0.024719	0.97031	NEW	TRUE	FALSE	FALSE
950	1791	0.0049827	PTTG1IP	0.099977	0.89504	NEW	TRUE	FALSE	FALSE
951	326	0.0052136	CD83	0.094918	0.89987	NEW	TRUE	FALSE	FALSE
952	1721	0.0052573	PRKAB1	0.02289	0.97185	KNOWN	TRUE	TRUE	TRUE
953	2490	0.0053294	ZNF419	0.26907	0.7256	NEW	TRUE	FALSE	FALSE
954	1637	0.0053378	PLAUR	0.022418	0.97224	KNOWN	TRUE	TRUE	TRUE
955	989	0.0053464	HSPA1B	0.26841	0.72624	KNOWN	FALSE	TRUE	FALSE
956	2480	0.0053489	ZNF343	0.26832	0.72634	NEW	TRUE	FALSE	FALSE
957	2176	0.0053732	TCF7	0.0046949	0.98993	NEW	TRUE	FALSE	FALSE
958	2341	0.0054862	UBR1	6.1e-17	0.99451	NEW	TRUE	FALSE	FALSE
959	234	0.0054966	CABLES1	0.0009278	0.99358	NEW	TRUE	TRUE	TRUE
960	739	0.0056199	FDPS	0.0008985	0.99348	NEW	TRUE	FALSE	FALSE
961	2063	0.0056417	SNTA1	0.004378	0.98998	NEW	FALSE	TRUE	FALSE
962	1048	0.0056529	IL5	0.25705	0.7373	KNOWN	TRUE	FALSE	FALSE
963	755	0.0057055	FHIT	0.25518	0.73911	NEW	TRUE	FALSE	FALSE
964	853	0.0059721	GNA15	0.0040346	0.98999	KNOWN	FALSE	TRUE	FALSE
965	672	0.0059892	ERBB2	9.45e-11	0.99401	NEW	FALSE	TRUE	FALSE
966	1276	0.0060258	MAPT	0.00016462	0.99381	NEW	FALSE	TRUE	FALSE
967	1938	0.0061838	S100A4	0.47483	0.51899	NEW	TRUE	TRUE	TRUE
968	911	0.0062064	HABP4	0.0038175	0.98998	NEW	TRUE	FALSE	FALSE
969	993	0.0062906	HTR5A	0.07603	0.91768	NEW	TRUE	FALSE	FALSE
970	1161	0.0064543	KTN1	5.82e-15	0.99355	NEW	FALSE	TRUE	FALSE
971	1541	0.0064719	PARD6A	0.073454	0.92007	KNOWN	FALSE	TRUE	FALSE
972	504	0.0065541	DAPK3	0.0035297	0.98992	NEW	TRUE	TRUE	TRUE
973	210	0.006673	BMX	0.00014197	0.99319	KNOWN	TRUE	TRUE	TRUE
974	2446	0.0067173	ZNF114	0.45689	0.53639	NEW	TRUE	FALSE	FALSE
975	1545	0.0067415	PARP14	7.96e-11	0.99326	NEW	TRUE	FALSE	FALSE
976	2219	0.006748	TKT	0.00013968	0.99311	NEW	FALSE	TRUE	FALSE
977	2488	0.0067514	ZNF417	0.45579	0.53746	NEW	TRUE	FALSE	FALSE
978	554	0.0068117	DOCK1	1.82e-18	0.99319	KNOWN	FALSE	TRUE	FALSE
979	2522	0.0069622	ZNF79	0.0032355	0.9898	NEW	TRUE	FALSE	FALSE
980	1948	0.0070655	SBNO2	1.82e-09	0.99293	NEW	TRUE	FALSE	FALSE
981	1198	0.0071908	LPP	0.00012737	0.99268	NEW	TRUE	FALSE	FALSE
982	1514	0.007199	OLR1	0.014801	0.978	KNOWN	FALSE	TRUE	FALSE
983	2320	0.0074331	TUBA1C	0.014151	0.97842	NEW	TRUE	FALSE	FALSE
984	2496	0.0075723	ZNF519	0.43061	0.56181	NEW	TRUE	FALSE	FALSE
985	1310	0.0076107	MED4	0.013689	0.9787	KNOWN	TRUE	FALSE	FALSE
986	400	0.0078152	CKM	0.013188	0.979	NEW	TRUE	FALSE	FALSE
987	473	0.0080454	CTSL	0.012659	0.9793	NEW	TRUE	FALSE	FALSE
988	651	0.0080716	ENTPD1	0.00053154	0.9914	NEW	TRUE	FALSE	FALSE
989	1078	0.0081584	ITGA9	7.28e-09	0.99184	NEW	FALSE	TRUE	FALSE
990	912	0.0081797	HAMP	0.41355	0.57828	NEW	TRUE	FALSE	FALSE
991	261	0.008274	CAV1	0.18514	0.80659	KNOWN	TRUE	TRUE	TRUE
992	277	0.0084014	CCL22	0.40761	0.58399	KNOWN	TRUE	FALSE	FALSE
993	816	0.0084175	GALNT2	4.15e-06	0.99158	KNOWN	TRUE	FALSE	FALSE
994	1936	0.0084662	S100A11	0.40591	0.58563	KNOWN	TRUE	FALSE	FALSE
995	702	0.0084678	F2R	0.052481	0.93905	KNOWN	FALSE	TRUE	FALSE
996	1589	0.0084969	PGPEP1	0.05225	0.93925	NEW	TRUE	FALSE	FALSE
997	2250	0.0086475	TNFRSF25	0.00048084	0.99087	KNOWN	FALSE	TRUE	FALSE
998	1277	0.0086782	MARCH1	0.011373	0.97995	NEW	TRUE	FALSE	FALSE
999	1950	0.0087953	SCAPER	2.21e-12	0.9912	NEW	TRUE	FALSE	FALSE
1000	951	0.0089259	HLA-DQB1	0.049035	0.94204	NEW	TRUE	FALSE	FALSE
1001	1024	0.0090053	IKBKE	7.61e-07	0.99099	KNOWN	TRUE	TRUE	TRUE
1002	1066	0.0090365	IRF5	0.000451	0.99051	NEW	TRUE	TRUE	TRUE
1003	1682	0.0090829	PPM1B	0.0022028	0.98871	KNOWN	TRUE	TRUE	TRUE
1004	1831	0.0091132	RASGRP3	1.83e-05	0.99087	KNOWN	FALSE	TRUE	FALSE
1005	2445	0.0092003	ZNF112	1.8e-05	0.99078	NEW	TRUE	FALSE	FALSE
1006	281	0.0092809	CCM2	0.0021349	0.98858	KNOWN	TRUE	FALSE	FALSE
1007	578	0.0093421	DUSP22	0.046215	0.94444	KNOWN	TRUE	TRUE	TRUE
1008	1911	0.0094073	RPS6KA2	1.44e-07	0.99059	NEW	TRUE	TRUE	TRUE
1009	2050	0.0094673	SMOC1	0.00042141	0.99011	NEW	TRUE	FALSE	FALSE
1010	615	0.0094753	EGLN3	0.045369	0.94516	NEW	TRUE	FALSE	FALSE
1011	1750	0.0094778	PSD3	1.43e-07	0.99052	NEW	TRUE	FALSE	FALSE
1012	1581	0.0094922	PELI3	0.0020663	0.98844	NEW	FALSE	TRUE	FALSE
1013	1052	0.0096662	ING1	0.0097573	0.98058	KNOWN	TRUE	FALSE	FALSE
1014	966	0.0096817	HMOX1	0.044106	0.94621	KNOWN	TRUE	TRUE	TRUE
1015	291	0.0096861	CCNG2	0.0097287	0.98059	NEW	TRUE	FALSE	FALSE
1016	548	0.0098017	DNAJA3	0.00040062	0.9898	KNOWN	FALSE	TRUE	FALSE
1017	577	0.010044	DUSP19	0.15325	0.8367	NEW	FALSE	TRUE	FALSE
1018	667	0.0101	EPOR	0.0018881	0.98801	KNOWN	FALSE	TRUE	FALSE
1019	573	0.010151	DUSP1	0.04144	0.94841	KNOWN	TRUE	TRUE	TRUE
1020	271	0.010211	CCL11	0.36423	0.62556	NEW	TRUE	FALSE	FALSE
1021	2204	0.010454	TGIF1	0.039857	0.94969	NEW	TRUE	FALSE	FALSE
1022	1987	0.010463	SH3BP1	7.38e-05	0.98946	NEW	FALSE	TRUE	FALSE
1023	1520	0.010518	OSBPL8	5.02e-09	0.98948	NEW	TRUE	FALSE	FALSE
1024	2139	0.010585	SULF2	1.22e-07	0.98941	NEW	TRUE	FALSE	FALSE
1025	634	0.01065	ELF1	0.00035491	0.989	NEW	TRUE	FALSE	FALSE
1026	1007	0.010698	IFI27	0.35388	0.63543	NEW	TRUE	FALSE	FALSE
1027	1990	0.010761	SH3RF1	1.43e-05	0.98923	KNOWN	TRUE	TRUE	TRUE
1028	408	0.010767	CMKLR1	0.14269	0.84654	NEW	TRUE	FALSE	FALSE
1029	1242	0.010875	MAP3K11	2.85e-06	0.98912	KNOWN	FALSE	TRUE	FALSE
1030	324	0.010898	CD80	0.037712	0.95139	KNOWN	TRUE	TRUE	TRUE
1031	2448	0.010911	ZNF124	0.3495	0.63959	NEW	TRUE	FALSE	FALSE
1032	1666	0.011024	PNPLA8	1.38e-05	0.98896	NEW	TRUE	FALSE	FALSE
1033	1051	0.011165	IMMP2L	0.13737	0.85147	NEW	TRUE	FALSE	FALSE
1034	666	0.01125	EPO	0.036141	0.95261	KNOWN	TRUE	TRUE	TRUE
1035	2125	0.011293	STK24	0.00032577	0.98838	KNOWN	FALSE	TRUE	FALSE
1036	1414	0.011324	NDRG1	0.00032444	0.98835	KNOWN	TRUE	TRUE	TRUE
1037	1655	0.011923	PLSCR1	0.0072236	0.98085	KNOWN	TRUE	FALSE	FALSE
1038	228	0.011942	BTRC	5.04e-07	0.98806	KNOWN	FALSE	TRUE	FALSE
1039	685	0.012152	ERRFI1	0.032576	0.95527	NEW	FALSE	TRUE	FALSE
1040	2002	0.012265	SIL1	0.0014227	0.98631	NEW	TRUE	FALSE	FALSE
1041	2302	0.012904	TRPC1	2.22e-06	0.98709	KNOWN	FALSE	TRUE	FALSE
1042	163	0.012951	AXL	9.05e-08	0.98705	KNOWN	TRUE	TRUE	TRUE
1043	455	0.013174	CSNK1A1L	0.11481	0.87202	NEW	FALSE	TRUE	FALSE
1044	665	0.013497	EPHB4	1.72e-08	0.9865	NEW	TRUE	FALSE	FALSE
1045	1009	0.013731	IFI6	0.29917	0.68709	NEW	TRUE	FALSE	FALSE
1046	2435	0.013918	ZFP1	0.0057773	0.98031	NEW	TRUE	FALSE	FALSE
1047	904	0.014155	GSTP1	0.026442	0.9594	KNOWN	TRUE	FALSE	FALSE
1048	1026	0.014426	IL13	0.28858	0.697	KNOWN	FALSE	TRUE	FALSE
1049	1942	0.01493	SAA1	0.28127	0.7038	KNOWN	TRUE	FALSE	FALSE
1050	2170	0.015031	TBP	0.0010561	0.98391	KNOWN	TRUE	TRUE	TRUE
1051	32	0.015215	ADORA1	0.097409	0.88738	NEW	TRUE	FALSE	FALSE
1052	1486	0.015254	NRCAM	2.41e-11	0.98475	NEW	TRUE	FALSE	FALSE
1053	2259	0.01544	TNIP3	0.00020585	0.98435	NEW	TRUE	FALSE	FALSE
1054	870	0.015547	GPC1	0.001005	0.98345	NEW	TRUE	FALSE	FALSE
1055	1187	0.01561	LIMK2	4.1e-05	0.98435	NEW	TRUE	TRUE	TRUE
1056	146	0.015659	ATF4	0.094186	0.89015	KNOWN	FALSE	TRUE	FALSE
1057	2196	0.01591	TFF3	0.26788	0.71621	KNOWN	TRUE	FALSE	FALSE
1058	364	0.016021	CDKAL1	3.95e-05	0.98394	NEW	TRUE	FALSE	FALSE
1059	1614	0.016273	PIK3R2	7.8e-06	0.98372	NEW	FALSE	TRUE	FALSE
1060	1850	0.016675	RCAN1	0.087415	0.89591	KNOWN	FALSE	TRUE	FALSE
1061	309	0.016734	CD247	0.020948	0.96232	KNOWN	FALSE	TRUE	FALSE
1062	2334	0.016904	UBB	0.25533	0.72776	KNOWN	FALSE	TRUE	FALSE
1063	877	0.016959	GPR132	0.25467	0.72837	NEW	TRUE	FALSE	FALSE
1064	2523	0.016971	ZNF8	0.0043283	0.9787	NEW	TRUE	FALSE	FALSE
1065	709	0.016975	FAM129B	3e-07	0.98302	NEW	TRUE	FALSE	FALSE
1066	2470	0.017108	ZNF267	0.25287	0.73002	NEW	TRUE	FALSE	FALSE
1067	1311	0.017256	MEF2C	0.00086192	0.98188	KNOWN	TRUE	TRUE	TRUE
1068	624	0.017643	EIF2AK2	3.42e-05	0.98232	KNOWN	TRUE	TRUE	TRUE
1069	1530	0.017764	PAG1	0.0040485	0.97819	KNOWN	TRUE	TRUE	TRUE
1070	1574	0.017775	PDX1	0.08093	0.9013	KNOWN	TRUE	FALSE	FALSE
1071	150	0.017833	ATOH1	0.08061	0.90156	NEW	FALSE	TRUE	FALSE
1072	509	0.017939	DBNL	0.00016495	0.9819	KNOWN	TRUE	TRUE	TRUE
1073	746	0.0184	FGF2	0.077582	0.90402	KNOWN	TRUE	TRUE	TRUE
1074	1373	0.018774	MUC1	0.0037329	0.97749	NEW	TRUE	TRUE	TRUE
1075	703	0.018872	F3	0.017677	0.96345	KNOWN	TRUE	FALSE	FALSE
1076	222	0.019033	BTG2	0.2314	0.74957	NEW	TRUE	TRUE	TRUE
1077	310	0.01916	CD274	0.017301	0.96354	NEW	TRUE	TRUE	TRUE
1078	1713	0.019397	PRDM14	0.00072505	0.97988	NEW	TRUE	FALSE	FALSE
1079	1206	0.019511	LRRFIP1	0.0035273	0.97696	NEW	TRUE	FALSE	FALSE
1080	868	0.019543	GORASP1	0.003519	0.97694	NEW	FALSE	TRUE	FALSE
1081	916	0.01976	HCK	2.89e-05	0.98021	KNOWN	TRUE	TRUE	TRUE
1082	1321	0.020016	MGLL	0.016256	0.96373	NEW	TRUE	FALSE	FALSE
1083	2444	0.021156	ZNF107	0.4399	0.53895	NEW	TRUE	FALSE	FALSE
1084	1235	0.022009	MAP2K3	0.0029529	0.97504	NEW	FALSE	TRUE	FALSE
1085	444	0.02247	CRYAB	0.19959	0.77794	KNOWN	FALSE	TRUE	FALSE
1086	2237	0.022549	TMTC2	4.81e-06	0.97745	NEW	TRUE	FALSE	FALSE
1087	296	0.023412	CCR2	0.057196	0.91939	NEW	FALSE	TRUE	FALSE
1088	2351	0.023545	USF1	0.00054351	0.97591	KNOWN	TRUE	FALSE	FALSE
1089	1067	0.023645	IRS1	2.21e-05	0.97633	KNOWN	TRUE	TRUE	TRUE
1090	949	0.023947	HLA-DQA1	0.055535	0.92052	NEW	TRUE	FALSE	FALSE
1091	1615	0.024537	PIK3R4	2.91e-10	0.97546	KNOWN	FALSE	TRUE	FALSE
1092	1360	0.024651	MSC	0.18283	0.79252	NEW	TRUE	FALSE	FALSE
1093	1815	0.025531	RANGAP1	9.75e-05	0.97437	NEW	FALSE	TRUE	FALSE
1094	2009	0.025729	SIVA1	0.050525	0.92375	KNOWN	FALSE	TRUE	FALSE
1095	26	0.026282	ADAR	3.17e-08	0.97372	NEW	TRUE	FALSE	FALSE
1096	2200	0.027032	TGFB1I1	0.000442	0.97253	KNOWN	FALSE	TRUE	FALSE
1097	2472	0.027091	ZNF273	0.16653	0.80637	NEW	TRUE	FALSE	FALSE
1098	794	0.027916	FRMD6	1.73e-05	0.97207	NEW	TRUE	FALSE	FALSE
1099	1231	0.027922	MAP1LC3A	0.1615	0.81058	KNOWN	FALSE	TRUE	FALSE
1100	117	0.028562	ARHGAP33	5.66e-09	0.97144	NEW	FALSE	TRUE	FALSE
1101	558	0.029002	DOK1	0.0019573	0.96904	KNOWN	TRUE	TRUE	TRUE
1102	1676	0.029194	PPARG	0.001938	0.96887	KNOWN	TRUE	TRUE	TRUE
1103	322	0.029691	CD69	0.041668	0.92864	NEW	TRUE	FALSE	FALSE
1104	1675	0.030182	PPARA	0.0018435	0.96797	KNOWN	TRUE	TRUE	TRUE
1105	988	0.030228	HSPA1A	0.1487	0.82108	KNOWN	FALSE	TRUE	FALSE
1106	1013	0.030466	IFITM3	0.35655	0.61298	NEW	TRUE	FALSE	FALSE
1107	394	0.030508	CHN1	0.00036837	0.96912	NEW	FALSE	TRUE	FALSE
1108	1034	0.030717	IL18	0.14618	0.8231	KNOWN	TRUE	TRUE	TRUE
1109	1192	0.030752	LITAF	0.14601	0.82324	NEW	TRUE	FALSE	FALSE
1110	846	0.03103	GM2A	0.14461	0.82436	NEW	TRUE	FALSE	FALSE
1111	1112	0.031161	KCNK1	0.038996	0.92984	NEW	TRUE	FALSE	FALSE
1112	94	0.031714	APCS	0.34734	0.62095	KNOWN	TRUE	FALSE	FALSE
1113	2269	0.031987	TOX2	0.0016889	0.96632	NEW	TRUE	FALSE	FALSE
1114	1692	0.03206	PPP1R13L	1.4e-05	0.96793	KNOWN	FALSE	TRUE	FALSE
1115	2459	0.032326	ZNF205	0.00033747	0.96734	NEW	TRUE	FALSE	FALSE
1116	807	0.033122	G3BP1	6.59e-05	0.96681	KNOWN	FALSE	TRUE	FALSE
1117	1765	0.034451	PTMA	0.12898	0.83657	NEW	FALSE	TRUE	FALSE
1118	818	0.034477	GAS6	1.25e-05	0.96551	NEW	TRUE	FALSE	FALSE
1119	825	0.034814	GCG	0.033426	0.93176	KNOWN	FALSE	TRUE	FALSE
1120	1200	0.035031	LRIG1	1.01e-07	0.96497	NEW	TRUE	FALSE	FALSE
1121	1345	0.035037	MOB1B	0.033128	0.93184	NEW	TRUE	FALSE	FALSE
1122	2487	0.035083	ZNF41	0.0014684	0.96345	NEW	TRUE	FALSE	FALSE
1123	997	0.035295	ICAM1	0.001455	0.96325	KNOWN	TRUE	TRUE	TRUE
1124	53	0.035666	AKAP12	9.86e-08	0.96433	NEW	FALSE	TRUE	FALSE
1125	2077	0.035916	SORBS2	4e-09	0.96408	NEW	TRUE	TRUE	TRUE
1126	276	0.036239	CCL21	0.12182	0.84194	NEW	TRUE	FALSE	FALSE
1127	957	0.036773	HLA-E	0.001367	0.96186	KNOWN	TRUE	TRUE	TRUE
1128	1264	0.036884	MAPK3	0.0013608	0.96176	KNOWN	TRUE	TRUE	TRUE
1129	1110	0.037604	KCNIP3	0.0064448	0.95595	NEW	FALSE	TRUE	FALSE
1130	409	0.038169	CMTM7	0.11476	0.84707	NEW	TRUE	FALSE	FALSE
1131	856	0.038287	GNAI3	0.0012854	0.96043	NEW	FALSE	TRUE	FALSE
1132	1126	0.038537	KHDRBS2	0.0012727	0.96019	NEW	FALSE	TRUE	FALSE
1133	1421	0.038901	NEK6	0.0012545	0.95984	NEW	TRUE	TRUE	TRUE
1134	1746	0.0391	PRPF40A	3.51e-09	0.9609	NEW	TRUE	FALSE	FALSE
1135	2008	0.039119	SIRT6	0.006072	0.95481	KNOWN	FALSE	TRUE	FALSE
1136	307	0.03921	CD226	0.0060506	0.95474	KNOWN	FALSE	TRUE	FALSE
1137	2163	0.039267	TBC1D14	2.08e-06	0.96073	NEW	TRUE	FALSE	FALSE
1138	2447	0.039662	ZNF12	5e-05	0.96029	NEW	TRUE	FALSE	FALSE
1139	266	0.040132	CCDC12	0.027311	0.93256	NEW	TRUE	FALSE	FALSE
1140	2124	0.040434	STK17A	0.0011824	0.95838	NEW	TRUE	FALSE	FALSE
1141	2249	0.040615	TNFRSF21	0.0011743	0.95821	KNOWN	FALSE	TRUE	FALSE
1142	545	0.041133	DMAP1	0.00023358	0.95863	KNOWN	FALSE	TRUE	FALSE
1143	736	0.041493	FCGRT	0.005553	0.95295	KNOWN	TRUE	FALSE	FALSE
1144	714	0.041627	FAM183A	0.10359	0.85478	NEW	TRUE	FALSE	FALSE
1145	2094	0.042486	SPIRE1	1.84e-06	0.95751	NEW	TRUE	FALSE	FALSE
1146	1031	0.043049	IL17A	0.099474	0.85748	KNOWN	TRUE	TRUE	TRUE
1147	991	0.043128	HSPB8	0.099253	0.85762	NEW	FALSE	TRUE	FALSE
1148	1835	0.043347	RASSF5	0.0051954	0.95146	NEW	TRUE	TRUE	TRUE
1149	1973	0.043609	SERPINE1	0.0051476	0.95124	KNOWN	TRUE	TRUE	TRUE
1150	1941	0.04387	S100B	0.27403	0.6821	KNOWN	TRUE	FALSE	FALSE
1151	812	0.044075	GADD45A	0.096655	0.85927	KNOWN	TRUE	TRUE	TRUE
1152	1021	0.044127	IGF2	0.096518	0.85936	KNOWN	FALSE	TRUE	FALSE
1153	102	0.046544	APP	6.55e-08	0.95346	KNOWN	TRUE	TRUE	TRUE
1154	2371	0.046788	VCL	2.66e-09	0.95321	KNOWN	FALSE	TRUE	FALSE
1155	1025	0.04746	IL12A	0.021388	0.93115	KNOWN	TRUE	TRUE	TRUE
1156	628	0.047483	EIF3H	0.00092264	0.95159	NEW	TRUE	FALSE	FALSE
1157	1989	0.04833	SH3BP5	0.0008976	0.95077	KNOWN	TRUE	TRUE	TRUE
1158	2254	0.049378	TNFSF4	0.24829	0.70233	KNOWN	FALSE	TRUE	FALSE
1159	404	0.049547	CLIC2	0.083497	0.86696	NEW	TRUE	FALSE	FALSE
1160	1955	0.05103	SCN3B	0.019203	0.92977	NEW	TRUE	FALSE	FALSE
1161	1590	0.051042	PGR	6.84e-06	0.94895	KNOWN	FALSE	TRUE	FALSE
1162	885	0.053089	GRB14	3.18e-05	0.94688	KNOWN	FALSE	TRUE	FALSE
1163	200	0.055854	BIRC5	0.071441	0.8727	KNOWN	TRUE	TRUE	TRUE
1164	1181	0.056209	LHFPL2	0.070842	0.87295	NEW	TRUE	FALSE	FALSE
1165	2291	0.056508	TRIAP1	0.21995	0.72355	NEW	TRUE	FALSE	FALSE
1166	1805	0.0569	RAD17	1.17e-06	0.9431	KNOWN	TRUE	TRUE	TRUE
1167	452	0.057105	CSMD3	1.21e-31	0.9429	NEW	TRUE	FALSE	FALSE
1168	308	0.057288	CD244	0.0006875	0.94202	NEW	FALSE	TRUE	FALSE
1169	300	0.057623	CCR7	0.015987	0.92639	NEW	TRUE	FALSE	FALSE
1170	1496	0.057798	NTM	0.0033275	0.93887	NEW	TRUE	FALSE	FALSE
1171	1099	0.05962	JUN	0.065457	0.87492	KNOWN	TRUE	TRUE	TRUE
1172	2313	0.059759	TSPAN3	0.015122	0.92512	NEW	TRUE	FALSE	FALSE
1173	2264	0.059861	TNS1	3.03e-12	0.94014	NEW	TRUE	FALSE	FALSE
1174	605	0.060323	EDN2	0.064423	0.87525	NEW	TRUE	FALSE	FALSE
1175	636	0.06139	ELF4	0.0030255	0.93558	NEW	TRUE	FALSE	FALSE
1176	220	0.062276	BTC	0.061677	0.87605	KNOWN	FALSE	TRUE	FALSE
1177	2066	0.062391	SNX8	0.00060037	0.93701	NEW	TRUE	FALSE	FALSE
1178	1018	0.062532	IFNLR1	0.014103	0.92337	NEW	TRUE	FALSE	FALSE
1179	357	0.062909	CDK4	0.0029106	0.93418	KNOWN	TRUE	TRUE	TRUE
1180	199	0.065597	BIRC3	0.00011225	0.93429	KNOWN	TRUE	TRUE	TRUE
1181	1758	0.066085	PTGFR	0.012945	0.92097	NEW	TRUE	FALSE	FALSE
1182	1852	0.066203	RCHY1	0.0026833	0.93111	NEW	TRUE	FALSE	FALSE
1183	1952	0.066228	SCARB1	0.00011054	0.93366	KNOWN	TRUE	FALSE	FALSE
1184	757	0.066509	FHOD3	6.24e-11	0.93349	NEW	TRUE	FALSE	FALSE
1185	1748	0.066916	PRR5	0.0026378	0.93045	NEW	TRUE	TRUE	TRUE
1186	866	0.067566	GNRHR	0.012505	0.91993	NEW	FALSE	TRUE	FALSE
1187	1732	0.067986	PRKCI	8.78e-07	0.93201	KNOWN	FALSE	TRUE	FALSE
1188	233	0.068013	CAB39	0.00257	0.92942	NEW	TRUE	FALSE	FALSE
1189	2059	0.068062	SNCB	0.054501	0.87744	KNOWN	FALSE	TRUE	FALSE
1190	298	0.06863	CCR4	0.053865	0.87751	NEW	TRUE	FALSE	FALSE
1191	1696	0.06928	PPP1R2	0.012024	0.9187	NEW	TRUE	FALSE	FALSE
1192	896	0.069666	GRN	2.06e-05	0.93031	KNOWN	FALSE	TRUE	FALSE
1193	1271	0.069738	MAPK9	0.0001017	0.93016	KNOWN	TRUE	TRUE	TRUE
1194	1159	0.069796	KSR1	8.42e-07	0.9302	KNOWN	TRUE	TRUE	TRUE
1195	66	0.070729	ALOX5AP	0.051608	0.87766	NEW	TRUE	FALSE	FALSE
1196	1361	0.072006	MSGN1	0.17253	0.75547	NEW	TRUE	FALSE	FALSE
1197	2378	0.072826	VGLL4	0.04949	0.87768	NEW	TRUE	FALSE	FALSE
1198	913	0.07563	HBEGF	0.046855	0.87752	KNOWN	FALSE	TRUE	FALSE
1199	724	0.079124	FBP1	0.0097379	0.91114	KNOWN	TRUE	FALSE	FALSE
1200	1584	0.079462	PERP	0.043578	0.87696	NEW	TRUE	FALSE	FALSE
1201	2379	0.079515	VHL	0.043535	0.87695	KNOWN	FALSE	TRUE	FALSE
1202	980	0.079774	HRAS	0.043326	0.8769	KNOWN	TRUE	TRUE	TRUE
1203	2266	0.081141	TOLLIP	0.0093513	0.90951	KNOWN	FALSE	TRUE	FALSE
1204	2527	0.081539	ZNF878	0.1503	0.76816	NEW	TRUE	FALSE	FALSE
1205	1796	0.082342	PXN	7.75e-05	0.91758	KNOWN	FALSE	TRUE	FALSE
1206	2261	0.082629	TNKS1BP1	2.17e-10	0.91737	NEW	FALSE	TRUE	FALSE
1207	2464	0.083152	ZNF230	0.14694	0.76991	NEW	TRUE	FALSE	FALSE
1208	2155	0.08527	TAGLN	0.039221	0.87551	NEW	TRUE	FALSE	FALSE
1209	2006	0.087326	SIRT1	7.03e-05	0.9126	KNOWN	TRUE	TRUE	TRUE
1210	1898	0.08777	RPA1	5.78e-07	0.91223	KNOWN	FALSE	TRUE	FALSE
1211	1105	0.088234	KAT5	1.4e-05	0.91175	KNOWN	FALSE	TRUE	FALSE
1212	576	0.088867	DUSP16	6.83e-05	0.91106	KNOWN	FALSE	TRUE	FALSE
1213	474	0.089176	CTTN	5.62e-07	0.91082	NEW	FALSE	TRUE	FALSE
1214	145	0.089296	ATF3	0.036568	0.87414	KNOWN	TRUE	TRUE	TRUE
1215	1436	0.090534	NFIC	0.00032683	0.90914	KNOWN	TRUE	FALSE	FALSE
1216	559	0.091531	DOK4	0.0015804	0.90689	NEW	FALSE	TRUE	FALSE
1217	1577	0.09167	PEBP1	0.035125	0.87321	KNOWN	TRUE	TRUE	TRUE
1218	2515	0.094789	ZNF721	0.31497	0.59024	NEW	TRUE	FALSE	FALSE
1219	101	0.096029	APOL6	0.31172	0.59225	NEW	TRUE	FALSE	FALSE
1220	2262	0.096284	TNNI3	0.0070649	0.89665	KNOWN	TRUE	FALSE	FALSE
1221	1442	0.097889	NGFR	0.0014114	0.9007	KNOWN	FALSE	TRUE	FALSE
1222	506	0.098633	DAXX	5.73e-05	0.90131	KNOWN	TRUE	TRUE	TRUE
1223	1500	0.098693	NUAK1	5.72e-05	0.90125	NEW	TRUE	TRUE	TRUE
1224	2283	0.099502	TRADD	0.0066872	0.89381	KNOWN	FALSE	TRUE	FALSE
1225	1907	0.10011	RPS27L	0.11719	0.78271	NEW	TRUE	FALSE	FALSE
1226	251	0.10017	CASP3	0.0066129	0.89322	KNOWN	TRUE	TRUE	TRUE
1227	597	0.10158	E2F6	0.0064594	0.89196	KNOWN	TRUE	FALSE	FALSE
1228	1323	0.10393	MGRN1	1.06e-05	0.89606	NEW	TRUE	FALSE	FALSE
1229	600	0.10797	EBI3	0.027128	0.8649	KNOWN	TRUE	FALSE	FALSE
1230	1440	0.10847	NFYC	4.86e-05	0.89148	KNOWN	TRUE	FALSE	FALSE
1231	1488	0.10947	NRG3	9.69e-06	0.89052	NEW	TRUE	FALSE	FALSE
1232	1254	0.10987	MAP4K3	1.34e-10	0.89013	KNOWN	FALSE	TRUE	FALSE
1233	58	0.111	AKT1S1	0.025939	0.86306	KNOWN	FALSE	TRUE	FALSE
1234	1229	0.11123	MAN1A1	9.42e-06	0.88876	NEW	TRUE	FALSE	FALSE
1235	1662	0.11182	PMAIP1	0.27386	0.61432	NEW	TRUE	TRUE	TRUE
1236	1111	0.11313	KCNJ15	0.025144	0.86172	NEW	TRUE	FALSE	FALSE
1237	817	0.11388	GAPDH	0.0053158	0.8808	NEW	FALSE	TRUE	FALSE
1238	1011	0.11732	IFIT3	0.094813	0.78786	NEW	TRUE	FALSE	FALSE
1239	1445	0.11745	NINJ1	0.09467	0.78788	NEW	TRUE	FALSE	FALSE
1240	983	0.11777	HSD11B2	0.023531	0.8587	NEW	TRUE	FALSE	FALSE
1241	480	0.11845	CXCL1	0.093555	0.78799	NEW	TRUE	FALSE	FALSE
1242	483	0.11851	CXCL12	0.093489	0.788	KNOWN	FALSE	TRUE	FALSE
1243	190	0.11863	BDKRB2	0.023248	0.85812	KNOWN	TRUE	TRUE	TRUE
1244	1726	0.11865	PRKAR2A	0.00020539	0.88114	NEW	FALSE	TRUE	FALSE
1245	1844	0.11929	RBMS1	4.12e-05	0.88067	NEW	TRUE	FALSE	FALSE
1246	1633	0.11953	PLAC8	0.092371	0.7881	NEW	TRUE	FALSE	FALSE
1247	1379	0.12226	MYBL2	1.61e-06	0.87774	NEW	FALSE	TRUE	FALSE
1248	1419	0.12634	NEDD9	1.52e-06	0.87366	NEW	TRUE	TRUE	TRUE
1249	1693	0.12672	PPP1R14A	0.084994	0.78829	NEW	FALSE	TRUE	FALSE
1250	1587	0.1288	PGF	0.020241	0.85096	KNOWN	TRUE	FALSE	FALSE
1251	928	0.13002	HIC1	0.0042144	0.86577	NEW	TRUE	TRUE	TRUE
1252	1036	0.13005	IL1B	0.0042124	0.86574	KNOWN	TRUE	TRUE	TRUE
1253	446	0.13278	CSF1R	1.15e-08	0.86722	KNOWN	FALSE	TRUE	FALSE
1254	2252	0.13495	TNFSF10	0.0039428	0.86111	KNOWN	TRUE	TRUE	TRUE
1255	1012	0.13569	IFITM1	0.22692	0.63739	KNOWN	TRUE	TRUE	TRUE
1256	1719	0.13725	PRKAA1	3.2e-05	0.86271	KNOWN	TRUE	TRUE	TRUE
1257	358	0.13892	CDK5	0.00076355	0.86032	KNOWN	TRUE	TRUE	TRUE
1258	63	0.14128	ALDH1A3	0.00015006	0.85857	NEW	TRUE	FALSE	FALSE
1259	1622	0.14155	PIP4K2A	0.00073779	0.85771	NEW	TRUE	TRUE	TRUE
1260	2335	0.14161	UBC	0.0036138	0.85478	KNOWN	TRUE	FALSE	FALSE
1261	1626	0.1418	PKIA	0.21652	0.64168	NEW	FALSE	TRUE	FALSE
1262	872	0.14181	GPC6	0.00014904	0.85804	NEW	TRUE	FALSE	FALSE
1263	371	0.14253	CDX1	0.071314	0.78615	KNOWN	TRUE	FALSE	FALSE
1264	1549	0.14469	PAX7	0.00070858	0.8546	NEW	FALSE	TRUE	FALSE
1265	1668	0.1451	POLD4	0.069376	0.78552	KNOWN	FALSE	TRUE	FALSE
1266	2485	0.14568	ZNF398	0.00014182	0.85418	NEW	TRUE	FALSE	FALSE
1267	1438	0.14619	NFYA	0.00014091	0.85367	KNOWN	TRUE	TRUE	TRUE
1268	344	0.14631	CDH1	1.17e-06	0.85369	KNOWN	FALSE	TRUE	FALSE
1269	1811	0.14667	RALBP1	5.74e-06	0.85332	KNOWN	FALSE	TRUE	FALSE
1270	879	0.1493	GPR146	0.066352	0.78435	NEW	TRUE	FALSE	FALSE
1271	1037	0.15126	IL1R1	0.00013224	0.84861	KNOWN	TRUE	TRUE	TRUE
1272	1391	0.15239	MYOD1	0.064233	0.78338	KNOWN	FALSE	TRUE	FALSE
1273	213	0.15274	BNIP3L	0.015012	0.83225	NEW	TRUE	FALSE	FALSE
1274	968	0.15285	HNF4A	0.00012968	0.84702	KNOWN	TRUE	FALSE	FALSE
1275	2509	0.15423	ZNF655	0.00062924	0.84514	NEW	TRUE	FALSE	FALSE
1276	2074	0.15499	SOD2	0.014619	0.83039	NEW	TRUE	FALSE	FALSE
1277	838	0.15523	GJA1	0.0030506	0.84172	KNOWN	FALSE	TRUE	FALSE
1278	865	0.15575	GNG4	0.19483	0.64942	NEW	FALSE	TRUE	FALSE
1279	1430	0.15652	NFATC1	5.08e-06	0.84348	KNOWN	TRUE	FALSE	FALSE
1280	1195	0.15884	LMO2	0.060089	0.78107	KNOWN	TRUE	FALSE	FALSE
1281	1351	0.15905	MPZL1	0.013947	0.827	NEW	TRUE	FALSE	FALSE
1282	2327	0.15918	TXNIP	0.00059288	0.84023	KNOWN	FALSE	TRUE	FALSE
1283	284	0.15993	CCNB1	0.00058757	0.83948	KNOWN	TRUE	TRUE	TRUE
1284	2168	0.16004	TBCA	0.059353	0.7806	NEW	TRUE	FALSE	FALSE
1285	2430	0.16087	ZBTB7C	0.0028528	0.83627	NEW	TRUE	FALSE	FALSE
1286	2247	0.16171	TNFRSF11B	0.00057538	0.83772	NEW	FALSE	TRUE	FALSE
1287	2473	0.16317	ZNF282	2.32e-05	0.83681	NEW	TRUE	FALSE	FALSE
1288	1935	0.16843	S100A10	0.17731	0.65426	NEW	TRUE	FALSE	FALSE
1289	505	0.17169	DAPP1	0.0025198	0.82579	KNOWN	TRUE	TRUE	TRUE
1290	1279	0.17324	MARCH3	0.0119	0.81486	NEW	TRUE	FALSE	FALSE
1291	443	0.17396	CRYAA	0.051643	0.7744	NEW	FALSE	TRUE	FALSE
1292	539	0.17423	DKK1	0.011773	0.814	NEW	TRUE	FALSE	FALSE
1293	1939	0.17565	S100A6	0.16815	0.6562	KNOWN	TRUE	FALSE	FALSE
1294	910	0.17652	H2AFX	0.16708	0.6564	KNOWN	FALSE	TRUE	FALSE
1295	1962	0.1768	SELPLG	0.16674	0.65646	KNOWN	FALSE	TRUE	FALSE
1296	1725	0.17935	PRKAR1B	0.00047097	0.82017	NEW	FALSE	TRUE	FALSE
1297	700	0.17989	EZR	3.88e-06	0.82011	NEW	TRUE	TRUE	TRUE
1298	720	0.18345	FASLG	0.01067	0.80588	NEW	TRUE	TRUE	TRUE
1299	808	0.18433	GAB1	3.7e-06	0.81567	KNOWN	FALSE	TRUE	FALSE
1300	2364	0.18554	VAC14	7.39e-07	0.81446	NEW	TRUE	FALSE	FALSE
1301	340	0.18562	CDC42EP3	0.04614	0.76824	NEW	TRUE	FALSE	FALSE
1302	935	0.18727	HIST2H2AC	0.15451	0.65821	KNOWN	FALSE	TRUE	FALSE
1303	1209	0.19685	LTA	0.041527	0.76163	KNOWN	TRUE	FALSE	FALSE
1304	1033	0.19796	IL17D	0.14307	0.65896	NEW	TRUE	FALSE	FALSE
1305	2326	0.20119	TXN	0.039899	0.75891	KNOWN	TRUE	TRUE	TRUE
1306	873	0.2018	GPCPD1	6.24e-07	0.7982	NEW	TRUE	FALSE	FALSE
1307	2331	0.20238	TYROBP	0.039465	0.75815	KNOWN	FALSE	TRUE	FALSE
1308	831	0.2035	GDNF	0.039064	0.75744	NEW	TRUE	FALSE	FALSE
1309	525	0.20408	DENND1B	7.36e-05	0.79585	NEW	TRUE	FALSE	FALSE
1310	1630	0.20442	PKN1	2.49e-08	0.79558	KNOWN	FALSE	TRUE	FALSE
1311	965	0.20661	HMGN1	0.037974	0.75542	NEW	FALSE	TRUE	FALSE
1312	631	0.20762	EIF4EBP1	0.13355	0.65883	KNOWN	FALSE	TRUE	FALSE
1313	182	0.20785	BCL2A1	0.03755	0.7546	NEW	TRUE	FALSE	FALSE
1314	813	0.21058	GADD45B	0.036636	0.75278	KNOWN	TRUE	FALSE	FALSE
1315	1845	0.2128	RBMS3	1.36e-05	0.78718	NEW	TRUE	FALSE	FALSE
1316	1663	0.21291	PML	2.76e-06	0.78708	KNOWN	TRUE	TRUE	TRUE
1317	1529	0.21345	PACSIN2	1.36e-05	0.78653	KNOWN	TRUE	FALSE	FALSE
1318	346	0.21478	CDH18	1.34e-05	0.78521	NEW	TRUE	FALSE	FALSE
1319	2055	0.21754	SNAI1	0.0075913	0.77487	NEW	TRUE	TRUE	TRUE
1320	848	0.21757	GML	0.12447	0.65796	KNOWN	TRUE	FALSE	FALSE
1321	1629	0.21858	PKMYT1	0.0003148	0.78111	NEW	FALSE	TRUE	FALSE
1322	1265	0.21895	MAPK4	0.00031365	0.78073	NEW	FALSE	TRUE	FALSE
1323	778	0.22227	FOXA1	0.0072591	0.77047	NEW	TRUE	FALSE	FALSE
1324	434	0.22337	CREB5	6.09e-05	0.77657	KNOWN	TRUE	FALSE	FALSE
1325	1108	0.22493	KAT8	6e-05	0.77501	NEW	FALSE	TRUE	FALSE
1326	532	0.22581	DHRS3	0.0070225	0.76717	NEW	TRUE	FALSE	FALSE
1327	392	0.22747	CHKA	5.85e-05	0.77247	NEW	FALSE	TRUE	FALSE
1328	1301	0.23005	MDK	0.030859	0.73909	KNOWN	FALSE	TRUE	FALSE
1329	2112	0.2341	ST6GAL1	0.0013381	0.76456	NEW	TRUE	FALSE	FALSE
1330	867	0.23586	GOLPH3	0.0064011	0.75774	NEW	TRUE	FALSE	FALSE
1331	1695	0.24098	PPP1R1B	0.0061108	0.75291	NEW	FALSE	TRUE	FALSE
1332	279	0.24134	CCL4	0.10539	0.65326	NEW	TRUE	FALSE	FALSE
1333	1757	0.24232	PTAFR	0.027779	0.7299	KNOWN	TRUE	FALSE	FALSE
1334	1424	0.24398	NEO1	1.17e-12	0.75602	NEW	TRUE	FALSE	FALSE
1335	1585	0.24579	PFKFB3	1e-05	0.7542	NEW	TRUE	FALSE	FALSE
1336	323	0.24889	CD74	0.0011692	0.74994	KNOWN	TRUE	TRUE	TRUE
1337	1597	0.25036	PHLDA3	0.099008	0.65063	NEW	TRUE	FALSE	FALSE
1338	320	0.25092	CD58	0.0055925	0.74349	NEW	TRUE	FALSE	FALSE
1339	594	0.25505	E2F2	0.0011066	0.74385	KNOWN	TRUE	TRUE	TRUE
1340	1038	0.25846	IL1RAP	8.93e-06	0.74153	KNOWN	FALSE	TRUE	FALSE
1341	934	0.26064	HIST1H3C	0.092231	0.64713	NEW	TRUE	FALSE	FALSE
1342	776	0.26176	FOS	0.0050864	0.73316	KNOWN	TRUE	TRUE	TRUE
1343	1707	0.26374	PPP3CC	8.52e-06	0.73625	NEW	FALSE	TRUE	FALSE
1344	791	0.27023	FRMD3	8.05e-06	0.72976	NEW	TRUE	FALSE	FALSE
1345	836	0.27108	GIP	0.021884	0.70704	NEW	FALSE	TRUE	FALSE
1346	1350	0.27158	MPZ	0.004675	0.72375	NEW	FALSE	TRUE	FALSE
1347	1019	0.2716	IGF1	0.021792	0.70661	KNOWN	TRUE	TRUE	TRUE
1348	1258	0.27553	MAPK10	3.8e-05	0.72443	NEW	FALSE	TRUE	FALSE
1349	403	0.27595	CLEC16A	1.29e-08	0.72405	NEW	TRUE	FALSE	FALSE
1350	931	0.27733	HIPK3	5.2e-10	0.72267	KNOWN	TRUE	FALSE	FALSE
1351	2020	0.27886	SLC25A37	0.0043953	0.71674	NEW	TRUE	FALSE	FALSE
1352	1766	0.28236	PTP4A1	0.01998	0.69766	NEW	TRUE	FALSE	FALSE
1353	1290	0.28446	MBP	0.019647	0.6959	NEW	TRUE	FALSE	FALSE
1354	876	0.28858	GPR107	1.39e-06	0.71142	NEW	TRUE	FALSE	FALSE
1355	1733	0.2972	PRKCQ	5.31e-08	0.7028	KNOWN	TRUE	TRUE	TRUE
1356	1616	0.30013	PIK3R5	5.18e-08	0.69987	NEW	TRUE	FALSE	FALSE
1357	1056	0.30091	INS	0.070035	0.62906	KNOWN	FALSE	TRUE	FALSE
1358	2394	0.30288	WARS	0.0001493	0.69697	KNOWN	TRUE	FALSE	FALSE
1359	1212	0.3058	LTBR	0.00014576	0.69405	KNOWN	FALSE	TRUE	FALSE
1360	512	0.31231	DCN	0.00068172	0.687	NEW	FALSE	TRUE	FALSE
1361	482	0.31408	CXCL11	0.064043	0.62188	NEW	TRUE	FALSE	FALSE
1362	1049	0.31536	IL6	0.015405	0.66924	KNOWN	TRUE	TRUE	TRUE
1363	273	0.31691	CCL19	0.062823	0.62027	NEW	TRUE	FALSE	FALSE
1364	1996	0.31709	SHROOM3	1.53e-11	0.68291	NEW	TRUE	FALSE	FALSE
1365	173	0.31746	BAX	0.015156	0.66739	KNOWN	TRUE	TRUE	TRUE
1366	1974	0.32037	SERTAD1	0.061364	0.61826	KNOWN	TRUE	FALSE	FALSE
1367	2232	0.32401	TLR8	0.00012574	0.67586	KNOWN	FALSE	TRUE	FALSE
1368	2383	0.32523	VOPP1	0.014274	0.6605	NEW	TRUE	FALSE	FALSE
1369	20	0.3254	ACVR1	2.52e-05	0.67457	KNOWN	FALSE	TRUE	FALSE
1370	2402	0.3263	WNT1	0.0029841	0.67072	NEW	FALSE	TRUE	FALSE
1371	1280	0.32648	MARCKS	0.058877	0.61465	NEW	TRUE	TRUE	TRUE
1372	80	0.33657	ANKRD44	0.00056124	0.66287	NEW	TRUE	FALSE	FALSE
1373	715	0.34104	FAM19A2	0.012646	0.64631	NEW	TRUE	FALSE	FALSE
1374	2013	0.34325	SLA	0.00053237	0.65622	NEW	TRUE	FALSE	FALSE
1375	2429	0.34362	ZBTB7B	0.00053082	0.65585	KNOWN	TRUE	FALSE	FALSE
1376	1699	0.34419	PPP2CB	0.00052846	0.65529	KNOWN	TRUE	TRUE	TRUE
1377	2324	0.34491	TWIST1	0.051962	0.60313	KNOWN	FALSE	TRUE	FALSE
1378	278	0.34981	CCL3	0.050263	0.59993	KNOWN	TRUE	FALSE	FALSE
1379	616	0.3509	EGR1	0.0024593	0.64664	KNOWN	TRUE	TRUE	TRUE
1380	1275	0.35435	MAPKAPK5	2e-05	0.64563	NEW	TRUE	TRUE	TRUE
1381	311	0.35779	CD28	0.011139	0.63108	KNOWN	TRUE	TRUE	TRUE
1382	1041	0.35806	IL23A	0.011116	0.63082	KNOWN	TRUE	FALSE	FALSE
1383	375	0.35809	CEBPB	0.047517	0.59439	KNOWN	TRUE	TRUE	TRUE
1384	62	0.36331	ALDH1A2	1.87e-05	0.63667	NEW	TRUE	FALSE	FALSE
1385	333	0.3643	CDC25B	3.75e-06	0.6357	KNOWN	FALSE	TRUE	FALSE
1386	1978	0.36544	SFN	0.010515	0.62405	KNOWN	TRUE	TRUE	TRUE
1387	1728	0.3677	PRKCA	1.49e-07	0.6323	KNOWN	TRUE	TRUE	TRUE
1388	614	0.36837	EGFR	1.02e-11	0.63163	KNOWN	TRUE	TRUE	TRUE
1389	301	0.36861	CCRL2	0.14101	0.49039	NEW	TRUE	FALSE	FALSE
1390	481	0.36865	CXCL10	0.044231	0.58712	KNOWN	TRUE	TRUE	TRUE
1391	1482	0.37074	NR4A1	8.7e-05	0.62918	KNOWN	TRUE	TRUE	TRUE
1392	717	0.37254	FAM78A	0.0099685	0.61749	NEW	TRUE	FALSE	FALSE
1393	2033	0.37441	SLK	9.74e-12	0.62559	KNOWN	FALSE	TRUE	FALSE
1394	1262	0.37466	MAPK14	8.44e-05	0.62525	KNOWN	TRUE	TRUE	TRUE
1395	1474	0.37506	NR1H2	8.42e-05	0.62486	KNOWN	FALSE	TRUE	FALSE
1396	1304	0.37737	MDS2	0.041684	0.58095	NEW	TRUE	FALSE	FALSE
1397	448	0.38046	CSF3	0.009394	0.61015	NEW	FALSE	TRUE	FALSE
1398	2241	0.38452	TNFAIP8	0.039701	0.57578	NEW	TRUE	FALSE	FALSE
1399	588	0.38544	DVL3	3.18e-06	0.61456	KNOWN	FALSE	TRUE	FALSE
1400	295	0.38775	CCR1	0.0088951	0.60335	NEW	TRUE	FALSE	FALSE
1401	2031	0.38961	SLCO3A1	1.52e-05	0.61038	NEW	TRUE	FALSE	FALSE
1402	1580	0.39038	PELI1	0.00036934	0.60925	NEW	TRUE	TRUE	TRUE
1403	1789	0.39251	PTPRU	3.47e-13	0.60749	NEW	TRUE	FALSE	FALSE
1404	1880	0.39282	RIPK2	1.49e-05	0.60717	KNOWN	TRUE	TRUE	TRUE
1405	368	0.39474	CDKN2A	0.037025	0.56824	KNOWN	TRUE	TRUE	TRUE
1406	369	0.39526	CDKN2C	0.036892	0.56784	NEW	TRUE	TRUE	TRUE
1407	1896	0.40096	RORA	5.72e-07	0.59903	KNOWN	TRUE	TRUE	TRUE
1408	789	0.40137	FPR2	0.11851	0.48012	KNOWN	FALSE	TRUE	FALSE
1409	232	0.40249	C5AR1	0.1178	0.47971	KNOWN	TRUE	FALSE	FALSE
1410	1956	0.4049	SDC2	0.0078273	0.58728	NEW	FALSE	TRUE	FALSE
1411	498	0.40701	DAB2	2.7e-06	0.59298	KNOWN	TRUE	TRUE	TRUE
1412	1464	0.40757	NOTCH3	1.05e-16	0.59243	KNOWN	FALSE	TRUE	FALSE
1413	162	0.40765	AXIN1	5.43e-07	0.59235	KNOWN	TRUE	TRUE	TRUE
1414	1708	0.41481	PPP3R1	0.00727	0.57792	KNOWN	FALSE	TRUE	FALSE
1415	1739	0.41653	PRKRA	0.0014875	0.58198	NEW	FALSE	TRUE	FALSE
1416	1185	0.41673	LIMD1	1.24e-05	0.58326	NEW	TRUE	FALSE	FALSE
1417	2513	0.41789	ZNF689	0.00029937	0.58181	NEW	TRUE	FALSE	FALSE
1418	2512	0.42	ZNF680	0.031127	0.54887	NEW	TRUE	FALSE	FALSE
1419	1751	0.42272	PSD4	4.01e-09	0.57728	NEW	TRUE	FALSE	FALSE
1420	1075	0.42455	ITGA5	6.63e-12	0.57545	KNOWN	FALSE	TRUE	FALSE
1421	198	0.42708	BIRC2	1.14e-05	0.57291	KNOWN	TRUE	TRUE	TRUE
1422	827	0.42718	GCLC	4.68e-07	0.57282	NEW	TRUE	FALSE	FALSE
1423	1731	0.42878	PRKCH	9.36e-08	0.57122	KNOWN	TRUE	FALSE	FALSE
1424	1874	0.42952	RHOG	0.029143	0.54133	KNOWN	FALSE	TRUE	FALSE
1425	401	0.4314	CKS1B	0.028765	0.53983	KNOWN	FALSE	TRUE	FALSE
1426	175	0.43366	BCAP31	0.0063174	0.56002	KNOWN	FALSE	TRUE	FALSE
1427	2309	0.4339	TSC22D3	0.028271	0.53783	KNOWN	FALSE	TRUE	FALSE
1428	1220	0.43472	MACROD2	1.08e-05	0.56527	NEW	TRUE	FALSE	FALSE
1429	2360	0.43933	UST	0.00025431	0.56041	NEW	TRUE	FALSE	FALSE
1430	549	0.44012	DNAJB12	0.00025279	0.55963	NEW	TRUE	FALSE	FALSE
1431	744	0.44406	FGF1	0.026338	0.5296	KNOWN	FALSE	TRUE	FALSE
1432	2109	0.44416	SSTR2	0.0058413	0.55	KNOWN	TRUE	FALSE	FALSE
1433	727	0.44439	FBXO31	4.96e-05	0.55556	KNOWN	TRUE	FALSE	FALSE
1434	439	0.44604	CRKL	0.0057598	0.5482	KNOWN	FALSE	TRUE	FALSE
1435	1654	0.44947	PLN	0.090687	0.45985	KNOWN	FALSE	TRUE	FALSE
1436	1479	0.45111	NR2F6	0.005546	0.54335	KNOWN	TRUE	FALSE	FALSE
1437	193	0.45229	BGN	0.0054972	0.54222	NEW	FALSE	TRUE	FALSE
1438	596	0.45258	E2F4	0.00022992	0.54719	KNOWN	TRUE	TRUE	TRUE
1439	2138	0.45272	SUGT1	4.65e-05	0.54723	KNOWN	FALSE	TRUE	FALSE
1440	1925	0.45318	RTN4	3.84e-07	0.54682	KNOWN	TRUE	FALSE	FALSE
1441	792	0.4539	FRMD4B	2.62e-11	0.5461	NEW	TRUE	FALSE	FALSE
1442	604	0.45504	EDN1	0.0053852	0.53958	KNOWN	TRUE	FALSE	FALSE
1443	1709	0.4554	PPP4C	0.00022503	0.54437	NEW	TRUE	FALSE	FALSE
1444	231	0.45739	C4BPA	9.08e-06	0.5426	KNOWN	FALSE	TRUE	FALSE
1445	1407	0.45789	NCK2	0.001087	0.54102	KNOWN	FALSE	TRUE	FALSE
1446	648	0.46008	ENC1	0.00021715	0.53971	NEW	FALSE	TRUE	FALSE
1447	580	0.46156	DUSP3	0.023292	0.51515	NEW	TRUE	TRUE	TRUE
1448	664	0.46242	EPHB3	1.47e-08	0.53758	KNOWN	FALSE	TRUE	FALSE
1449	541	0.47033	DLEU1	0.080319	0.44935	NEW	TRUE	FALSE	FALSE
1450	105	0.47061	AREG	0.021846	0.50754	NEW	FALSE	TRUE	FALSE
1451	305	0.47108	CD2	0.0047742	0.52415	KNOWN	FALSE	TRUE	FALSE
1452	1017	0.47156	IFNG	0.0217	0.50674	KNOWN	TRUE	TRUE	TRUE
1453	1561	0.4746	PDE4B	3.26e-07	0.5254	NEW	TRUE	FALSE	FALSE
1454	2257	0.47559	TNIP1	3.24e-07	0.52441	KNOWN	TRUE	TRUE	TRUE
1455	1940	0.4777	S100A9	0.076882	0.44541	KNOWN	FALSE	TRUE	FALSE
1456	1039	0.47968	IL2	0.020478	0.49984	KNOWN	TRUE	TRUE	TRUE
1457	1650	0.48341	PLEKHO1	0.00018165	0.51641	NEW	TRUE	FALSE	FALSE
1458	753	0.48408	FGR	7.41e-06	0.51592	KNOWN	FALSE	TRUE	FALSE
1459	1485	0.49009	NRAS	0.0041352	0.50578	KNOWN	FALSE	TRUE	FALSE
1460	822	0.49308	GATA4	0.00083068	0.50609	KNOWN	TRUE	FALSE	FALSE
1461	2376	0.49565	VEGFC	0.00016531	0.50418	KNOWN	TRUE	FALSE	FALSE
1462	2216	0.4993	TIMP1	0.017778	0.48292	KNOWN	TRUE	FALSE	FALSE
1463	2248	0.50201	TNFRSF1B	0.00015738	0.49783	KNOWN	FALSE	TRUE	FALSE
1464	1355	0.50212	MRPL27	0.017416	0.48046	NEW	TRUE	FALSE	FALSE
1465	617	0.50292	EGR2	0.0037498	0.49333	NEW	TRUE	FALSE	FALSE
1466	1899	0.50461	RPA2	0.00075999	0.49463	KNOWN	TRUE	TRUE	TRUE
1467	864	0.50556	GNG2	0.064883	0.42956	KNOWN	FALSE	TRUE	FALSE
1468	414	0.50652	CNR1	0.003648	0.48984	KNOWN	FALSE	TRUE	FALSE
1469	136	0.50658	ARRB2	3.08e-05	0.49339	NEW	FALSE	TRUE	FALSE
1470	436	0.50878	CREM	0.00014932	0.49107	KNOWN	TRUE	FALSE	FALSE
1471	245	0.50957	CAMK4	0.0001484	0.49028	KNOWN	TRUE	FALSE	FALSE
1472	1627	0.51408	PKIG	0.06151	0.42441	NEW	TRUE	FALSE	FALSE
1473	952	0.51949	HLA-DRA	0.003301	0.4772	KNOWN	TRUE	FALSE	FALSE
1474	1248	0.51964	MAP3K5	3.2e-12	0.48036	KNOWN	TRUE	TRUE	TRUE
1475	1182	0.5242	LIF	0.014804	0.461	KNOWN	TRUE	TRUE	TRUE
1476	35	0.52545	ADRB2	0.0031518	0.47139	KNOWN	TRUE	TRUE	TRUE
1477	372	0.52887	CDX2	0.0030691	0.46806	NEW	TRUE	FALSE	FALSE
1478	529	0.52991	DGKB	8.69e-09	0.47009	NEW	TRUE	FALSE	FALSE
1479	1222	0.53462	MADCAM1	0.013694	0.45169	NEW	TRUE	FALSE	FALSE
1480	221	0.53641	BTG1	0.01351	0.45008	NEW	TRUE	FALSE	FALSE
1481	2242	0.5379	TNFAIP8L1	0.052774	0.40932	NEW	TRUE	FALSE	FALSE
1482	1411	0.54065	NCOA3	5.48e-13	0.45935	KNOWN	FALSE	TRUE	FALSE
1483	1734	0.541	PRKCZ	9.61e-07	0.459	KNOWN	TRUE	TRUE	TRUE
1484	1152	0.54133	KPNA2	2.34e-05	0.45865	KNOWN	FALSE	TRUE	FALSE
1485	2071	0.54156	SOCS5	0.00011539	0.45832	NEW	TRUE	FALSE	FALSE
1486	2041	0.54854	SMAD7	0.00053813	0.45093	KNOWN	TRUE	TRUE	TRUE
1487	519	0.5503	DDR2	3.65e-08	0.4497	NEW	FALSE	TRUE	FALSE
1488	1054	0.55218	INPP4B	2.98e-10	0.44782	NEW	TRUE	FALSE	FALSE
1489	814	0.55259	GADD45G	0.011945	0.43546	KNOWN	TRUE	FALSE	FALSE
1490	374	0.55365	CEBPA	0.047526	0.39882	NEW	TRUE	TRUE	TRUE
1491	2524	0.55402	ZNF81	0.00051498	0.44546	NEW	TRUE	FALSE	FALSE
1492	1114	0.5544	KCNMB2	0.0025096	0.44309	NEW	TRUE	FALSE	FALSE
1493	383	0.55563	CFL1	0.011669	0.4327	KNOWN	FALSE	TRUE	FALSE
1494	1679	0.55734	PPIA	0.011517	0.43115	KNOWN	FALSE	TRUE	FALSE
1495	2089	0.55833	SPATS2L	2.04e-05	0.44165	NEW	TRUE	FALSE	FALSE
1496	181	0.55903	BCL2	0.011367	0.4296	KNOWN	TRUE	TRUE	TRUE
1497	1226	0.5597	MAGI1	4.7e-13	0.4403	KNOWN	TRUE	FALSE	FALSE
1498	1137	0.56044	KLF2	0.011244	0.42832	NEW	TRUE	FALSE	FALSE
1499	2156	0.5659	TAL1	0.010776	0.42333	KNOWN	TRUE	TRUE	TRUE
1500	737	0.56618	FCHSD2	6.5e-09	0.43382	NEW	TRUE	FALSE	FALSE
1501	919	0.56737	HDAC3	3.84e-06	0.43263	KNOWN	FALSE	TRUE	FALSE
1502	166	0.57072	BACH1	1.85e-05	0.42926	NEW	TRUE	FALSE	FALSE
1503	1103	0.57331	KAT2A	3.03e-08	0.42669	KNOWN	FALSE	TRUE	FALSE
1504	268	0.57714	CCDC6	1.75e-05	0.42284	NEW	TRUE	TRUE	TRUE
1505	1069	0.57796	IRS4	1.74e-05	0.42202	NEW	FALSE	TRUE	FALSE
1506	1884	0.57873	RNF11	0.0097407	0.41153	KNOWN	FALSE	TRUE	FALSE
1507	1443	0.57964	NHLH2	0.039716	0.38064	KNOWN	TRUE	FALSE	FALSE
1508	177	0.58213	BCAR3	1.39e-07	0.41787	NEW	TRUE	TRUE	TRUE
1509	2110	0.58269	ST3GAL1	0.00040761	0.41691	NEW	TRUE	FALSE	FALSE
1510	2067	0.58544	SOCS1	0.03811	0.37645	KNOWN	TRUE	TRUE	TRUE
1511	2173	0.58578	TCEAL1	0.038017	0.3762	NEW	TRUE	FALSE	FALSE
1512	424	0.5864	COL27A1	1.06e-18	0.4136	NEW	TRUE	FALSE	FALSE
1513	1241	0.58758	MAP3K10	3.25e-06	0.41242	NEW	TRUE	TRUE	TRUE
1514	2065	0.58843	SNX30	7.88e-05	0.4115	NEW	TRUE	FALSE	FALSE
1515	1522	0.58916	OSM	0.037107	0.37374	KNOWN	TRUE	FALSE	FALSE
1516	863	0.58936	GNG12	0.037053	0.37359	KNOWN	FALSE	TRUE	FALSE
1517	2051	0.59429	SMPD3	1.52e-05	0.40569	NEW	TRUE	FALSE	FALSE
1518	654	0.5961	EPAS1	1.24e-07	0.4039	KNOWN	TRUE	FALSE	FALSE
1519	1109	0.59671	KAZN	1.23e-07	0.40329	NEW	TRUE	FALSE	FALSE
1520	2333	0.59849	UBA52	0.0083074	0.39321	KNOWN	FALSE	TRUE	FALSE
1521	2146	0.60038	SYT1	7.12e-05	0.39955	KNOWN	TRUE	FALSE	FALSE
1522	1872	0.60405	RHOA	0.0079369	0.38802	KNOWN	TRUE	TRUE	TRUE
1523	766	0.60777	FLT3	1.88e-10	0.39223	KNOWN	FALSE	TRUE	FALSE
1524	274	0.60786	CCL2	0.032341	0.3598	NEW	TRUE	TRUE	TRUE
1525	479	0.60837	CX3CL1	0.0016097	0.39002	NEW	TRUE	FALSE	FALSE
1526	356	0.61054	CDK2	0.00032225	0.38913	KNOWN	TRUE	TRUE	TRUE
1527	2052	0.6118	SMURF1	4.44e-09	0.3882	KNOWN	FALSE	TRUE	FALSE
1528	376	0.61219	CEBPD	0.031304	0.3565	NEW	TRUE	FALSE	FALSE
1529	917	0.61427	HDAC1	2.59e-06	0.38573	KNOWN	TRUE	TRUE	TRUE
1530	2150	0.61714	TAB3	1.25e-05	0.38284	NEW	FALSE	TRUE	FALSE
1531	169	0.61738	BAG3	6.16e-05	0.38256	KNOWN	TRUE	FALSE	FALSE
1532	536	0.6196	DIO2	0.0014617	0.37894	NEW	TRUE	FALSE	FALSE
1533	1396	0.62056	N4BP1	2.45e-06	0.37944	NEW	TRUE	FALSE	FALSE
1534	1816	0.62227	RAP1A	0.0014281	0.3763	KNOWN	FALSE	TRUE	FALSE
1535	366	0.62376	CDKN1B	0.0067285	0.36951	KNOWN	TRUE	TRUE	TRUE
1536	2068	0.62999	SOCS2	0.0063788	0.36363	KNOWN	TRUE	FALSE	FALSE
1537	2217	0.63037	TIMP3	0.0013304	0.3683	NEW	FALSE	TRUE	FALSE
1538	1004	0.63122	IER3	0.027028	0.34175	KNOWN	TRUE	TRUE	TRUE
1539	1959	0.63264	SEC14L1	9.03e-08	0.36736	NEW	TRUE	FALSE	FALSE
1540	564	0.6331	DSE	8.99e-08	0.3669	NEW	TRUE	FALSE	FALSE
1541	143	0.63426	ATF1	0.00026187	0.36548	NEW	TRUE	TRUE	TRUE
1542	566	0.63459	DTNA	1.8e-08	0.36541	NEW	TRUE	FALSE	FALSE
1543	826	0.63464	GCK	5.29e-05	0.36531	NEW	TRUE	FALSE	FALSE
1544	1592	0.63537	PHACTR1	0.026153	0.33847	NEW	TRUE	TRUE	TRUE
1545	1868	0.63858	RHBDD2	0.0012369	0.36019	NEW	TRUE	FALSE	FALSE
1546	8	0.63911	ABI1	1.03e-05	0.36088	KNOWN	FALSE	TRUE	FALSE
1547	59	0.64432	AKT2	9.81e-06	0.35567	KNOWN	TRUE	TRUE	TRUE
1548	769	0.64718	FMR1	9.56e-06	0.35281	NEW	FALSE	TRUE	FALSE
1549	683	0.64747	ERGIC1	0.00023247	0.35229	NEW	TRUE	FALSE	FALSE
1550	2516	0.65205	ZNF746	9.14e-06	0.34794	NEW	TRUE	FALSE	FALSE
1551	1096	0.65372	JAK2	2.53e-11	0.34628	KNOWN	TRUE	TRUE	TRUE
1552	1927	0.65377	RUNX1	4.45e-05	0.34619	KNOWN	TRUE	TRUE	TRUE
1553	2484	0.65437	ZNF385D	0.00021821	0.34541	NEW	TRUE	FALSE	FALSE
1554	191	0.65626	BDNF	0.0010534	0.34268	KNOWN	FALSE	TRUE	FALSE
1555	2314	0.65913	TSPAN9	0.0010259	0.33985	NEW	TRUE	FALSE	FALSE
1556	732	0.66327	FCER1G	0.004746	0.33198	KNOWN	FALSE	TRUE	FALSE
1557	742	0.6633	FER	2.79e-09	0.3367	KNOWN	FALSE	TRUE	FALSE
1558	56	0.66425	AKAP8	1.65e-06	0.33575	KNOWN	FALSE	TRUE	FALSE
1559	1000	0.66939	ID2	0.019727	0.31089	KNOWN	FALSE	TRUE	FALSE
1560	2005	0.67197	SIRPA	3.75e-05	0.32799	NEW	FALSE	TRUE	FALSE
1561	2438	0.67406	ZFP36L1	0.0042935	0.32165	KNOWN	TRUE	FALSE	FALSE
1562	892	0.67567	GRK5	3e-07	0.32433	KNOWN	TRUE	TRUE	TRUE
1563	2174	0.67602	TCF12	6.04e-08	0.32398	KNOWN	TRUE	FALSE	FALSE
1564	747	0.67676	FGF8	0.0008685	0.32237	NEW	TRUE	TRUE	TRUE
1565	858	0.68076	GNAS	5.77e-08	0.31924	NEW	FALSE	TRUE	FALSE
1566	1905	0.68141	RPS24	0.0040046	0.31458	KNOWN	TRUE	FALSE	FALSE
1567	2492	0.68181	ZNF460	0.017687	0.3005	NEW	TRUE	FALSE	FALSE
1568	908	0.68714	GULP1	0.00015964	0.3127	KNOWN	TRUE	FALSE	FALSE
1569	960	0.68958	HM13	3.16e-05	0.31039	NEW	TRUE	FALSE	FALSE
1570	584	0.69024	DUSP7	0.00076149	0.309	NEW	TRUE	TRUE	TRUE
1571	2104	0.69656	SRGN	0.015462	0.28798	NEW	TRUE	FALSE	FALSE
1572	1205	0.69664	LRP6	1.15e-15	0.30336	KNOWN	FALSE	TRUE	FALSE
1573	2424	0.69755	YWHAQ	0.00070791	0.30175	KNOWN	FALSE	TRUE	FALSE
1574	1997	0.69866	SIAH1	0.00069999	0.30064	KNOWN	TRUE	TRUE	TRUE
1575	1101	0.70054	JUND	0.014898	0.28457	KNOWN	TRUE	TRUE	TRUE
1576	619	0.70543	EHF	2.69e-05	0.29454	NEW	TRUE	FALSE	FALSE
1577	1289	0.70579	MBNL1	2.68e-05	0.29418	NEW	TRUE	FALSE	FALSE
1578	2081	0.70662	SOX2	0.0031244	0.29026	KNOWN	TRUE	FALSE	FALSE
1579	543	0.70796	DLG2	1.49e-11	0.29204	NEW	TRUE	FALSE	FALSE
1580	1028	0.70859	IL15	0.0030623	0.28835	KNOWN	TRUE	FALSE	FALSE
1581	2016	0.71036	SLC1A2	2.56e-05	0.28962	KNOWN	TRUE	FALSE	FALSE
1582	39	0.71038	AFF1	3.55e-10	0.28962	KNOWN	TRUE	FALSE	FALSE
1583	2380	0.71255	VIM	2.5e-05	0.28742	KNOWN	TRUE	TRUE	TRUE
1584	1583	0.7148	PER2	3.39e-10	0.2852	NEW	TRUE	FALSE	FALSE
1585	2433	0.7151	ZDHHC14	2.43e-05	0.28488	NEW	TRUE	FALSE	FALSE
1586	2199	0.71981	TGFA	0.0027262	0.27747	KNOWN	TRUE	TRUE	TRUE
1587	1001	0.72177	ID3	0.012121	0.26611	KNOWN	FALSE	TRUE	FALSE
1588	2329	0.72247	TYMS	0.00011098	0.27742	NEW	TRUE	FALSE	FALSE
1589	489	0.72861	CXCR5	0.0024821	0.2689	NEW	FALSE	TRUE	FALSE
1590	1225	0.73176	MAFG	0.010948	0.25729	KNOWN	FALSE	TRUE	FALSE
1591	1586	0.73258	PFN1	0.010856	0.25657	KNOWN	FALSE	TRUE	FALSE
1592	61	0.73267	ALCAM	8.23e-07	0.26732	NEW	TRUE	FALSE	FALSE
1593	621	0.73348	EI24	1.99e-05	0.2665	NEW	TRUE	FALSE	FALSE
1594	760	0.73393	FKBP5	1.98e-05	0.26605	NEW	TRUE	FALSE	FALSE
1595	1155	0.73629	KRT1	3.91e-06	0.26371	KNOWN	FALSE	TRUE	FALSE
1596	242	0.73914	CAMK2B	3.14e-08	0.26086	KNOWN	TRUE	FALSE	FALSE
1597	1620	0.74031	PIN1	0.0021831	0.25751	KNOWN	FALSE	TRUE	FALSE
1598	779	0.74225	FOXA2	0.00043926	0.25731	NEW	TRUE	FALSE	FALSE
1599	1223	0.74382	MAF	0.0020987	0.25408	KNOWN	TRUE	TRUE	TRUE
1600	2069	0.74613	SOCS3	0.0094	0.24447	KNOWN	TRUE	TRUE	TRUE
1601	984	0.74762	HSF1	1.7e-05	0.25237	KNOWN	FALSE	TRUE	FALSE
1602	2032	0.75233	SLIT3	3.1e-15	0.24767	KNOWN	TRUE	FALSE	FALSE
1603	2437	0.75244	ZFP36	0.0019015	0.24566	KNOWN	TRUE	FALSE	FALSE
1604	1542	0.75335	PARK7	0.0018815	0.24477	KNOWN	FALSE	TRUE	FALSE
1605	2255	0.75809	TNFSF8	0.0017797	0.24013	NEW	TRUE	FALSE	FALSE
1606	1595	0.7588	PHB	0.00036225	0.24084	KNOWN	FALSE	TRUE	FALSE
1607	1801	0.76228	RAC1	0.0003474	0.23738	KNOWN	FALSE	TRUE	FALSE
1608	1588	0.76537	PGK1	0.00033455	0.23429	NEW	FALSE	TRUE	FALSE
1609	2118	0.7662	STAT4	9.34e-10	0.2338	KNOWN	TRUE	FALSE	FALSE
1610	107	0.76774	ARHGAP1	1.33e-05	0.23225	KNOWN	FALSE	TRUE	FALSE
1611	341	0.76835	CDC42SE2	0.0073104	0.22434	KNOWN	TRUE	FALSE	FALSE
1612	1565	0.77006	PDGFB	0.00031578	0.22963	KNOWN	TRUE	TRUE	TRUE
1613	1217	0.77265	LYL1	0.0069462	0.22041	NEW	TRUE	FALSE	FALSE
1614	1525	0.77444	OXSR1	1.02e-07	0.22556	NEW	FALSE	TRUE	FALSE
1615	197	0.77822	BIN1	9.69e-08	0.22178	KNOWN	TRUE	FALSE	FALSE
1616	689	0.7816	ETS1	2.27e-06	0.2184	KNOWN	TRUE	TRUE	TRUE
1617	1042	0.78232	IL27	0.0013197	0.21636	NEW	TRUE	FALSE	FALSE
1618	2423	0.78366	YWHAH	0.0012971	0.21505	KNOWN	FALSE	TRUE	FALSE
1619	337	0.78728	CDC42	0.0012371	0.21148	KNOWN	FALSE	TRUE	FALSE
1620	2029	0.79049	SLC9A1	4.08e-07	0.20951	NEW	FALSE	TRUE	FALSE
1621	1576	0.79212	PEA15	0.0054476	0.20243	KNOWN	FALSE	TRUE	FALSE
1622	1685	0.79216	PPM1H	9.74e-06	0.20783	NEW	TRUE	FALSE	FALSE
1623	96	0.79479	APH1A	0.00022885	0.20498	KNOWN	FALSE	TRUE	FALSE
1624	2056	0.79531	SNAI2	0.0011112	0.20358	NEW	TRUE	TRUE	TRUE
1625	1828	0.79641	RASAL2	2.58e-11	0.20359	NEW	TRUE	FALSE	FALSE
1626	2369	0.79791	VCAM1	1.82e-06	0.20209	KNOWN	TRUE	TRUE	TRUE
1627	1065	0.79793	IRF2	4.44e-05	0.20203	KNOWN	TRUE	FALSE	FALSE
1628	2038	0.79796	SMAD3	8.99e-06	0.20203	KNOWN	TRUE	TRUE	TRUE
1629	2240	0.8033	TNF	0.00099505	0.19571	KNOWN	TRUE	TRUE	TRUE
1630	1319	0.80352	METTL9	0.00020269	0.19627	NEW	TRUE	FALSE	FALSE
1631	306	0.8044	CD22	2.79e-09	0.1956	NEW	FALSE	TRUE	FALSE
1632	782	0.80522	FOXK1	8.12e-06	0.19477	NEW	TRUE	FALSE	FALSE
1633	294	0.80672	CCNY	3.93e-05	0.19324	NEW	TRUE	FALSE	FALSE
1634	1564	0.80842	PDGFA	0.0009251	0.19065	NEW	FALSE	TRUE	FALSE
1635	1346	0.80908	MOV10	5.27e-10	0.19092	NEW	TRUE	FALSE	FALSE
1636	1760	0.81146	PTHLH	0.00088526	0.18765	KNOWN	TRUE	FALSE	FALSE
1637	719	0.8117	FAS	0.00018013	0.18812	NEW	TRUE	TRUE	TRUE
1638	550	0.81216	DNAJC5	0.00087627	0.18696	KNOWN	FALSE	TRUE	FALSE
1639	1769	0.81293	PTPN1	1.47e-06	0.18707	KNOWN	TRUE	TRUE	TRUE
1640	1607	0.81331	PIGR	2.96e-07	0.18669	NEW	TRUE	FALSE	FALSE
1641	759	0.81452	FKBP1A	0.0040108	0.18147	KNOWN	FALSE	TRUE	FALSE
1642	1703	0.81558	PPP2R5A	1.41e-06	0.18441	NEW	FALSE	TRUE	FALSE
1643	1473	0.81796	NR1D1	6.73e-06	0.18204	NEW	FALSE	TRUE	FALSE
1644	1139	0.8181	KLF5	0.00016375	0.18173	KNOWN	TRUE	FALSE	FALSE
1645	1378	0.81924	MYB	1.11e-08	0.18076	NEW	TRUE	TRUE	TRUE
1646	367	0.81963	CDKN1C	0.0037222	0.17665	KNOWN	FALSE	TRUE	FALSE
1647	585	0.81981	DUSP9	0.0037123	0.17648	KNOWN	FALSE	TRUE	FALSE
1648	1441	0.82026	NGF	0.0036879	0.17605	KNOWN	FALSE	TRUE	FALSE
1649	963	0.82035	HMGB1	0.00077553	0.17887	KNOWN	TRUE	TRUE	TRUE
1650	556	0.82562	DOCK4	1.6e-20	0.17438	NEW	TRUE	FALSE	FALSE
1651	2095	0.82592	SPOCK1	5.96e-06	0.17408	NEW	TRUE	FALSE	FALSE
1652	2018	0.82731	SLC22A23	1.18e-06	0.17269	NEW	TRUE	FALSE	FALSE
1653	771	0.82844	FNBP1	4.74e-08	0.17156	NEW	TRUE	FALSE	FALSE
1654	75	0.83208	ANGPT2	1.09e-06	0.16792	KNOWN	TRUE	FALSE	FALSE
1655	962	0.83209	HMGA1	0.0030774	0.16483	KNOWN	TRUE	FALSE	FALSE
1656	574	0.8335	DUSP10	0.00012856	0.16637	KNOWN	TRUE	TRUE	TRUE
1657	1288	0.8335	MAX	0.00063069	0.16587	NEW	FALSE	TRUE	FALSE
1658	447	0.83468	CSF2	0.002953	0.16236	KNOWN	TRUE	TRUE	TRUE
1659	1481	0.83739	NR3C2	8.29e-09	0.16261	KNOWN	TRUE	FALSE	FALSE
1660	1647	0.83804	PLEKHA2	4.89e-06	0.16195	NEW	TRUE	FALSE	FALSE
1661	2339	0.83844	UBE2L3	0.002779	0.15878	KNOWN	TRUE	FALSE	FALSE
1662	1340	0.83878	MMP2	1.98e-07	0.16122	KNOWN	TRUE	TRUE	TRUE
1663	332	0.84041	CDC25A	9.51e-07	0.15959	KNOWN	FALSE	TRUE	FALSE
1664	1929	0.84295	RUNX3	0.00010973	0.15694	KNOWN	TRUE	TRUE	TRUE
1665	1554	0.84326	PCBP3	4.48e-06	0.15674	NEW	TRUE	FALSE	FALSE
1666	412	0.84533	CNIH3	0.00051708	0.15415	NEW	TRUE	FALSE	FALSE
1667	1251	0.84782	MAP4	6.93e-09	0.15218	NEW	TRUE	FALSE	FALSE
1668	1617	0.84846	PIM1	9.97e-05	0.15144	KNOWN	TRUE	TRUE	TRUE
1669	1135	0.85024	KITLG	9.65e-05	0.14966	NEW	TRUE	TRUE	TRUE
1670	2115	0.85048	STAM	7.98e-07	0.14952	NEW	FALSE	TRUE	FALSE
1671	1819	0.85068	RAP2A	0.0022579	0.14706	NEW	FALSE	TRUE	FALSE
1672	819	0.8523	GAS7	1.56e-07	0.1477	KNOWN	TRUE	FALSE	FALSE
1673	1854	0.85245	RDX	6.38e-09	0.14755	KNOWN	FALSE	TRUE	FALSE
1674	1448	0.85276	NLGN1	7.65e-07	0.14724	NEW	TRUE	FALSE	FALSE
1675	1810	0.85295	RAF1	3.12e-08	0.14705	KNOWN	FALSE	TRUE	FALSE
1676	1628	0.8549	PKM	3.64e-06	0.1451	NEW	TRUE	TRUE	TRUE
1677	1711	0.85535	PPP6C	1.78e-05	0.14464	KNOWN	FALSE	TRUE	FALSE
1678	1116	0.85538	KCTD1	0.00043199	0.14419	NEW	TRUE	FALSE	FALSE
1679	2090	0.85887	SPECC1L	4.69e-11	0.14113	NEW	TRUE	FALSE	FALSE
1680	985	0.86025	HSP90AA1	2.73e-08	0.13975	NEW	TRUE	TRUE	TRUE
1681	2140	0.86128	SUMO1	0.0018618	0.13686	NEW	FALSE	TRUE	FALSE
1682	1523	0.86296	OSR1	0.0018035	0.13524	NEW	FALSE	TRUE	FALSE
1683	1100	0.86299	JUNB	0.0018024	0.13521	KNOWN	TRUE	TRUE	TRUE
1684	2251	0.86407	TNFRSF8	1.25e-07	0.13593	KNOWN	TRUE	FALSE	FALSE
1685	246	0.86635	CANX	1.2e-07	0.13365	NEW	FALSE	TRUE	FALSE
1686	514	0.8666	DCUN1D3	0.00034861	0.13305	NEW	TRUE	FALSE	FALSE
1687	851	0.86735	GNA13	6.98e-05	0.13258	NEW	FALSE	TRUE	FALSE
1688	159	0.8676	AURKA	1.41e-05	0.13238	KNOWN	TRUE	TRUE	TRUE
1689	1433	0.8679	NFATC4	1.16e-07	0.1321	NEW	TRUE	TRUE	TRUE
1690	798	0.86852	FSCN1	6.82e-05	0.13141	KNOWN	TRUE	FALSE	FALSE
1691	1005	0.86869	IER5	0.0016134	0.1297	NEW	TRUE	FALSE	FALSE
1692	289	0.86983	CCNE2	2.72e-06	0.13017	KNOWN	FALSE	TRUE	FALSE
1693	2053	0.87235	SMURF2	1.78e-10	0.12765	KNOWN	FALSE	TRUE	FALSE
1694	12	0.87464	ACER3	1.22e-05	0.12534	NEW	TRUE	FALSE	FALSE
1695	2397	0.87654	WASL	2.37e-06	0.12345	KNOWN	FALSE	TRUE	FALSE
1696	783	0.87762	FOXL2	0.0013435	0.12103	NEW	TRUE	FALSE	FALSE
1697	432	0.87862	CRADD	0.0013152	0.12006	KNOWN	TRUE	FALSE	FALSE
1698	165	0.87888	BACE1	2.25e-06	0.12112	KNOWN	FALSE	TRUE	FALSE
1699	1422	0.88018	NEK7	1.08e-05	0.11981	NEW	TRUE	FALSE	FALSE
1700	1975	0.8808	SERTAD2	0.0012548	0.11794	NEW	TRUE	FALSE	FALSE
1701	581	0.88152	DUSP4	0.00025508	0.11822	NEW	FALSE	TRUE	FALSE
1702	2340	0.88156	UBE2N	0.0012342	0.1172	KNOWN	FALSE	TRUE	FALSE
1703	2058	0.8829	SNCA	0.0011986	0.11591	KNOWN	FALSE	TRUE	FALSE
1704	959	0.88317	HLX	5e-05	0.11678	NEW	TRUE	FALSE	FALSE
1705	1142	0.88783	KLF9	0.0010725	0.1111	NEW	TRUE	FALSE	FALSE
1706	1813	0.88814	RALGDS	3.06e-09	0.11186	KNOWN	TRUE	TRUE	TRUE
1707	184	0.88857	BCL2L11	0.0010542	0.11037	KNOWN	FALSE	TRUE	FALSE
1708	1383	0.88897	MYCN	0.00021526	0.11081	KNOWN	TRUE	TRUE	TRUE
1709	849	0.88941	GNA11	4.33e-05	0.11055	NEW	FALSE	TRUE	FALSE
1710	285	0.89057	CCND1	0.00020729	0.10922	KNOWN	TRUE	TRUE	TRUE
1711	979	0.89103	HPCAL1	0.00099541	0.10798	NEW	TRUE	FALSE	FALSE
1712	240	0.89133	CALR	8.37e-06	0.10866	KNOWN	FALSE	TRUE	FALSE
1713	855	0.89194	GNAI2	4.07e-05	0.10802	KNOWN	TRUE	TRUE	TRUE
1714	2136	0.89245	SUB1	0.00096238	0.10659	NEW	TRUE	FALSE	FALSE
1715	1362	0.89539	MSH2	5.2e-10	0.10461	KNOWN	TRUE	TRUE	TRUE
1716	1233	0.89669	MAP2K1	7.34e-06	0.1033	KNOWN	FALSE	TRUE	FALSE
1717	48	0.89827	AHNAK	2.75e-16	0.10173	NEW	TRUE	FALSE	FALSE
1718	821	0.89887	GATA3	3.43e-05	0.1011	KNOWN	TRUE	TRUE	TRUE
1719	2194	0.89931	TFEB	6.86e-06	0.10069	NEW	TRUE	FALSE	FALSE
1720	640	0.89997	ELMO1	4.63e-10	0.10003	KNOWN	TRUE	TRUE	TRUE
1721	1170	0.90044	LAPTM5	0.00016218	0.0994	NEW	TRUE	FALSE	FALSE
1722	1426	0.90175	NF1	2.4e-25	0.09825	KNOWN	TRUE	FALSE	FALSE
1723	1672	0.90229	POU2F1	1.06e-08	0.097706	KNOWN	TRUE	FALSE	FALSE
1724	2440	0.90244	ZFYVE9	1.78e-11	0.097557	KNOWN	FALSE	TRUE	FALSE
1725	1568	0.9041	PDGFRB	1.7e-11	0.095903	KNOWN	TRUE	TRUE	TRUE
1726	2483	0.90568	ZNF367	0.00014104	0.094182	NEW	TRUE	FALSE	FALSE
1727	938	0.90584	HIVEP3	2.72e-14	0.094164	KNOWN	TRUE	FALSE	FALSE
1728	2529	0.90588	ZNRF1	0.00068339	0.093435	NEW	TRUE	FALSE	FALSE
1729	2188	0.90655	TERF1	5.66e-06	0.093441	KNOWN	TRUE	TRUE	TRUE
1730	745	0.90887	FGF14	0.00012905	0.091	NEW	FALSE	TRUE	FALSE
1731	1901	0.90915	RPL10	0.00062447	0.09023	NEW	FALSE	TRUE	FALSE
1732	336	0.90925	CDC37	5.24e-06	0.09074	KNOWN	FALSE	TRUE	FALSE
1733	1664	0.90958	PMP22	0.00061688	0.089803	NEW	FALSE	TRUE	FALSE
1734	1817	0.90995	RAP1B	0.00012515	0.089923	NEW	FALSE	TRUE	FALSE
1735	1023	0.91029	IGFBP3	0.00060458	0.089105	KNOWN	TRUE	TRUE	TRUE
1736	854	0.91125	GNAI1	2.45e-05	0.088723	KNOWN	TRUE	TRUE	TRUE
1737	2092	0.91231	SPIB	0.0001169	0.087573	NEW	TRUE	FALSE	FALSE
1738	1484	0.9126	NR4A3	9.63e-07	0.087399	NEW	FALSE	TRUE	FALSE
1739	2234	0.91273	TMEM204	0.0005635	0.086705	NEW	TRUE	FALSE	FALSE
1740	1238	0.91334	MAP2K6	9.42e-07	0.086656	NEW	FALSE	TRUE	FALSE
1741	939	0.91459	HK1	1.52e-09	0.085407	NEW	TRUE	FALSE	FALSE
1742	359	0.9149	CDK5R1	0.00052844	0.084567	KNOWN	FALSE	TRUE	FALSE
1743	535	0.91507	DIAPH1	2.51e-12	0.084926	NEW	TRUE	TRUE	TRUE
1744	223	0.91582	BTG3	0.00010526	0.084073	NEW	TRUE	FALSE	FALSE
1745	460	0.91728	CSNK2B	0.00010065	0.082619	KNOWN	TRUE	TRUE	TRUE
1746	722	0.91878	FBLN1	6.61e-09	0.081222	NEW	TRUE	FALSE	FALSE
1747	317	0.91924	CD47	1.92e-05	0.080738	KNOWN	FALSE	TRUE	FALSE
1748	1906	0.91944	RPS27A	0.00045978	0.080103	NEW	FALSE	TRUE	FALSE
1749	1674	0.91964	POU4F3	0.0004569	0.079907	NEW	FALSE	TRUE	FALSE
1750	1908	0.92	RPS3	9.24e-05	0.079904	KNOWN	TRUE	FALSE	FALSE
1751	1829	0.92073	RASGEF1B	1.52e-07	0.079272	NEW	TRUE	FALSE	FALSE
1752	239	0.92086	CALM2	0.00043946	0.078701	KNOWN	FALSE	TRUE	FALSE
1753	1904	0.92111	RPS19	0.00043598	0.078457	KNOWN	TRUE	FALSE	FALSE
1754	2192	0.92204	TFAP2C	1.75e-05	0.07794	NEW	TRUE	FALSE	FALSE
1755	2336	0.92267	UBE2F	8.47e-05	0.07725	NEW	TRUE	FALSE	FALSE
1756	2416	0.92418	XYLT1	5.54e-09	0.075821	NEW	TRUE	FALSE	FALSE
1757	1175	0.92466	LCP2	2.7e-08	0.075337	KNOWN	TRUE	TRUE	TRUE
1758	211	0.92762	BNC2	2.43e-08	0.072382	NEW	TRUE	FALSE	FALSE
1759	54	0.92909	AKAP13	1.51e-21	0.070907	NEW	TRUE	FALSE	FALSE
1760	2348	0.92929	UNC5D	9.39e-10	0.070706	NEW	TRUE	FALSE	FALSE
1761	11	0.9301	ABLIM1	1.85e-10	0.069898	NEW	TRUE	FALSE	FALSE
1762	17	0.93017	ACTA2	1.32e-05	0.069821	NEW	TRUE	FALSE	FALSE
1763	785	0.93167	FOXN3	1.25e-05	0.068314	NEW	TRUE	FALSE	FALSE
1764	1762	0.93536	PTK2B	2.54e-13	0.064643	KNOWN	TRUE	TRUE	TRUE
1765	2286	0.93602	TRAF4	2.15e-06	0.06398	KNOWN	TRUE	TRUE	TRUE
1766	183	0.93667	BCL2L1	0.00025013	0.063076	KNOWN	TRUE	TRUE	TRUE
1767	638	0.93711	ELK1	0.00024583	0.062646	KNOWN	FALSE	TRUE	FALSE
1768	1999	0.93716	SIK1	8.4e-08	0.062841	KNOWN	FALSE	TRUE	FALSE
1769	192	0.93717	BECN1	4.15e-07	0.062829	KNOWN	FALSE	TRUE	FALSE
1770	2408	0.93914	WWTR1	9.35e-06	0.060851	NEW	FALSE	TRUE	FALSE
1771	886	0.93934	GRB2	4.58e-05	0.060616	KNOWN	TRUE	TRUE	TRUE
1772	884	0.93945	GRB10	1.55e-08	0.06055	KNOWN	TRUE	TRUE	TRUE
1773	2425	0.93965	YWHAZ	4.52e-05	0.060303	KNOWN	TRUE	TRUE	TRUE
1774	1793	0.94029	PURA	0.00021576	0.059497	KNOWN	TRUE	FALSE	FALSE
1775	2337	0.94063	UBE2H	4.33e-05	0.059322	KNOWN	TRUE	FALSE	FALSE
1776	265	0.94099	CCAR2	1.2e-10	0.059006	NEW	FALSE	TRUE	FALSE
1777	630	0.94133	EIF4E	8.52e-06	0.058663	KNOWN	TRUE	TRUE	TRUE
1778	2111	0.9417	ST3GAL2	8.39e-06	0.058293	NEW	TRUE	FALSE	FALSE
1779	204	0.94286	BMI1	7.97e-06	0.057135	KNOWN	FALSE	TRUE	FALSE
1780	330	0.94308	CDC14B	3.23e-07	0.056924	NEW	TRUE	FALSE	FALSE
1781	1353	0.94335	MRC1	7.8e-06	0.056645	NEW	FALSE	TRUE	FALSE
1782	538	0.944	DIS3L2	5.2e-10	0.056	NEW	TRUE	FALSE	FALSE
1783	238	0.94473	CALM1	0.00017768	0.055091	KNOWN	FALSE	TRUE	FALSE
1784	1982	0.94507	SGMS1	1.46e-06	0.054927	NEW	TRUE	FALSE	FALSE
1785	595	0.9458	E2F3	6.98e-06	0.054195	KNOWN	TRUE	TRUE	TRUE
1786	113	0.94635	ARHGAP25	5.64e-08	0.053646	NEW	TRUE	FALSE	FALSE
1787	2365	0.94665	VASP	1.36e-06	0.053344	KNOWN	FALSE	TRUE	FALSE
1788	1849	0.94689	RBX1	0.00016082	0.052953	KNOWN	FALSE	TRUE	FALSE
1789	774	0.94721	FNTA	1.32e-06	0.052786	NEW	FALSE	TRUE	FALSE
1790	1184	0.94734	LIMCH1	7.47e-13	0.052664	NEW	TRUE	FALSE	FALSE
1791	820	0.94798	GATA1	0.00015264	0.051865	KNOWN	TRUE	TRUE	TRUE
1792	1618	0.94801	PIM2	0.00015244	0.051838	NEW	TRUE	FALSE	FALSE
1793	1224	0.94812	MAF1	3.09e-05	0.05185	NEW	FALSE	TRUE	FALSE
1794	327	0.94879	CD86	2.99e-05	0.051176	KNOWN	TRUE	TRUE	TRUE
1795	1928	0.94884	RUNX2	1.22e-06	0.05116	KNOWN	FALSE	TRUE	FALSE
1796	1902	0.95062	RPL13	0.00013399	0.049244	NEW	FALSE	TRUE	FALSE
1797	964	0.95087	HMGB2	0.0001323	0.048996	KNOWN	FALSE	TRUE	FALSE
1798	1344	0.95091	MOB1A	0.00013203	0.048956	NEW	TRUE	FALSE	FALSE
1799	74	0.95208	ANGPT1	2.1e-07	0.04792	KNOWN	TRUE	FALSE	FALSE
1800	780	0.95337	FOXC1	0.00011615	0.046517	NEW	FALSE	TRUE	FALSE
1801	1176	0.9546	LDB2	4.47e-06	0.045399	NEW	TRUE	FALSE	FALSE
1802	415	0.95549	CNTFR	4.26e-06	0.04451	NEW	FALSE	TRUE	FALSE
1803	1851	0.95567	RCC2	1.73e-07	0.044332	NEW	TRUE	FALSE	FALSE
1804	900	0.95571	GSK3B	1.72e-07	0.044292	KNOWN	TRUE	TRUE	TRUE
1805	1539	0.95577	PARD3	1.97e-14	0.044228	KNOWN	TRUE	TRUE	TRUE
1806	335	0.95625	CDC34	9.91e-05	0.043655	KNOWN	FALSE	TRUE	FALSE
1807	206	0.9564	BMP4	2e-05	0.04358	KNOWN	FALSE	TRUE	FALSE
1808	1712	0.9565	PRDM1	1.65e-07	0.043505	KNOWN	TRUE	FALSE	FALSE
1809	2212	0.95662	TIAM1	3.81e-15	0.043382	KNOWN	TRUE	TRUE	TRUE
1810	1690	0.95777	PPP1CC	3.73e-06	0.042226	KNOWN	TRUE	TRUE	TRUE
1811	438	0.95936	CRK	1.67e-05	0.040623	KNOWN	FALSE	TRUE	FALSE
1812	601	0.95987	ECE1	1.11e-09	0.040127	KNOWN	TRUE	FALSE	FALSE
1813	187	0.96038	BCL6	1.3e-07	0.039615	KNOWN	TRUE	TRUE	TRUE
1814	1684	0.9604	PPM1G	1.3e-07	0.039604	KNOWN	TRUE	FALSE	FALSE
1815	2012	0.96042	SKP2	6.42e-07	0.039578	KNOWN	FALSE	TRUE	FALSE
1816	611	0.96051	EFNA5	7.67e-05	0.039412	KNOWN	TRUE	FALSE	FALSE
1817	967	0.96115	HNF1A	1.24e-07	0.038851	NEW	TRUE	TRUE	TRUE
1818	1866	0.96134	RGS19	7.28e-05	0.038583	NEW	FALSE	TRUE	FALSE
1819	845	0.96154	GLS	4.95e-09	0.038457	NEW	TRUE	FALSE	FALSE
1820	2382	0.96271	VMP1	5.54e-07	0.037294	NEW	TRUE	FALSE	FALSE
1821	859	0.96272	GNAZ	6.65e-05	0.037213	NEW	TRUE	FALSE	FALSE
1822	1824	0.96305	RARA	2.67e-06	0.036945	KNOWN	TRUE	TRUE	TRUE
1823	104	0.96322	ARAF	5.35e-07	0.036779	KNOWN	FALSE	TRUE	FALSE
1824	1027	0.96333	IL13RA1	1.3e-05	0.036656	KNOWN	FALSE	TRUE	FALSE
1825	1295	0.96349	MCL1	6.32e-05	0.036451	KNOWN	TRUE	FALSE	FALSE
1826	2422	0.964	YWHAG	6.1e-05	0.035935	KNOWN	FALSE	TRUE	FALSE
1827	682	0.96413	ERG	5.03e-07	0.035865	KNOWN	TRUE	TRUE	TRUE
1828	2403	0.96491	WNT3A	1.16e-05	0.035081	NEW	FALSE	TRUE	FALSE
1829	2338	0.96496	UBE2I	5.7e-05	0.034978	KNOWN	FALSE	TRUE	FALSE
1830	1767	0.96626	PTP4A2	5.19e-05	0.03369	NEW	TRUE	FALSE	FALSE
1831	1234	0.96673	MAP2K2	2.06e-06	0.033269	KNOWN	FALSE	TRUE	FALSE
1832	1020	0.96799	IGF1R	2.15e-13	0.032008	KNOWN	TRUE	TRUE	TRUE
1833	92	0.96811	APBB1	1.54e-08	0.031892	KNOWN	FALSE	TRUE	FALSE
1834	1250	0.96825	MAP3K8	1.83e-06	0.031747	KNOWN	TRUE	TRUE	TRUE
1835	1983	0.96861	SH2B1	7.3e-08	0.031394	KNOWN	FALSE	TRUE	FALSE
1836	1993	0.96874	SHB	1.77e-06	0.031262	KNOWN	FALSE	TRUE	FALSE
1837	1818	0.96928	RAP1GAP2	5.74e-10	0.030724	NEW	TRUE	FALSE	FALSE
1838	1480	0.96958	NR3C1	1.37e-08	0.030417	KNOWN	TRUE	TRUE	TRUE
1839	465	0.96962	CTNNA1	1.13e-10	0.030382	NEW	TRUE	TRUE	TRUE
1840	850	0.96994	GNA12	3.9e-05	0.030021	KNOWN	TRUE	TRUE	TRUE
1841	728	0.96995	FBXO5	1.6e-06	0.030047	NEW	TRUE	TRUE	TRUE
1842	180	0.96998	BCL11A	3.23e-07	0.030024	NEW	TRUE	FALSE	FALSE
1843	1317	0.96998	MET	1.84e-13	0.030022	KNOWN	TRUE	TRUE	TRUE
1844	627	0.97031	EIF2S1	7.67e-06	0.029682	NEW	TRUE	TRUE	TRUE
1845	1704	0.97071	PPP2R5C	1.24e-08	0.029287	KNOWN	FALSE	TRUE	FALSE
1846	1524	0.97107	OTUB1	7.2e-06	0.028927	KNOWN	FALSE	TRUE	FALSE
1847	1722	0.97142	PRKACA	1.41e-06	0.028581	NEW	TRUE	TRUE	TRUE
1848	1532	0.97169	PAK2	5.65e-08	0.028308	KNOWN	FALSE	TRUE	FALSE
1849	1848	0.97173	RBPMS	3.35e-05	0.028239	NEW	TRUE	FALSE	FALSE
1850	2193	0.97174	TFDP1	1.37e-06	0.028255	KNOWN	FALSE	TRUE	FALSE
1851	288	0.97187	CCNE1	2.75e-07	0.028125	KNOWN	FALSE	TRUE	FALSE
1852	1055	0.97198	INPP5D	7.65e-13	0.028025	NEW	TRUE	FALSE	FALSE
1853	1115	0.97227	KCNN3	5.37e-08	0.027735	NEW	TRUE	FALSE	FALSE
1854	1915	0.97285	RPS6KB1	1.03e-08	0.027148	KNOWN	FALSE	TRUE	FALSE
1855	840	0.97303	GLI2	1.7e-11	0.026972	KNOWN	TRUE	FALSE	FALSE
1856	669	0.97308	EPS8	8.36e-11	0.02692	KNOWN	TRUE	FALSE	FALSE
1857	1752	0.97322	PSEN1	2.43e-07	0.026779	KNOWN	FALSE	TRUE	FALSE
1858	693	0.9735	ETV6	2.37e-07	0.026497	NEW	TRUE	FALSE	FALSE
1859	2428	0.97382	ZBTB20	2.3e-07	0.026176	NEW	TRUE	FALSE	FALSE
1860	1919	0.97463	RRAS2	2.56e-05	0.025341	KNOWN	FALSE	TRUE	FALSE
1861	1965	0.97472	SEMA4D	1.75e-09	0.025282	KNOWN	TRUE	FALSE	FALSE
1862	158	0.97498	ATXN1	2.06e-07	0.02502	KNOWN	TRUE	FALSE	FALSE
1863	2103	0.97545	SRF	4.79e-06	0.024544	KNOWN	TRUE	TRUE	TRUE
1864	1521	0.97558	OSBPL9	6.57e-11	0.024416	NEW	TRUE	FALSE	FALSE
1865	2396	0.97567	WASF2	9.49e-07	0.024329	NEW	FALSE	TRUE	FALSE
1866	1814	0.97576	RAN	2.29e-05	0.024215	KNOWN	FALSE	TRUE	FALSE
1867	57	0.9759	AKT1	3.8e-08	0.024102	KNOWN	TRUE	TRUE	TRUE
1868	1909	0.9759	RPS6	2.26e-05	0.024073	KNOWN	FALSE	TRUE	FALSE
1869	691	0.97596	ETV3	4.55e-06	0.024039	NEW	TRUE	FALSE	FALSE
1870	583	0.97603	DUSP6	2.23e-05	0.023943	KNOWN	FALSE	TRUE	FALSE
1871	1559	0.97606	PCNA	2.22e-05	0.023917	KNOWN	TRUE	TRUE	TRUE
1872	729	0.97611	FBXW11	7.51e-09	0.023891	KNOWN	TRUE	FALSE	FALSE
1873	716	0.97612	FAM49B	9.06e-07	0.023875	NEW	TRUE	FALSE	FALSE
1874	1634	0.9764	PLAGL1	2.14e-05	0.023577	NEW	TRUE	FALSE	FALSE
1875	1623	0.97704	PIP5K1C	6.81e-09	0.022964	NEW	FALSE	TRUE	FALSE
1876	929	0.9777	HIF1A	2.59e-10	0.022298	KNOWN	TRUE	TRUE	TRUE
1877	1394	0.97791	MYT1	2.1e-12	0.022087	NEW	FALSE	TRUE	FALSE
1878	2132	0.9785	STX1A	3.45e-06	0.021496	KNOWN	FALSE	TRUE	FALSE
1879	1651	0.97851	PLK1	1.41e-07	0.021489	KNOWN	TRUE	TRUE	TRUE
1880	606	0.97863	EEF1A1	3.4e-06	0.021367	NEW	TRUE	FALSE	FALSE
1881	2321	0.97889	TUBB	3.3e-06	0.021102	KNOWN	FALSE	TRUE	FALSE
1882	2312	0.97908	TSPAN14	3.23e-06	0.020919	NEW	TRUE	FALSE	FALSE
1883	2231	0.97912	TLR7	6.5e-07	0.020881	KNOWN	FALSE	TRUE	FALSE
1884	2476	0.97927	ZNF331	3.16e-06	0.020727	NEW	TRUE	FALSE	FALSE
1885	1140	0.97946	KLF6	1.52e-05	0.020527	KNOWN	TRUE	FALSE	FALSE
1886	1327	0.97967	MID1	6.09e-07	0.020332	KNOWN	TRUE	FALSE	FALSE
1887	1573	0.98013	PDPK1	2.84e-06	0.019863	KNOWN	TRUE	TRUE	TRUE
1888	799	0.98014	FST	2.84e-06	0.019854	KNOWN	TRUE	FALSE	FALSE
1889	857	0.98069	GNAQ	5.36e-07	0.019305	KNOWN	TRUE	TRUE	TRUE
1890	1349	0.98078	MPRIP	1.49e-12	0.019221	NEW	FALSE	TRUE	FALSE
1891	1134	0.98087	KIT	3.6e-11	0.019126	KNOWN	TRUE	TRUE	TRUE
1892	1823	0.98099	RAPGEF5	3.54e-11	0.01901	NEW	TRUE	FALSE	FALSE
1893	149	0.98109	ATL1	4.22e-09	0.018911	NEW	TRUE	FALSE	FALSE
1894	500	0.98117	DAG1	5.04e-07	0.018831	KNOWN	FALSE	TRUE	FALSE
1895	1331	0.98119	MITF	2.06e-08	0.018805	KNOWN	TRUE	FALSE	FALSE
1896	1870	0.98119	RHEB	1.23e-05	0.018795	KNOWN	FALSE	TRUE	FALSE
1897	2048	0.98164	SMG6	5.45e-14	0.018361	NEW	TRUE	FALSE	FALSE
1898	1141	0.98178	KLF7	1.13e-05	0.01821	NEW	TRUE	FALSE	FALSE
1899	1619	0.98192	PIM3	1.11e-05	0.018068	NEW	TRUE	FALSE	FALSE
1900	2253	0.98193	TNFSF13B	1.11e-05	0.018059	KNOWN	TRUE	TRUE	TRUE
1901	2091	0.98206	SPI1	1.09e-05	0.017927	KNOWN	TRUE	TRUE	TRUE
1902	1083	0.98208	ITGB1	7.48e-10	0.017918	KNOWN	FALSE	TRUE	FALSE
1903	2060	0.98213	SND1	1.25e-12	0.01787	KNOWN	TRUE	FALSE	FALSE
1904	1995	0.98258	SHH	1.02e-05	0.017413	KNOWN	FALSE	TRUE	FALSE
1905	1171	0.9827	LASP1	2.02e-06	0.017298	NEW	FALSE	TRUE	FALSE
1906	777	0.98293	FOSL2	9.66e-06	0.017063	KNOWN	TRUE	FALSE	FALSE
1907	2420	0.98314	YWHAB	9.36e-06	0.016848	KNOWN	TRUE	TRUE	TRUE
1908	361	0.98315	CDK6	1.9e-06	0.01685	KNOWN	TRUE	TRUE	TRUE
1909	635	0.98323	ELF3	3.79e-07	0.016765	KNOWN	TRUE	TRUE	TRUE
1910	809	0.98325	GAB2	1.55e-08	0.016751	KNOWN	TRUE	TRUE	TRUE
1911	1639	0.98337	PLCB1	8.65e-15	0.016633	NEW	TRUE	TRUE	TRUE
1912	618	0.98342	EHD1	1.82e-06	0.016581	NEW	TRUE	FALSE	FALSE
1913	287	0.98347	CCND3	8.92e-06	0.016521	KNOWN	TRUE	TRUE	TRUE
1914	1700	0.98389	PPP2R1A	1.41e-08	0.016115	KNOWN	FALSE	TRUE	FALSE
1915	462	0.98442	CTBP1	1.56e-06	0.015579	KNOWN	FALSE	TRUE	FALSE
1916	1702	0.98467	PPP2R2B	3.04e-07	0.015327	KNOWN	FALSE	TRUE	FALSE
1917	1575	0.98471	PDZRN3	2.5e-09	0.015292	NEW	TRUE	FALSE	FALSE
1918	2421	0.98479	YWHAE	7.27e-06	0.0152	KNOWN	FALSE	TRUE	FALSE
1919	1843	0.98493	RBM47	2.92e-07	0.015073	NEW	TRUE	FALSE	FALSE
1920	1602	0.98499	PIAS3	1.18e-08	0.015012	KNOWN	TRUE	FALSE	FALSE
1921	712	0.98528	FAM171A1	2.28e-09	0.01472	NEW	TRUE	FALSE	FALSE
1922	1246	0.98535	MAP3K3	4.56e-10	0.014653	KNOWN	FALSE	TRUE	FALSE
1923	639	0.98542	ELL	1.1e-08	0.014575	NEW	TRUE	FALSE	FALSE
1924	429	0.98555	CPEB4	2.18e-09	0.014455	NEW	TRUE	FALSE	FALSE
1925	1490	0.98584	NRP1	1.72e-11	0.014159	KNOWN	TRUE	TRUE	TRUE
1926	1688	0.98588	PPP1CA	1.23e-06	0.014114	KNOWN	TRUE	TRUE	TRUE
1927	84	0.98631	ANTXR1	1.91e-09	0.013688	NEW	TRUE	FALSE	FALSE
1928	286	0.98658	CCND2	5.35e-06	0.013417	KNOWN	TRUE	FALSE	FALSE
1929	428	0.98666	COPS6	1.07e-06	0.013343	NEW	FALSE	TRUE	FALSE
1930	1799	0.98674	RAB3GAP2	4.11e-17	0.013261	NEW	TRUE	FALSE	FALSE
1931	458	0.98711	CSNK2A1	8.13e-09	0.012893	NEW	TRUE	TRUE	TRUE
1932	1953	0.98715	SCHIP1	4.81e-06	0.012848	NEW	TRUE	FALSE	FALSE
1933	1533	0.98716	PAK3	1.97e-07	0.012838	KNOWN	FALSE	TRUE	FALSE
1934	1387	0.98723	MYO18A	6.28e-20	0.012774	NEW	TRUE	FALSE	FALSE
1935	1740	0.98732	PRLR	3.86e-08	0.012683	KNOWN	FALSE	TRUE	FALSE
1936	2404	0.98732	WNT5A	9.42e-07	0.012675	NEW	FALSE	TRUE	FALSE
1937	1208	0.98742	LSAMP	9.25e-07	0.012582	NEW	TRUE	FALSE	FALSE
1938	189	0.98761	BCR	5.06e-13	0.012391	KNOWN	FALSE	TRUE	FALSE
1939	593	0.9877	E2F1	4.32e-06	0.012295	KNOWN	TRUE	TRUE	TRUE
1940	205	0.98799	BMP2	4.07e-06	0.012003	KNOWN	FALSE	TRUE	FALSE
1941	2036	0.98803	SMAD1	8.18e-07	0.011968	KNOWN	TRUE	FALSE	FALSE
1942	349	0.98806	CDH8	6.74e-09	0.011943	NEW	TRUE	FALSE	FALSE
1943	787	0.98806	FOXO3	8.13e-07	0.011938	KNOWN	TRUE	TRUE	TRUE
1944	1173	0.98807	LATS2	1.36e-09	0.011927	NEW	TRUE	TRUE	TRUE
1945	103	0.98837	AR	3.12e-08	0.011631	KNOWN	TRUE	TRUE	TRUE
1946	633	0.98849	ELAVL1	3.67e-06	0.011506	NEW	TRUE	TRUE	TRUE
1947	2120	0.98849	STAT6	1.03e-11	0.011514	KNOWN	TRUE	TRUE	TRUE
1948	2072	0.98865	SOCS6	3.55e-06	0.011348	KNOWN	TRUE	TRUE	TRUE
1949	186	0.98871	BCL3	3.5e-06	0.011289	KNOWN	TRUE	TRUE	TRUE
1950	860	0.98876	GNB2	7e-07	0.011235	NEW	FALSE	TRUE	FALSE
1951	1320	0.98879	MGAT1	3.44e-06	0.011202	NEW	TRUE	FALSE	FALSE
1952	2017	0.98914	SLC1A3	1.31e-07	0.010863	NEW	TRUE	FALSE	FALSE
1953	1252	0.98919	MAP4K1	1.79e-12	0.010815	KNOWN	FALSE	TRUE	FALSE
1954	1933	0.98922	RYK	2.59e-08	0.010778	NEW	FALSE	TRUE	FALSE
1955	1698	0.9893	PPP2CA	6.21e-07	0.010699	KNOWN	TRUE	TRUE	TRUE
1956	677	0.98931	ERC2	1.74e-12	0.010688	NEW	TRUE	FALSE	FALSE
1957	152	0.98939	ATP13A1	3.46e-13	0.01061	NEW	TRUE	FALSE	FALSE
1958	762	0.9894	FLI1	1.23e-07	0.010596	KNOWN	TRUE	TRUE	TRUE
1959	2363	0.98942	UVRAG	1.01e-09	0.010582	NEW	TRUE	FALSE	FALSE
1960	83	0.98961	ANP32A	2.85e-06	0.010384	KNOWN	TRUE	FALSE	FALSE
1961	2191	0.98964	TFAP2A	5.74e-07	0.010358	KNOWN	TRUE	FALSE	FALSE
1962	1478	0.98972	NR2F2	2.78e-06	0.010278	KNOWN	FALSE	TRUE	FALSE
1963	1104	0.98975	KAT2B	7.78e-12	0.010254	KNOWN	TRUE	TRUE	TRUE
1964	906	0.98982	GTF2H1	4.56e-09	0.01018	KNOWN	FALSE	TRUE	FALSE
1965	2027	0.98987	SLC6A6	4.5e-09	0.010129	NEW	TRUE	FALSE	FALSE
1966	1876	0.9902	RIMS1	1.62e-19	0.0097979	KNOWN	TRUE	TRUE	TRUE
1967	684	0.99027	ERN1	6.84e-12	0.009732	KNOWN	TRUE	TRUE	TRUE
1968	1068	0.99032	IRS2	1.99e-08	0.0096801	KNOWN	FALSE	TRUE	FALSE
1969	131	0.99065	ARID3A	9.03e-08	0.0093488	NEW	TRUE	TRUE	TRUE
1970	1064	0.9909	IRF1	4.18e-07	0.009099	KNOWN	TRUE	TRUE	TRUE
1971	144	0.99131	ATF2	1.53e-08	0.0086885	NEW	TRUE	TRUE	TRUE
1972	847	0.99132	GMDS	7.53e-08	0.0086776	NEW	TRUE	FALSE	FALSE
1973	347	0.99171	CDH2	1.13e-10	0.0082875	KNOWN	FALSE	TRUE	FALSE
1974	441	0.99173	CRMP1	1.36e-08	0.0082735	NEW	TRUE	FALSE	FALSE
1975	350	0.99206	CDK1	1.48e-06	0.007941	KNOWN	TRUE	TRUE	TRUE
1976	2004	0.99215	SIPA1L2	2.77e-16	0.0078471	NEW	TRUE	FALSE	FALSE
1977	1822	0.99218	RAPGEF4	6.71e-15	0.0078189	NEW	TRUE	FALSE	FALSE
1978	2224	0.99231	TLN2	1.24e-24	0.0076917	NEW	TRUE	FALSE	FALSE
1979	1660	0.99234	PLXNB2	2.17e-18	0.0076633	KNOWN	TRUE	FALSE	FALSE
1980	2189	0.99237	TERF2	5.49e-08	0.0076268	KNOWN	FALSE	TRUE	FALSE
1981	410	0.99252	CMTR1	3.6e-12	0.0074848	NEW	TRUE	FALSE	FALSE
1982	2352	0.99253	USF2	2.58e-07	0.0074694	NEW	TRUE	FALSE	FALSE
1983	2190	0.99255	TESK1	1.05e-08	0.0074464	NEW	FALSE	TRUE	FALSE
1984	992	0.99257	HSPD1	5.15e-08	0.0074325	KNOWN	FALSE	TRUE	FALSE
1985	507	0.99296	DBF4	1.85e-09	0.0070405	KNOWN	TRUE	TRUE	TRUE
1986	338	0.99309	CDC42BPA	3.4e-19	0.0069056	NEW	TRUE	TRUE	TRUE
1987	598	0.99317	E2F7	3.48e-10	0.0068333	NEW	TRUE	FALSE	FALSE
1988	655	0.99318	EPB41L2	2.87e-12	0.0068228	NEW	TRUE	FALSE	FALSE
1989	2345	0.99318	ULK1	2.87e-12	0.0068229	KNOWN	FALSE	TRUE	FALSE
1990	2123	0.9934	STK11	1.9e-07	0.0065964	KNOWN	TRUE	TRUE	TRUE
1991	2182	0.99362	TEAD3	3.55e-08	0.0063792	KNOWN	FALSE	TRUE	FALSE
1992	133	0.99374	ARIH2	2.8e-10	0.006259	KNOWN	FALSE	TRUE	FALSE
1993	1566	0.99374	PDGFC	8.27e-07	0.0062592	NEW	TRUE	FALSE	FALSE
1994	563	0.99375	DPYSL2	6.83e-09	0.0062522	NEW	TRUE	FALSE	FALSE
1995	2432	0.99376	ZCCHC2	5.63e-11	0.0062391	NEW	TRUE	FALSE	FALSE
1996	2426	0.9938	YY1	8.07e-07	0.0061988	KNOWN	TRUE	TRUE	TRUE
1997	171	0.99388	BANP	6.48e-09	0.0061187	KNOWN	TRUE	FALSE	FALSE
1998	542	0.99393	DLG1	8.82e-14	0.0060693	KNOWN	TRUE	TRUE	TRUE
1999	135	0.99394	ARRB1	3.13e-08	0.0060619	KNOWN	FALSE	TRUE	FALSE
[truncated: 531 more rows]
