# Supplementary material for: Expanding the potential genes of inborn errors of immunity through protein interactions
Source: BMC Genomics. 2021 Aug 15;22:618. doi: 10.1186/s12864-021-07909-3 (PMC8364696; doi:10.1186/s12864-021-07909-3)
Supplement: Supplementary file 2 — Additional file 2: Table S2. IEI Candidate Genes with high (>.9) pLI Filter. [file 12864_2021_7909_MOESM2_ESM.xlsx]

## Sheet: Sheet1
Table S2: IEI Candidate Genes with high (>.9) pLI Filter	pLI	Gene	pNull	pRec	InItan	Pathway1	Pathway2	BothPathways
1	1	AAK1	5.58e-18	6.05e-07	NEW	TRUE	TRUE	TRUE
2	0.99998	ABL1	3.94e-15	1.72e-05	KNOWN	TRUE	TRUE	TRUE
3	0.9301	ABLIM1	1.85e-10	0.069898	NEW	TRUE	FALSE	FALSE
4	0.93017	ACTA2	1.32e-05	0.069821	NEW	TRUE	FALSE	FALSE
5	0.99997	ACTN1	1.53e-16	3.25e-05	KNOWN	FALSE	TRUE	FALSE
6	0.99896	ACTR2	2.09e-09	0.0010389	KNOWN	FALSE	TRUE	FALSE
7	0.99969	ACVR1B	1.13e-10	0.00031361	KNOWN	FALSE	TRUE	FALSE
8	0.99928	ADCY5	5.86e-14	0.00071925	NEW	FALSE	TRUE	FALSE
9	0.9961	ADD2	8.84e-11	0.0039024	KNOWN	TRUE	FALSE	FALSE
10	0.9988	ADD3	2.44e-11	0.0011952	NEW	TRUE	FALSE	FALSE
11	0.99921	AEBP2	5.26e-09	0.00078725	NEW	TRUE	FALSE	FALSE
12	0.99996	AFF3	5.72e-17	4.18e-05	NEW	TRUE	FALSE	FALSE
13	0.99984	AGAP1	7.68e-15	0.00016213	NEW	TRUE	FALSE	FALSE
14	0.99896	AHSA1	1.03e-08	0.0010363	NEW	FALSE	TRUE	FALSE
15	0.99795	AIFM1	2.22e-09	0.0020511	KNOWN	FALSE	TRUE	FALSE
16	0.92909	AKAP13	1.51e-21	0.070907	NEW	TRUE	FALSE	FALSE
17	0.99983	AKAP6	2.49e-20	0.00017192	NEW	TRUE	FALSE	FALSE
18	0.9759	AKT1	3.8e-08	0.024102	KNOWN	TRUE	TRUE	TRUE
19	0.99958	AKT3	2.36e-10	0.00042409	NEW	TRUE	TRUE	TRUE
20	1	AMBRA1	1.24e-19	2.44e-07	NEW	TRUE	FALSE	FALSE
21	0.99666	AMOT	2.99e-10	0.00334	KNOWN	FALSE	TRUE	FALSE
22	0.95208	ANGPT1	2.1e-07	0.04792	KNOWN	TRUE	FALSE	FALSE
23	1	ANK3	1.28e-56	4.25e-21	KNOWN	TRUE	FALSE	FALSE
24	1	ANKRD11	1.85e-30	1.69e-11	NEW	TRUE	FALSE	FALSE
25	1	ANKRD28	8.35e-18	2.65e-06	NEW	TRUE	FALSE	FALSE
26	0.99998	ANKS1B	1.17e-17	2.18e-05	NEW	TRUE	FALSE	FALSE
27	0.98961	ANP32A	2.85e-06	0.010384	KNOWN	TRUE	FALSE	FALSE
28	0.98631	ANTXR1	1.91e-09	0.013688	NEW	TRUE	FALSE	FALSE
29	0.96811	APBB1	1.54e-08	0.031892	KNOWN	FALSE	TRUE	FALSE
30	1	APC	4.65e-34	5.56e-11	KNOWN	FALSE	TRUE	FALSE
31	0.98837	AR	3.12e-08	0.011631	KNOWN	TRUE	TRUE	TRUE
32	0.96322	ARAF	5.35e-07	0.036779	KNOWN	FALSE	TRUE	FALSE
33	0.94635	ARHGAP25	5.64e-08	0.053646	NEW	TRUE	FALSE	FALSE
34	0.99661	ARHGAP26	2.56e-12	0.0033878	NEW	TRUE	FALSE	FALSE
35	0.99999	ARHGAP31	2.9e-17	8.52e-06	NEW	FALSE	TRUE	FALSE
36	0.99978	ARHGAP32	2.36e-19	0.00022476	NEW	TRUE	TRUE	TRUE
37	1	ARHGAP35	2.05e-21	6.33e-09	NEW	FALSE	TRUE	FALSE
38	1	ARHGAP42	1.86e-17	1.91e-06	NEW	TRUE	FALSE	FALSE
39	0.99862	ARHGAP5	2.88e-13	0.0013832	KNOWN	FALSE	TRUE	FALSE
40	0.99845	ARHGAP6	1.12e-09	0.0015474	KNOWN	TRUE	FALSE	FALSE
41	1	ARHGEF12	7.22e-28	1e-08	KNOWN	FALSE	TRUE	FALSE
42	1	ARHGEF2	7.54e-20	3.84e-07	KNOWN	TRUE	TRUE	TRUE
43	0.99998	ARHGEF6	1.28e-13	1.94e-05	KNOWN	FALSE	TRUE	FALSE
44	0.99995	ARHGEF7	4.33e-14	4.61e-05	KNOWN	FALSE	TRUE	FALSE
45	1	ARID1A	5.87e-34	1.67e-13	KNOWN	TRUE	FALSE	FALSE
46	1	ARID1B	2.82e-32	3.04e-12	KNOWN	TRUE	FALSE	FALSE
47	0.99065	ARID3A	9.03e-08	0.0093488	NEW	TRUE	TRUE	TRUE
48	1	ARID5B	8.53e-17	9.62e-07	NEW	TRUE	FALSE	FALSE
49	0.99374	ARIH2	2.8e-10	0.006259	KNOWN	FALSE	TRUE	FALSE
50	0.99444	ARNTL	1.04e-09	0.0055556	NEW	FALSE	TRUE	FALSE
51	0.99394	ARRB1	3.13e-08	0.0060619	KNOWN	FALSE	TRUE	FALSE
52	1	ASAP1	1.66e-19	1.97e-06	NEW	TRUE	FALSE	FALSE
53	0.99968	ASH2L	4.73e-12	0.00031653	KNOWN	FALSE	TRUE	FALSE
54	0.99131	ATF2	1.53e-08	0.0086885	NEW	TRUE	TRUE	TRUE
55	0.98109	ATL1	4.22e-09	0.018911	NEW	TRUE	FALSE	FALSE
56	0.9997	ATP11C	1.64e-13	0.00029572	NEW	TRUE	FALSE	FALSE
57	0.98939	ATP13A1	3.46e-13	0.01061	NEW	TRUE	FALSE	FALSE
58	0.99945	ATP2A2	1.51e-13	0.00055087	KNOWN	TRUE	FALSE	FALSE
59	0.99797	ATP6V0A1	7.39e-13	0.0020346	KNOWN	TRUE	FALSE	FALSE
60	0.97498	ATXN1	2.06e-07	0.02502	KNOWN	TRUE	FALSE	FALSE
61	0.99934	AUTS2	4.77e-14	0.00066098	NEW	TRUE	FALSE	FALSE
62	0.99388	BANP	6.48e-09	0.0061187	KNOWN	TRUE	FALSE	FALSE
63	0.99808	BCAR1	3.81e-10	0.0019177	KNOWN	FALSE	TRUE	FALSE
64	0.96998	BCL11A	3.23e-07	0.030024	NEW	TRUE	FALSE	FALSE
65	0.93667	BCL2L1	0.00025013	0.063076	KNOWN	TRUE	TRUE	TRUE
66	0.98871	BCL3	3.5e-06	0.011289	KNOWN	TRUE	TRUE	TRUE
67	0.96038	BCL6	1.3e-07	0.039615	KNOWN	TRUE	TRUE	TRUE
68	1	BCOR	2.32e-16	2.8e-06	KNOWN	TRUE	FALSE	FALSE
69	0.98761	BCR	5.06e-13	0.012391	KNOWN	FALSE	TRUE	FALSE
70	0.93717	BECN1	4.15e-07	0.062829	KNOWN	FALSE	TRUE	FALSE
71	0.99444	BHLHE40	6.18e-07	0.0055552	KNOWN	TRUE	FALSE	FALSE
72	0.94286	BMI1	7.97e-06	0.057135	KNOWN	FALSE	TRUE	FALSE
73	0.98799	BMP2	4.07e-06	0.012003	KNOWN	FALSE	TRUE	FALSE
74	0.9564	BMP4	2e-05	0.04358	KNOWN	FALSE	TRUE	FALSE
75	0.99863	BMPR1B	8.29e-10	0.0013688	KNOWN	TRUE	TRUE	TRUE
76	0.99998	BMPR2	1.36e-15	2.15e-05	KNOWN	FALSE	TRUE	FALSE
77	0.92762	BNC2	2.43e-08	0.072382	NEW	TRUE	FALSE	FALSE
78	0.99995	BRAF	1.91e-15	4.76e-05	KNOWN	FALSE	TRUE	FALSE
79	0.91582	BTG3	0.00010526	0.084073	NEW	TRUE	FALSE	FALSE
80	1	CACNA1A	8.29e-38	4.32e-13	NEW	TRUE	FALSE	FALSE
81	0.99879	CALD1	1.03e-12	0.0012117	KNOWN	TRUE	FALSE	FALSE
82	0.94473	CALM1	0.00017768	0.055091	KNOWN	FALSE	TRUE	FALSE
83	0.92086	CALM2	0.00043946	0.078701	KNOWN	FALSE	TRUE	FALSE
84	0.99845	CAMK2A	4.59e-11	0.0015489	NEW	FALSE	TRUE	FALSE
85	0.9991	CAMK2G	1.22e-11	0.00090008	KNOWN	TRUE	TRUE	TRUE
86	1	CASZ1	1.74e-20	2.1e-07	NEW	TRUE	FALSE	FALSE
87	0.99825	CBLB	5.13e-13	0.0017518	KNOWN	TRUE	TRUE	TRUE
88	0.94099	CCAR2	1.2e-10	0.059006	NEW	FALSE	TRUE	FALSE
89	0.99962	CCNA2	8.85e-10	0.00037892	KNOWN	TRUE	TRUE	TRUE
90	0.98658	CCND2	5.35e-06	0.013417	KNOWN	TRUE	FALSE	FALSE
91	0.98347	CCND3	8.92e-06	0.016521	KNOWN	TRUE	TRUE	TRUE
92	0.97187	CCNE1	2.75e-07	0.028125	KNOWN	FALSE	TRUE	FALSE
93	0.9998	CCNK	3.89e-11	0.00020255	KNOWN	TRUE	FALSE	FALSE
94	0.91924	CD47	1.92e-05	0.080738	KNOWN	FALSE	TRUE	FALSE
95	0.94879	CD86	2.99e-05	0.051176	KNOWN	TRUE	TRUE	TRUE
96	0.94308	CDC14B	3.23e-07	0.056924	NEW	TRUE	FALSE	FALSE
97	0.95625	CDC34	9.91e-05	0.043655	KNOWN	FALSE	TRUE	FALSE
98	0.90925	CDC37	5.24e-06	0.09074	KNOWN	FALSE	TRUE	FALSE
99	0.99309	CDC42BPA	3.4e-19	0.0069056	NEW	TRUE	TRUE	TRUE
100	1	CDC42BPB	1.79e-33	3.63e-12	NEW	TRUE	FALSE	FALSE
101	0.99171	CDH2	1.13e-10	0.0082875	KNOWN	FALSE	TRUE	FALSE
102	0.98806	CDH8	6.74e-09	0.011943	NEW	TRUE	FALSE	FALSE
103	0.99206	CDK1	1.48e-06	0.007941	KNOWN	TRUE	TRUE	TRUE
104	1	CDK12	4.44e-22	2.42e-08	NEW	FALSE	TRUE	FALSE
105	0.9948	CDK16	2.15e-08	0.0051985	NEW	FALSE	TRUE	FALSE
106	0.99982	CDK19	2.9e-11	0.00017937	KNOWN	TRUE	FALSE	FALSE
107	0.9149	CDK5R1	0.00052844	0.084567	KNOWN	FALSE	TRUE	FALSE
108	0.98315	CDK6	1.9e-06	0.01685	KNOWN	TRUE	TRUE	TRUE
109	0.99504	CDYL	9.48e-08	0.0049607	NEW	TRUE	FALSE	FALSE
110	0.99971	CELF1	9.01e-11	0.00028584	NEW	TRUE	FALSE	FALSE
111	0.99967	CFLAR	1.28e-10	0.00032987	KNOWN	TRUE	TRUE	TRUE
112	1	CHD2	1.37e-41	2.37e-16	NEW	TRUE	FALSE	FALSE
113	1	CHD9	6.25e-39	7.66e-12	KNOWN	TRUE	FALSE	FALSE
114	0.99403	CHUK	1.02e-11	0.0059748	KNOWN	TRUE	TRUE	TRUE
115	0.99999	CIC	2.21e-16	1.02e-05	NEW	TRUE	FALSE	FALSE
116	0.99997	CLIP2	4.16e-15	3.4e-05	NEW	TRUE	FALSE	FALSE
117	0.99999	CMIP	3.81e-15	8.82e-06	NEW	TRUE	FALSE	FALSE
118	0.99252	CMTR1	3.6e-12	0.0074848	NEW	TRUE	FALSE	FALSE
119	0.95549	CNTFR	4.26e-06	0.04451	NEW	FALSE	TRUE	FALSE
120	1	COL1A1	5.86e-31	1.06e-11	KNOWN	TRUE	TRUE	TRUE
121	1	COL1A2	4.48e-22	1.24e-06	KNOWN	TRUE	FALSE	FALSE
122	1	COL2A1	1.67e-29	1.55e-10	KNOWN	TRUE	FALSE	FALSE
123	0.99925	COPS5	4.7e-09	0.00075169	NEW	TRUE	TRUE	TRUE
124	0.98666	COPS6	1.07e-06	0.013343	NEW	FALSE	TRUE	FALSE
125	0.98555	CPEB4	2.18e-09	0.014455	NEW	TRUE	FALSE	FALSE
126	0.99673	CREB1	3.42e-08	0.003267	KNOWN	TRUE	TRUE	TRUE
127	1	CREBBP	1.67e-44	1.51e-17	KNOWN	TRUE	TRUE	TRUE
128	0.95936	CRK	1.67e-05	0.040623	KNOWN	FALSE	TRUE	FALSE
129	0.99173	CRMP1	1.36e-08	0.0082735	NEW	TRUE	FALSE	FALSE
130	0.99634	CSF1	4.51e-08	0.0036608	KNOWN	TRUE	TRUE	TRUE
131	0.99977	CSK	5.5e-11	0.0002335	KNOWN	FALSE	TRUE	FALSE
132	1	CSMD1	2e-42	7.37e-10	NEW	TRUE	FALSE	FALSE
133	0.99758	CSNK1A1	1.65e-08	0.0024232	KNOWN	TRUE	TRUE	TRUE
134	0.99577	CSNK1D	6.44e-08	0.0042344	KNOWN	TRUE	TRUE	TRUE
135	0.99926	CSNK1E	4.56e-09	0.00074238	KNOWN	TRUE	TRUE	TRUE
136	0.98711	CSNK2A1	8.13e-09	0.012893	NEW	TRUE	TRUE	TRUE
137	0.9994	CSNK2A2	5.4e-10	0.00059605	KNOWN	TRUE	TRUE	TRUE
138	0.91728	CSNK2B	0.00010065	0.082619	KNOWN	TRUE	TRUE	TRUE
139	0.98442	CTBP1	1.56e-06	0.015579	KNOWN	FALSE	TRUE	FALSE
140	0.99994	CTCF	1.9e-12	5.87e-05	KNOWN	TRUE	FALSE	FALSE
141	0.96962	CTNNA1	1.13e-10	0.030382	NEW	TRUE	TRUE	TRUE
142	0.99999	CTNNB1	2.63e-14	1.01e-05	KNOWN	TRUE	TRUE	TRUE
143	0.99999	CTNND1	2.96e-16	1.15e-05	NEW	FALSE	TRUE	FALSE
144	1	CTNND2	3.21e-24	1.66e-09	KNOWN	FALSE	TRUE	FALSE
145	1	CUL1	5.05e-19	4.35e-07	KNOWN	FALSE	TRUE	FALSE
146	1	CUX1	2.68e-23	5.47e-08	KNOWN	TRUE	FALSE	FALSE
147	0.99993	CYLD	2.36e-14	6.92e-05	KNOWN	TRUE	TRUE	TRUE
148	0.99981	CYTH1	1.64e-10	0.00018958	NEW	TRUE	FALSE	FALSE
149	0.99918	DAAM1	3.35e-15	0.0008246	NEW	TRUE	FALSE	FALSE
150	0.99995	DAB2IP	1.05e-14	4.96e-05	NEW	TRUE	TRUE	TRUE
151	0.98117	DAG1	5.04e-07	0.018831	KNOWN	FALSE	TRUE	FALSE
152	0.99767	DAPK1	1.72e-15	0.0023304	KNOWN	TRUE	TRUE	TRUE
153	0.99296	DBF4	1.85e-09	0.0070405	KNOWN	TRUE	TRUE	TRUE
154	0.99448	DCC	2.37e-17	0.0055201	KNOWN	TRUE	FALSE	FALSE
155	0.99979	DDB1	5.67e-16	0.00020659	KNOWN	TRUE	TRUE	TRUE
156	0.99976	DENND1A	9.39e-14	0.00023523	NEW	TRUE	FALSE	FALSE
157	0.91507	DIAPH1	2.51e-12	0.084926	NEW	TRUE	TRUE	TRUE
158	0.944	DIS3L2	5.2e-10	0.056	NEW	TRUE	FALSE	FALSE
159	0.99948	DLC1	2.19e-16	0.0005189	KNOWN	TRUE	FALSE	FALSE
160	0.99393	DLG1	8.82e-14	0.0060693	KNOWN	TRUE	TRUE	TRUE
161	0.99999	DLL1	2.68e-13	1.36e-05	KNOWN	FALSE	TRUE	FALSE
162	1	DMXL2	5.27e-43	1.63e-13	NEW	TRUE	FALSE	FALSE
163	0.99998	DNM2	9.57e-15	2.48e-05	KNOWN	TRUE	TRUE	TRUE
164	1	DNMT1	7.69e-30	2.17e-10	KNOWN	TRUE	FALSE	FALSE
165	0.99375	DPYSL2	6.83e-09	0.0062522	NEW	TRUE	FALSE	FALSE
166	1	DST	1.21e-70	2.61e-18	NEW	TRUE	FALSE	FALSE
167	0.97603	DUSP6	2.23e-05	0.023943	KNOWN	FALSE	TRUE	FALSE
168	0.99967	DYRK1A	5.23e-12	0.00032999	KNOWN	TRUE	FALSE	FALSE
169	0.99751	DYRK2	8.69e-08	0.0024881	NEW	TRUE	TRUE	TRUE
170	0.9877	E2F1	4.32e-06	0.012295	KNOWN	TRUE	TRUE	TRUE
171	0.9458	E2F3	6.98e-06	0.054195	KNOWN	TRUE	TRUE	TRUE
172	0.99317	E2F7	3.48e-10	0.0068333	NEW	TRUE	FALSE	FALSE
173	0.95987	ECE1	1.11e-09	0.040127	KNOWN	TRUE	FALSE	FALSE
174	0.97863	EEF1A1	3.4e-06	0.021367	NEW	TRUE	FALSE	FALSE
175	0.96051	EFNA5	7.67e-05	0.039412	KNOWN	TRUE	FALSE	FALSE
176	0.98342	EHD1	1.82e-06	0.016581	NEW	TRUE	FALSE	FALSE
177	0.97031	EIF2S1	7.67e-06	0.029682	NEW	TRUE	TRUE	TRUE
178	0.99999	EIF4B	5.09e-15	5.16e-06	KNOWN	FALSE	TRUE	FALSE
179	0.94133	EIF4E	8.52e-06	0.058663	KNOWN	TRUE	TRUE	TRUE
180	1	EIF4G2	8.73e-22	8.61e-09	NEW	FALSE	TRUE	FALSE
181	0.98849	ELAVL1	3.67e-06	0.011506	NEW	TRUE	TRUE	TRUE
182	0.98323	ELF3	3.79e-07	0.016765	KNOWN	TRUE	TRUE	TRUE
183	0.93711	ELK1	0.00024583	0.062646	KNOWN	FALSE	TRUE	FALSE
184	0.98542	ELL	1.1e-08	0.014575	NEW	TRUE	FALSE	FALSE
185	1	ELMSAN1	4.72e-17	1.45e-06	NEW	TRUE	FALSE	FALSE
186	0.99994	ENAH	3.69e-13	5.77e-05	NEW	TRUE	FALSE	FALSE
187	1	EP300	4.88e-42	1.11e-15	KNOWN	TRUE	TRUE	TRUE
188	1	EP400	1.1e-38	1.84e-09	KNOWN	FALSE	TRUE	FALSE
189	0.99318	EPB41L2	2.87e-12	0.0068228	NEW	TRUE	FALSE	FALSE
190	1	EPHA4	2.84e-17	4.38e-06	KNOWN	FALSE	TRUE	FALSE
191	0.99997	EPHB2	2.18e-14	3.47e-05	KNOWN	TRUE	TRUE	TRUE
192	0.97308	EPS8	8.36e-11	0.02692	KNOWN	TRUE	FALSE	FALSE
193	0.99912	ERBB4	3.28e-17	0.00088401	KNOWN	TRUE	TRUE	TRUE
194	0.98931	ERC2	1.74e-12	0.010688	NEW	TRUE	FALSE	FALSE
195	0.96413	ERG	5.03e-07	0.035865	KNOWN	TRUE	TRUE	TRUE
196	0.99027	ERN1	6.84e-12	0.009732	KNOWN	TRUE	TRUE	TRUE
197	0.9992	ESR1	1.11e-09	0.00080059	KNOWN	TRUE	TRUE	TRUE
198	0.99888	ETS2	2.52e-09	0.0011212	KNOWN	TRUE	TRUE	TRUE
199	0.97596	ETV3	4.55e-06	0.024039	NEW	TRUE	FALSE	FALSE
200	0.9735	ETV6	2.37e-07	0.026497	NEW	TRUE	FALSE	FALSE
201	0.99761	EVL	3.22e-09	0.0023882	NEW	TRUE	FALSE	FALSE
202	0.99732	EXT1	1.75e-10	0.002683	NEW	TRUE	FALSE	FALSE
203	1	EZH2	8.04e-16	4.66e-06	KNOWN	TRUE	TRUE	TRUE
204	1	F8	1.41e-26	1.79e-10	KNOWN	TRUE	FALSE	FALSE
205	0.99895	FAF1	3.56e-12	0.0010455	KNOWN	TRUE	FALSE	FALSE
206	0.98528	FAM171A1	2.28e-09	0.01472	NEW	TRUE	FALSE	FALSE
207	0.97612	FAM49B	9.06e-07	0.023875	NEW	TRUE	FALSE	FALSE
208	0.91878	FBLN1	6.61e-09	0.081222	NEW	TRUE	FALSE	FALSE
209	0.99901	FBXL17	9.15e-09	0.00098821	NEW	TRUE	FALSE	FALSE
210	1	FBXO11	4.05e-19	1.07e-07	NEW	TRUE	FALSE	FALSE
211	0.96995	FBXO5	1.6e-06	0.030047	NEW	TRUE	TRUE	TRUE
212	0.97611	FBXW11	7.51e-09	0.023891	KNOWN	TRUE	FALSE	FALSE
213	0.99949	FBXW7	3.02e-12	0.00050762	KNOWN	TRUE	TRUE	TRUE
214	0.90887	FGF14	0.00012905	0.091	NEW	FALSE	TRUE	FALSE
215	0.99984	FGFR1	1.85e-13	0.00016128	KNOWN	FALSE	TRUE	FALSE
216	0.99731	FGFR2	7.24e-12	0.0026932	KNOWN	TRUE	TRUE	TRUE
217	0.99825	FKBP8	3.7e-08	0.0017538	KNOWN	FALSE	TRUE	FALSE
218	0.9894	FLI1	1.23e-07	0.010596	KNOWN	TRUE	TRUE	TRUE
219	1	FLNA	5.31e-29	1.81e-11	KNOWN	FALSE	TRUE	FALSE
220	0.99983	FLT1	1.4e-17	0.00016792	KNOWN	TRUE	TRUE	TRUE
221	1	FLT4	7.88e-24	1.72e-08	KNOWN	FALSE	TRUE	FALSE
222	1	FNDC3B	1.88e-28	8.18e-12	NEW	TRUE	FALSE	FALSE
223	1	FNIP2	6.7e-18	6.53e-07	NEW	TRUE	FALSE	FALSE
224	0.94721	FNTA	1.32e-06	0.052786	NEW	FALSE	TRUE	FALSE
225	0.98293	FOSL2	9.66e-06	0.017063	KNOWN	TRUE	FALSE	FALSE
226	0.95337	FOXC1	0.00011615	0.046517	NEW	FALSE	TRUE	FALSE
227	0.99598	FOXJ3	4.69e-10	0.0040168	NEW	TRUE	FALSE	FALSE
228	0.93167	FOXN3	1.25e-05	0.068314	NEW	TRUE	FALSE	FALSE
229	0.99725	FOXO1	1.11e-07	0.0027479	KNOWN	TRUE	FALSE	FALSE
230	0.98806	FOXO3	8.13e-07	0.011938	KNOWN	TRUE	TRUE	TRUE
231	0.99998	FOXP1	3.39e-15	1.62e-05	KNOWN	TRUE	FALSE	FALSE
232	0.99724	FRMD5	9.3e-10	0.0027633	NEW	TRUE	FALSE	FALSE
233	0.99721	FRS2	2.32e-08	0.002786	KNOWN	FALSE	TRUE	FALSE
234	1	FRY	1.37e-38	3.88e-09	NEW	TRUE	FALSE	FALSE
235	0.99727	FRYL	3.36e-29	0.0027296	NEW	TRUE	FALSE	FALSE
236	0.98014	FST	2.84e-06	0.019854	KNOWN	TRUE	FALSE	FALSE
237	0.99994	FURIN	9.16e-14	6.27e-05	NEW	FALSE	TRUE	FALSE
238	0.9993	FUS	6.51e-12	0.00069526	KNOWN	FALSE	TRUE	FALSE
239	0.99406	FYN	1.22e-09	0.0059367	KNOWN	TRUE	TRUE	TRUE
240	0.99969	FZR1	1.08e-10	0.00030806	KNOWN	FALSE	TRUE	FALSE
241	0.98325	GAB2	1.55e-08	0.016751	KNOWN	TRUE	TRUE	TRUE
242	0.99999	GABBR2	4.69e-16	7.19e-06	NEW	TRUE	FALSE	FALSE
243	0.99812	GABPA	1.81e-09	0.0018841	KNOWN	TRUE	FALSE	FALSE
244	0.94798	GATA1	0.00015264	0.051865	KNOWN	TRUE	TRUE	TRUE
245	0.99957	GATAD2A	4.94e-11	0.00043027	KNOWN	TRUE	FALSE	FALSE
246	0.99978	GIT1	4.06e-13	0.0002227	NEW	FALSE	TRUE	FALSE
247	0.97303	GLI2	1.7e-11	0.026972	KNOWN	TRUE	FALSE	FALSE
248	0.99999	GLI3	7.03e-17	1.23e-05	KNOWN	TRUE	FALSE	FALSE
249	0.96154	GLS	4.95e-09	0.038457	NEW	TRUE	FALSE	FALSE
250	0.99132	GMDS	7.53e-08	0.0086776	NEW	TRUE	FALSE	FALSE
251	0.96994	GNA12	3.9e-05	0.030021	KNOWN	TRUE	TRUE	TRUE
252	0.91125	GNAI1	2.45e-05	0.088723	KNOWN	TRUE	TRUE	TRUE
253	0.98069	GNAQ	5.36e-07	0.019305	KNOWN	TRUE	TRUE	TRUE
254	0.96272	GNAZ	6.65e-05	0.037213	NEW	TRUE	FALSE	FALSE
255	0.98876	GNB2	7e-07	0.011235	NEW	FALSE	TRUE	FALSE
256	0.9982	GPC3	3.96e-08	0.0018024	KNOWN	FALSE	TRUE	FALSE
257	0.99929	GRAMD1B	1.4e-12	0.00071312	NEW	TRUE	FALSE	FALSE
258	0.93945	GRB10	1.55e-08	0.06055	KNOWN	TRUE	TRUE	TRUE
259	0.93934	GRB2	4.58e-05	0.060616	KNOWN	TRUE	TRUE	TRUE
260	0.99869	GRIA1	1.26e-12	0.0013147	NEW	FALSE	TRUE	FALSE
261	0.99841	GRIK2	1.99e-12	0.0015857	KNOWN	TRUE	FALSE	FALSE
262	0.99872	GRM5	5.85e-12	0.0012821	NEW	TRUE	TRUE	TRUE
263	0.99896	GRM7	1.74e-11	0.0010396	NEW	TRUE	TRUE	TRUE
264	1	GSE1	3.53e-18	5.02e-07	NEW	TRUE	FALSE	FALSE
265	0.9997	GSK3A	4.88e-10	0.00029685	KNOWN	TRUE	TRUE	TRUE
266	0.95571	GSK3B	1.72e-07	0.044292	KNOWN	TRUE	TRUE	TRUE
267	0.98982	GTF2H1	4.56e-09	0.01018	KNOWN	FALSE	TRUE	FALSE
268	0.99592	GTF2I	4.87e-10	0.0040811	KNOWN	TRUE	TRUE	TRUE
269	1	HCFC1	2.81e-20	1.86e-08	KNOWN	TRUE	FALSE	FALSE
270	0.99997	HDAC2	1.4e-12	2.68e-05	KNOWN	FALSE	TRUE	FALSE
271	1	HDAC4	1.52e-23	8.46e-10	KNOWN	TRUE	TRUE	TRUE
272	1	HDAC6	4.07e-17	3.68e-07	KNOWN	FALSE	TRUE	FALSE
273	0.99969	HDAC7	3.72e-14	0.00030993	KNOWN	TRUE	TRUE	TRUE
274	0.99973	HDAC9	2.16e-16	0.00026801	KNOWN	TRUE	FALSE	FALSE
275	1	HERC1	1.41e-49	2.21e-07	NEW	TRUE	FALSE	FALSE
276	1	HERC2	1.67e-56	4.49e-13	KNOWN	FALSE	TRUE	FALSE
277	0.99947	HGF	2.8e-14	0.00053107	NEW	TRUE	TRUE	TRUE
278	0.9777	HIF1A	2.59e-10	0.022298	KNOWN	TRUE	TRUE	TRUE
279	1	HIPK2	2.38e-17	2.12e-06	KNOWN	TRUE	TRUE	TRUE
280	1	HIVEP1	1.66e-25	2.52e-08	NEW	TRUE	FALSE	FALSE
281	1	HIVEP2	6.43e-30	7.6e-12	NEW	TRUE	FALSE	FALSE
282	0.90584	HIVEP3	2.72e-14	0.094164	KNOWN	TRUE	FALSE	FALSE
283	0.91459	HK1	1.52e-09	0.085407	NEW	TRUE	FALSE	FALSE
284	0.95087	HMGB2	0.0001323	0.048996	KNOWN	FALSE	TRUE	FALSE
285	0.96115	HNF1A	1.24e-07	0.038851	NEW	TRUE	TRUE	TRUE
286	0.99998	HNRNPK	4.69e-13	1.71e-05	NEW	TRUE	TRUE	TRUE
287	0.99685	HNRNPL	6.33e-09	0.0031508	NEW	TRUE	FALSE	FALSE
288	0.99999	HNRNPM	1.73e-13	1.14e-05	NEW	FALSE	TRUE	FALSE
289	0.99935	HNRNPR	1.34e-10	0.00064739	NEW	TRUE	FALSE	FALSE
290	1	HNRNPU	2.82e-16	1.57e-06	NEW	TRUE	TRUE	TRUE
291	0.99999	HNRNPUL1	4.17e-16	1.32e-05	KNOWN	TRUE	FALSE	FALSE
292	0.99923	HSP90AB1	2.01e-10	0.00076508	KNOWN	TRUE	TRUE	TRUE
293	0.9972	HSP90B1	7.95e-12	0.0027998	KNOWN	FALSE	TRUE	FALSE
294	0.99257	HSPD1	5.15e-08	0.0074325	KNOWN	FALSE	TRUE	FALSE
295	1	HTT	1.33e-43	1.28e-12	NEW	TRUE	TRUE	TRUE
296	0.96799	IGF1R	2.15e-13	0.032008	KNOWN	TRUE	TRUE	TRUE
297	1	IGF2R	1.83e-30	8.5e-08	KNOWN	TRUE	FALSE	FALSE
298	0.91029	IGFBP3	0.00060458	0.089105	KNOWN	TRUE	TRUE	TRUE
299	0.96333	IL13RA1	1.3e-05	0.036656	KNOWN	FALSE	TRUE	FALSE
300	0.99952	INPP4A	2.24e-14	0.00048478	NEW	TRUE	FALSE	FALSE
301	0.97198	INPP5D	7.65e-13	0.028025	NEW	TRUE	FALSE	FALSE
302	0.99754	IQGAP1	2.73e-20	0.0024603	KNOWN	FALSE	TRUE	FALSE
303	0.99969	IQSEC1	8.95e-13	0.00030798	NEW	TRUE	FALSE	FALSE
304	0.9909	IRF1	4.18e-07	0.009099	KNOWN	TRUE	TRUE	TRUE
305	0.99032	IRS2	1.99e-08	0.0096801	KNOWN	FALSE	TRUE	FALSE
306	0.98208	ITGB1	7.48e-10	0.017918	KNOWN	FALSE	TRUE	FALSE
307	0.99767	ITGB8	2.52e-11	0.0023321	NEW	FALSE	TRUE	FALSE
308	1	ITPR1	4.39e-43	1.1e-14	KNOWN	TRUE	FALSE	FALSE
309	1	ITSN1	1.67e-27	7.25e-07	KNOWN	TRUE	TRUE	TRUE
310	0.99994	JADE2	4.92e-13	6.49e-05	NEW	TRUE	FALSE	FALSE
311	1	JAG1	1.79e-21	8.28e-08	KNOWN	FALSE	TRUE	FALSE
312	1	JAG2	6.31e-22	5.39e-08	NEW	FALSE	TRUE	FALSE
313	1	JMJD1C	2.62e-40	7.95e-16	NEW	TRUE	FALSE	FALSE
314	1	KALRN	6.88e-30	4e-10	NEW	TRUE	FALSE	FALSE
315	0.98975	KAT2B	7.78e-12	0.010254	KNOWN	TRUE	TRUE	TRUE
316	1	KAT6A	5.85e-35	6.47e-14	NEW	TRUE	TRUE	TRUE
317	1	KAT6B	4.27e-28	3.04e-10	NEW	TRUE	FALSE	FALSE
318	0.99731	KCNMA1	1.21e-14	0.002694	NEW	TRUE	FALSE	FALSE
319	0.97227	KCNN3	5.37e-08	0.027735	NEW	TRUE	FALSE	FALSE
320	0.99667	KDM1A	2.46e-12	0.0033338	KNOWN	FALSE	TRUE	FALSE
321	1	KDM2A	9.15e-27	4.03e-11	NEW	TRUE	TRUE	TRUE
322	1	KDM2B	8.59e-21	5.84e-07	KNOWN	TRUE	FALSE	FALSE
323	1	KDM5A	1.63e-27	3.78e-09	KNOWN	FALSE	TRUE	FALSE
324	1	KDM6B	1.96e-22	3.34e-08	KNOWN	TRUE	FALSE	FALSE
325	0.99982	KDR	3.58e-18	0.00018468	KNOWN	FALSE	TRUE	FALSE
326	0.99423	KHDRBS1	1.37e-07	0.0057738	KNOWN	FALSE	TRUE	FALSE
327	1	KHSRP	6.07e-16	1.12e-06	NEW	TRUE	FALSE	FALSE
328	0.99998	KIF2A	4.27e-14	2.38e-05	NEW	TRUE	FALSE	FALSE
329	0.98087	KIT	3.6e-11	0.019126	KNOWN	TRUE	TRUE	TRUE
330	0.99714	KLF4	1.22e-07	0.0028555	KNOWN	TRUE	FALSE	FALSE
331	0.97946	KLF6	1.52e-05	0.020527	KNOWN	TRUE	FALSE	FALSE
332	0.98178	KLF7	1.13e-05	0.01821	NEW	TRUE	FALSE	FALSE
333	1	KMT2B	8.85e-42	1.98e-16	NEW	FALSE	TRUE	FALSE
334	1	KPNB1	2.83e-20	3.59e-08	KNOWN	FALSE	TRUE	FALSE
335	1	KSR2	1.05e-17	7.85e-07	NEW	FALSE	TRUE	FALSE
336	1	LAMC1	8.09e-23	6.16e-07	KNOWN	FALSE	TRUE	FALSE
337	0.90044	LAPTM5	0.00016218	0.0994	NEW	TRUE	FALSE	FALSE
338	0.9827	LASP1	2.02e-06	0.017298	NEW	FALSE	TRUE	FALSE
339	0.99987	LATS1	4.56e-15	0.00013094	NEW	TRUE	TRUE	TRUE
340	0.98807	LATS2	1.36e-09	0.011927	NEW	TRUE	TRUE	TRUE
341	0.92466	LCP2	2.7e-08	0.075337	KNOWN	TRUE	TRUE	TRUE
342	0.9546	LDB2	4.47e-06	0.045399	NEW	TRUE	FALSE	FALSE
343	0.99789	LEF1	1.18e-08	0.0021106	KNOWN	TRUE	FALSE	FALSE
344	0.99475	LEPR	3.06e-13	0.0052486	KNOWN	FALSE	TRUE	FALSE
345	0.94734	LIMCH1	7.47e-13	0.052664	NEW	TRUE	FALSE	FALSE
346	0.99937	LIMK1	2.52e-11	0.00062909	KNOWN	FALSE	TRUE	FALSE
347	0.9994	LMNA	1.13e-10	0.00060471	NEW	TRUE	FALSE	FALSE
348	0.99978	LMTK2	3.17e-15	0.00021722	KNOWN	FALSE	TRUE	FALSE
349	0.99552	LRCH1	2.51e-11	0.0044802	NEW	TRUE	FALSE	FALSE
350	1	LRP1	3.99e-90	7.45e-35	NEW	TRUE	TRUE	TRUE
351	0.99999	LRP2	1.13e-46	6.63e-06	NEW	FALSE	TRUE	FALSE
352	0.98742	LSAMP	9.25e-07	0.012582	NEW	TRUE	FALSE	FALSE
353	0.99886	LYN	5.28e-10	0.0011377	KNOWN	TRUE	TRUE	TRUE
354	1	MACF1	4.82e-108	2.32e-39	KNOWN	TRUE	FALSE	FALSE
355	0.94812	MAF1	3.09e-05	0.05185	NEW	FALSE	TRUE	FALSE
356	0.99943	MAGI2	1.34e-15	0.00056641	KNOWN	TRUE	FALSE	FALSE
357	0.99984	MAML3	3.41e-14	0.00015514	KNOWN	TRUE	FALSE	FALSE
358	1	MAP1B	7.33e-27	9.78e-10	NEW	FALSE	TRUE	FALSE
359	1	MAP2	1.62e-22	8.3e-09	KNOWN	TRUE	FALSE	FALSE
360	0.96673	MAP2K2	2.06e-06	0.033269	KNOWN	FALSE	TRUE	FALSE
361	0.99709	MAP2K4	2.58e-08	0.0029132	KNOWN	FALSE	TRUE	FALSE
362	0.91334	MAP2K6	9.42e-07	0.086656	NEW	FALSE	TRUE	FALSE
363	0.99552	MAP2K7	7.37e-08	0.0044754	KNOWN	TRUE	TRUE	TRUE
364	0.99998	MAP3K1	8.29e-18	1.89e-05	KNOWN	TRUE	TRUE	TRUE
365	1	MAP3K12	3.47e-17	3.45e-07	KNOWN	FALSE	TRUE	FALSE
366	0.99999	MAP3K2	7.79e-14	8.2e-06	KNOWN	FALSE	TRUE	FALSE
367	0.98535	MAP3K3	4.56e-10	0.014653	KNOWN	FALSE	TRUE	FALSE
368	1	MAP3K4	4.41e-25	7.25e-08	KNOWN	FALSE	TRUE	FALSE
369	0.99971	MAP3K7	3.87e-12	0.00029137	KNOWN	TRUE	TRUE	TRUE
370	0.96825	MAP3K8	1.83e-06	0.031747	KNOWN	TRUE	TRUE	TRUE
371	0.98919	MAP4K1	1.79e-12	0.010815	KNOWN	FALSE	TRUE	FALSE
372	1	MAP4K4	2.97e-23	1.1e-07	KNOWN	TRUE	TRUE	TRUE
373	0.99469	MAP4K5	1.55e-12	0.0053087	KNOWN	FALSE	TRUE	FALSE
374	0.99698	MAPK1	1.39e-07	0.00302	KNOWN	TRUE	TRUE	TRUE
375	0.99823	MAPK8	7.7e-09	0.0017736	KNOWN	TRUE	TRUE	TRUE
376	0.99983	MAPK8IP1	2.52e-11	0.00016937	KNOWN	FALSE	TRUE	FALSE
377	0.99997	MAPK8IP2	1.34e-12	2.64e-05	KNOWN	FALSE	TRUE	FALSE
378	1	MAPK8IP3	3.04e-23	2.99e-08	KNOWN	FALSE	TRUE	FALSE
379	0.99991	MAPKAP1	4.87e-12	8.63e-05	NEW	TRUE	TRUE	TRUE
380	0.99957	MAPKAPK2	1.19e-09	0.00042787	KNOWN	TRUE	TRUE	TRUE
381	0.99999	MARK2	1.08e-14	1.35e-05	KNOWN	FALSE	TRUE	FALSE
382	0.99846	MAT2A	2.7e-08	0.0015394	NEW	TRUE	FALSE	FALSE
383	0.96349	MCL1	6.32e-05	0.036451	KNOWN	TRUE	FALSE	FALSE
384	0.99981	MDM2	3.26e-11	0.0001884	KNOWN	TRUE	TRUE	TRUE
385	0.99992	MDM4	2.08e-11	8.12e-05	KNOWN	TRUE	TRUE	TRUE
386	1	MECOM	5.5e-17	1.55e-06	KNOWN	TRUE	FALSE	FALSE
387	1	MED14	3e-20	3.68e-08	KNOWN	FALSE	TRUE	FALSE
388	0.99974	MED15	4.69e-15	0.00025526	KNOWN	TRUE	FALSE	FALSE
389	0.99705	MEF2D	5.41e-09	0.0029539	KNOWN	TRUE	FALSE	FALSE
390	0.99951	MEIS1	1.64e-09	0.00048825	NEW	TRUE	FALSE	FALSE
391	0.99971	MEN1	9.15e-11	0.0002876	KNOWN	FALSE	TRUE	FALSE
392	0.96998	MET	1.84e-13	0.030022	KNOWN	TRUE	TRUE	TRUE
393	0.98879	MGAT1	3.44e-06	0.011202	NEW	TRUE	FALSE	FALSE
394	0.97967	MID1	6.09e-07	0.020332	KNOWN	TRUE	FALSE	FALSE
395	1	MINK1	3.87e-27	7.52e-10	NEW	FALSE	TRUE	FALSE
396	0.98119	MITF	2.06e-08	0.018805	KNOWN	TRUE	FALSE	FALSE
397	0.99421	MKRN1	2.8e-08	0.0057926	NEW	FALSE	TRUE	FALSE
398	0.99964	MLLT3	7.86e-10	0.00036098	NEW	TRUE	FALSE	FALSE
399	0.99522	MMP14	3.54e-09	0.0047784	KNOWN	TRUE	TRUE	TRUE
400	0.99739	MNT	9.76e-08	0.0026091	KNOWN	TRUE	FALSE	FALSE
401	0.95091	MOB1A	0.00013203	0.048956	NEW	TRUE	FALSE	FALSE
402	0.98078	MPRIP	1.49e-12	0.019221	NEW	FALSE	TRUE	FALSE
403	0.94335	MRC1	7.8e-06	0.056645	NEW	FALSE	TRUE	FALSE
404	0.99478	MSI2	1.08e-07	0.0052238	NEW	TRUE	FALSE	FALSE
405	1	MTA1	1.12e-16	1.08e-06	NEW	FALSE	TRUE	FALSE
406	1	MTOR	1.54e-40	2.31e-11	KNOWN	TRUE	TRUE	TRUE
407	0.9997	MTSS1	4e-12	0.00029562	KNOWN	TRUE	FALSE	FALSE
408	0.99801	MYC	5.07e-08	0.0019941	KNOWN	TRUE	TRUE	TRUE
409	1	MYCBP2	4.81e-74	2.11e-25	NEW	TRUE	TRUE	TRUE
410	1	MYH9	6.16e-38	1.44e-14	NEW	TRUE	FALSE	FALSE
411	0.98723	MYO18A	6.28e-20	0.012774	NEW	TRUE	FALSE	FALSE
412	1	MYO9B	2.5e-28	6.49e-09	KNOWN	TRUE	FALSE	FALSE
413	0.97791	MYT1	2.1e-12	0.022087	NEW	FALSE	TRUE	FALSE
414	1	NAA35	5.57e-17	1.56e-06	NEW	TRUE	FALSE	FALSE
415	0.99995	NAV2	8.04e-24	4.54e-05	NEW	TRUE	FALSE	FALSE
416	1	NAV3	7.45e-30	5.7e-09	NEW	TRUE	FALSE	FALSE
417	0.99999	NCAM1	3.63e-16	1.25e-05	KNOWN	TRUE	FALSE	FALSE
418	1	NCBP1	1.1e-19	6.26e-08	KNOWN	FALSE	TRUE	FALSE
419	0.99992	NCL	7.9e-13	7.88e-05	NEW	FALSE	TRUE	FALSE
420	0.99981	NCOA1	1.81e-17	0.00018657	KNOWN	TRUE	TRUE	TRUE
421	1	NCOA2	5.68e-23	1.04e-08	KNOWN	FALSE	TRUE	FALSE
422	1	NCOR2	8.28e-32	4.66e-10	KNOWN	TRUE	TRUE	TRUE
423	0.99995	NDST1	4.12e-14	4.51e-05	NEW	TRUE	FALSE	FALSE
424	1	NEDD4L	1.05e-19	3.15e-06	KNOWN	TRUE	TRUE	TRUE
425	0.90175	NF1	2.4e-25	0.09825	KNOWN	TRUE	FALSE	FALSE
426	1	NF2	1.74e-14	4.43e-06	KNOWN	FALSE	TRUE	FALSE
427	0.99999	NFASC	5.52e-19	1.2e-05	KNOWN	TRUE	FALSE	FALSE
428	0.99995	NFATC2	4.78e-14	4.8e-05	KNOWN	TRUE	TRUE	TRUE
429	0.99813	NFATC3	2.98e-12	0.0018719	KNOWN	FALSE	TRUE	FALSE
430	0.99959	NFIA	4.31e-11	0.00040701	NEW	TRUE	FALSE	FALSE
431	0.99861	NFIB	8.65e-10	0.0013934	KNOWN	TRUE	FALSE	FALSE
432	0.99981	NFKBIZ	7e-12	0.000193	KNOWN	TRUE	FALSE	FALSE
433	0.99991	NLK	2.58e-11	8.87e-05	KNOWN	TRUE	FALSE	FALSE
434	1	NOS1	1.62e-22	4.25e-07	KNOWN	TRUE	TRUE	TRUE
435	1	NOTCH1	1.93e-38	1.72e-14	KNOWN	FALSE	TRUE	FALSE
436	1	NOTCH2	5.03e-35	8.39e-13	KNOWN	FALSE	TRUE	FALSE
437	0.99974	NPAS3	3.02e-12	0.0002633	NEW	TRUE	FALSE	FALSE
438	0.99816	NPM1	4.18e-08	0.0018439	KNOWN	FALSE	TRUE	FALSE
439	0.99892	NR2C2	4.63e-10	0.0010785	KNOWN	FALSE	TRUE	FALSE
440	0.99864	NR2E1	1.99e-08	0.0013603	KNOWN	TRUE	FALSE	FALSE
441	0.98972	NR2F2	2.78e-06	0.010278	KNOWN	FALSE	TRUE	FALSE
442	0.96958	NR3C1	1.37e-08	0.030417	KNOWN	TRUE	TRUE	TRUE
443	0.99959	NR4A2	1.06e-09	0.00040733	KNOWN	TRUE	FALSE	FALSE
444	0.9126	NR4A3	9.63e-07	0.087399	NEW	FALSE	TRUE	FALSE
445	0.99665	NRG1	1.49e-09	0.0033492	NEW	TRUE	TRUE	TRUE
446	0.99394	NRIP1	1.28e-09	0.0060618	KNOWN	FALSE	TRUE	FALSE
447	0.98584	NRP1	1.72e-11	0.014159	KNOWN	TRUE	TRUE	TRUE
448	0.99964	NRXN1	9.05e-17	0.00036103	NEW	TRUE	FALSE	FALSE
449	1	NRXN3	1.31e-16	1.15e-06	NEW	TRUE	FALSE	FALSE
450	1	NSD1	2.39e-39	7.31e-15	NEW	TRUE	FALSE	FALSE
451	1	NTRK2	1.46e-16	1.2e-06	KNOWN	FALSE	TRUE	FALSE
452	0.9983	NTRK3	1.16e-11	0.0016962	NEW	FALSE	TRUE	FALSE
453	0.99902	NUMBL	3.67e-10	0.00097969	KNOWN	FALSE	TRUE	FALSE
454	1	NUP153	1.53e-19	9.89e-07	NEW	FALSE	TRUE	FALSE
455	0.99725	NXN	2.24e-08	0.0027452	NEW	TRUE	FALSE	FALSE
456	1	OGT	1.8e-15	1.74e-06	NEW	FALSE	TRUE	FALSE
457	0.97558	OSBPL9	6.57e-11	0.024416	NEW	TRUE	FALSE	FALSE
458	0.97107	OTUB1	7.2e-06	0.028927	KNOWN	FALSE	TRUE	FALSE
459	0.99876	PA2G4	3.22e-09	0.0012406	KNOWN	TRUE	TRUE	TRUE
460	0.97169	PAK2	5.65e-08	0.028308	KNOWN	FALSE	TRUE	FALSE
461	0.98716	PAK3	1.97e-07	0.012838	KNOWN	FALSE	TRUE	FALSE
462	0.95577	PARD3	1.97e-14	0.044228	KNOWN	TRUE	TRUE	TRUE
463	0.99798	PAX5	5.23e-08	0.0020207	KNOWN	TRUE	FALSE	FALSE
464	0.99975	PAX6	6.55e-11	0.00025086	NEW	FALSE	TRUE	FALSE
465	0.99869	PAX8	3.69e-09	0.0013115	KNOWN	TRUE	FALSE	FALSE
466	0.99527	PBX1	1.71e-08	0.0047314	KNOWN	TRUE	FALSE	FALSE
467	0.99617	PCBP2	5.03e-08	0.0038279	NEW	FALSE	TRUE	FALSE
468	1	PCLO	1.79e-58	7.27e-20	NEW	TRUE	FALSE	FALSE
469	0.97606	PCNA	2.22e-05	0.023917	KNOWN	TRUE	TRUE	TRUE
470	0.99986	PDE10A	1.25e-13	0.0001372	NEW	TRUE	FALSE	FALSE
471	0.9998	PDE4D	1.5e-12	0.00019783	NEW	TRUE	TRUE	TRUE
472	0.99374	PDGFC	8.27e-07	0.0062592	NEW	TRUE	FALSE	FALSE
473	1	PDGFRA	5.14e-18	2.17e-06	KNOWN	FALSE	TRUE	FALSE
474	0.9041	PDGFRB	1.7e-11	0.095903	KNOWN	TRUE	TRUE	TRUE
475	0.99608	PDIA3	1.08e-08	0.0039222	KNOWN	FALSE	TRUE	FALSE
476	0.98013	PDPK1	2.84e-06	0.019863	KNOWN	TRUE	TRUE	TRUE
477	0.98471	PDZRN3	2.5e-09	0.015292	NEW	TRUE	FALSE	FALSE
478	1	PHF2	3.81e-17	4.94e-06	NEW	FALSE	TRUE	FALSE
479	0.99927	PHLPP1	1.23e-14	0.00072964	NEW	TRUE	TRUE	TRUE
480	0.99999	PIAS1	2.13e-13	1.24e-05	KNOWN	FALSE	TRUE	FALSE
481	0.98499	PIAS3	1.18e-08	0.015012	KNOWN	TRUE	FALSE	FALSE
482	0.99986	PIAS4	7.74e-11	0.00013938	KNOWN	FALSE	TRUE	FALSE
483	1	PIK3AP1	3.29e-15	4.31e-06	NEW	TRUE	TRUE	TRUE
484	0.99651	PIK3C2B	7.74e-18	0.0034897	NEW	FALSE	TRUE	FALSE
485	1	PIK3CA	6.01e-24	4.14e-09	KNOWN	FALSE	TRUE	FALSE
486	0.99964	PIK3CB	4.42e-16	0.00035929	KNOWN	FALSE	TRUE	FALSE
487	0.94801	PIM2	0.00015244	0.051838	NEW	TRUE	FALSE	FALSE
488	0.98192	PIM3	1.11e-05	0.018068	NEW	TRUE	FALSE	FALSE
489	0.97704	PIP5K1C	6.81e-09	0.022964	NEW	FALSE	TRUE	FALSE
490	1	PKD1	5.12e-41	7.62e-12	NEW	FALSE	TRUE	FALSE
491	1	PKN2	3.85e-18	1e-06	KNOWN	FALSE	TRUE	FALSE
492	0.9764	PLAGL1	2.14e-05	0.023577	NEW	TRUE	FALSE	FALSE
493	0.98337	PLCB1	8.65e-15	0.016633	NEW	TRUE	TRUE	TRUE
494	0.97851	PLK1	1.41e-07	0.021489	KNOWN	TRUE	TRUE	TRUE
495	0.9999	PLK2	1.36e-12	9.84e-05	NEW	TRUE	TRUE	TRUE
496	0.99951	PLXNA1	6.48e-20	0.00049062	NEW	TRUE	FALSE	FALSE
497	0.99234	PLXNB2	2.17e-18	0.0076633	KNOWN	TRUE	FALSE	FALSE
498	0.99811	PLXNC1	4.23e-17	0.0018884	NEW	TRUE	FALSE	FALSE
499	0.90958	PMP22	0.00061688	0.089803	NEW	FALSE	TRUE	FALSE
500	0.9998	POLR1A	1.52e-21	0.00020244	NEW	TRUE	FALSE	FALSE
501	0.90229	POU2F1	1.06e-08	0.097706	KNOWN	TRUE	FALSE	FALSE
502	0.99884	POU2F2	2.76e-09	0.0011637	KNOWN	TRUE	FALSE	FALSE
503	0.91964	POU4F3	0.0004569	0.079907	NEW	FALSE	TRUE	FALSE
504	1	PPFIA2	2.07e-25	3.85e-09	NEW	TRUE	FALSE	FALSE
505	0.99834	PPM1A	3.24e-08	0.0016611	KNOWN	TRUE	TRUE	TRUE
506	0.9604	PPM1G	1.3e-07	0.039604	KNOWN	TRUE	FALSE	FALSE
507	0.98588	PPP1CA	1.23e-06	0.014114	KNOWN	TRUE	TRUE	TRUE
508	0.99912	PPP1CB	6.96e-09	0.00088337	KNOWN	TRUE	TRUE	TRUE
509	0.95777	PPP1CC	3.73e-06	0.042226	KNOWN	TRUE	TRUE	TRUE
510	1	PPP1R12A	2.38e-21	4.82e-08	NEW	FALSE	TRUE	FALSE
511	0.99975	PPP1R9B	6.32e-11	0.00024712	KNOWN	FALSE	TRUE	FALSE
512	0.9893	PPP2CA	6.21e-07	0.010699	KNOWN	TRUE	TRUE	TRUE
513	0.98389	PPP2R1A	1.41e-08	0.016115	KNOWN	FALSE	TRUE	FALSE
514	0.99495	PPP2R2A	2.01e-08	0.0050526	KNOWN	FALSE	TRUE	FALSE
515	0.98467	PPP2R2B	3.04e-07	0.015327	KNOWN	FALSE	TRUE	FALSE
516	0.97071	PPP2R5C	1.24e-08	0.029287	KNOWN	FALSE	TRUE	FALSE
517	0.99993	PPP2R5D	6.33e-13	7.19e-05	NEW	FALSE	TRUE	FALSE
518	0.99988	PPP3CA	1.11e-11	0.00012117	KNOWN	TRUE	TRUE	TRUE
519	0.99938	PPP5C	1.22e-10	0.00062416	KNOWN	FALSE	TRUE	FALSE
520	0.9565	PRDM1	1.65e-07	0.043505	KNOWN	TRUE	FALSE	FALSE
521	0.99999	PRDM16	5.46e-16	1.48e-05	NEW	TRUE	FALSE	FALSE
522	1	PREX1	2.05e-31	3.56e-12	NEW	TRUE	TRUE	TRUE
523	0.97142	PRKACA	1.41e-06	0.028581	NEW	TRUE	TRUE	TRUE
524	0.99692	PRKAG2	1.21e-09	0.003077	NEW	TRUE	FALSE	FALSE
525	0.99985	PRKAR1A	8.98e-11	0.00014816	KNOWN	FALSE	TRUE	FALSE
526	0.99713	PRKAR2B	2.5e-08	0.0028738	KNOWN	TRUE	FALSE	FALSE
527	1	PRKCB	2.25e-15	1.91e-06	KNOWN	TRUE	TRUE	TRUE
528	0.99988	PRKCE	4.87e-13	0.00012449	KNOWN	TRUE	TRUE	TRUE
529	0.99995	PRKD2	6.35e-14	5.4e-05	KNOWN	FALSE	TRUE	FALSE
530	0.99938	PRKG1	4.98e-12	0.00062295	KNOWN	TRUE	TRUE	TRUE
531	0.98732	PRLR	3.86e-08	0.012683	KNOWN	FALSE	TRUE	FALSE
532	0.99999	PRMT5	6.21e-15	5.59e-06	KNOWN	FALSE	TRUE	FALSE
533	0.99884	PROX1	5.53e-10	0.0011596	KNOWN	FALSE	TRUE	FALSE
534	1	PRPF4B	6.9e-18	2.45e-06	KNOWN	FALSE	TRUE	FALSE
535	0.97322	PSEN1	2.43e-07	0.026779	KNOWN	FALSE	TRUE	FALSE
536	1	PSMD1	9.07e-20	1.12e-07	KNOWN	TRUE	FALSE	FALSE
537	0.99597	PTGS2	2.34e-09	0.0040321	KNOWN	TRUE	TRUE	TRUE
538	0.99987	PTK2	6.86e-18	0.0001252	KNOWN	TRUE	TRUE	TRUE
539	0.93536	PTK2B	2.54e-13	0.064643	KNOWN	TRUE	TRUE	TRUE
540	0.99721	PTK7	3.23e-13	0.0027887	NEW	FALSE	TRUE	FALSE
541	0.96626	PTP4A2	5.19e-05	0.03369	NEW	TRUE	FALSE	FALSE
542	0.99998	PTPN11	1.08e-13	1.81e-05	KNOWN	TRUE	TRUE	TRUE
543	0.99996	PTPN12	3.43e-14	4.19e-05	KNOWN	TRUE	TRUE	TRUE
544	0.99953	PTPN2	3.03e-10	0.00047026	KNOWN	TRUE	TRUE	TRUE
545	0.99999	PTPN6	5.81e-14	1.4e-05	KNOWN	TRUE	TRUE	TRUE
546	0.99998	PTPRA	1.62e-15	2.3e-05	KNOWN	TRUE	TRUE	TRUE
547	1	PTPRD	7.41e-33	3.38e-12	KNOWN	TRUE	FALSE	FALSE
548	1	PTPRF	3.07e-26	4.68e-08	NEW	TRUE	TRUE	TRUE
549	0.99998	PTPRM	3.16e-21	1.98e-05	KNOWN	TRUE	FALSE	FALSE
550	0.94029	PURA	0.00021576	0.059497	KNOWN	TRUE	FALSE	FALSE
551	0.98674	RAB3GAP2	4.11e-17	0.013261	NEW	TRUE	FALSE	FALSE
552	0.97576	RAN	2.29e-05	0.024215	KNOWN	FALSE	TRUE	FALSE
553	0.90995	RAP1B	0.00012515	0.089923	NEW	FALSE	TRUE	FALSE
554	0.96928	RAP1GAP2	5.74e-10	0.030724	NEW	TRUE	FALSE	FALSE
555	0.99995	RAPGEF1	7.25e-17	4.61e-05	KNOWN	TRUE	TRUE	TRUE
556	1	RAPGEF2	2.31e-21	1.27e-06	NEW	TRUE	FALSE	FALSE
557	0.99218	RAPGEF4	6.71e-15	0.0078189	NEW	TRUE	FALSE	FALSE
558	0.98099	RAPGEF5	3.54e-11	0.01901	NEW	TRUE	FALSE	FALSE
559	0.96305	RARA	2.67e-06	0.036945	KNOWN	TRUE	TRUE	TRUE
560	0.99478	RARG	1.07e-07	0.0052163	KNOWN	FALSE	TRUE	FALSE
561	1	RASA1	1.86e-21	4.36e-08	KNOWN	FALSE	TRUE	FALSE
562	0.92073	RASGEF1B	1.52e-07	0.079272	NEW	TRUE	FALSE	FALSE
563	0.99999	RASGRF1	1.24e-18	8.66e-06	NEW	FALSE	TRUE	FALSE
564	1	RB1	4.05e-22	2.33e-08	KNOWN	TRUE	TRUE	TRUE
565	1	RB1CC1	8.03e-26	2.61e-09	KNOWN	FALSE	TRUE	FALSE
566	0.99785	RBFOX3	6.11e-08	0.0021537	NEW	TRUE	FALSE	FALSE
567	0.98493	RBM47	2.92e-07	0.015073	NEW	TRUE	FALSE	FALSE
568	0.99853	RBPJ	1.99e-10	0.0014688	KNOWN	TRUE	TRUE	TRUE
569	0.97173	RBPMS	3.35e-05	0.028239	NEW	TRUE	FALSE	FALSE
570	0.94689	RBX1	0.00016082	0.052953	KNOWN	FALSE	TRUE	FALSE
571	0.95567	RCC2	1.73e-07	0.044332	NEW	TRUE	FALSE	FALSE
572	1	RELN	5.63e-50	4.25e-14	KNOWN	TRUE	FALSE	FALSE
573	1	RERE	2.68e-23	7.65e-09	NEW	TRUE	FALSE	FALSE
574	1	RET	5.51e-19	2.34e-07	KNOWN	FALSE	TRUE	FALSE
575	1	REV3L	1.34e-44	7.05e-16	KNOWN	TRUE	FALSE	FALSE
576	1	RFX3	6.59e-18	3.36e-07	NEW	TRUE	FALSE	FALSE
577	0.96134	RGS19	7.28e-05	0.038583	NEW	FALSE	TRUE	FALSE
578	0.98119	RHEB	1.23e-05	0.018795	KNOWN	FALSE	TRUE	FALSE
579	1	RICTOR	2.25e-31	1.89e-10	KNOWN	FALSE	TRUE	FALSE
580	0.9902	RIMS1	1.62e-19	0.0097979	KNOWN	TRUE	TRUE	TRUE
581	0.99943	RNF8	4.79e-10	0.00056748	KNOWN	FALSE	TRUE	FALSE
582	1	ROCK1	1.39e-24	2.24e-07	KNOWN	TRUE	TRUE	TRUE
583	1	ROCK2	9.75e-23	2.47e-06	KNOWN	FALSE	TRUE	FALSE
584	0.99645	ROR1	3.46e-10	0.0035482	NEW	TRUE	TRUE	TRUE
585	0.90915	RPL10	0.00062447	0.09023	NEW	FALSE	TRUE	FALSE
586	0.95062	RPL13	0.00013399	0.049244	NEW	FALSE	TRUE	FALSE
587	0.92111	RPS19	0.00043598	0.078457	KNOWN	TRUE	FALSE	FALSE
588	0.91944	RPS27A	0.00045978	0.080103	NEW	FALSE	TRUE	FALSE
589	0.92	RPS3	9.24e-05	0.079904	KNOWN	TRUE	FALSE	FALSE
590	0.9759	RPS6	2.26e-05	0.024073	KNOWN	FALSE	TRUE	FALSE
591	0.99999	RPS6KA3	2.45e-14	5.1e-06	KNOWN	TRUE	TRUE	TRUE
592	0.99715	RPS6KA4	4.12e-11	0.0028531	NEW	TRUE	TRUE	TRUE
593	0.99909	RPS6KA5	1.26e-11	0.00091306	KNOWN	TRUE	TRUE	TRUE
594	0.97285	RPS6KB1	1.03e-08	0.027148	KNOWN	FALSE	TRUE	FALSE
595	1	RPTOR	4.41e-28	8.31e-11	KNOWN	TRUE	TRUE	TRUE
596	0.97463	RRAS2	2.56e-05	0.025341	KNOWN	FALSE	TRUE	FALSE
597	1	RREB1	2.59e-17	2.19e-06	NEW	TRUE	FALSE	FALSE
598	1	RRM1	4.49e-18	2.87e-07	KNOWN	TRUE	FALSE	FALSE
599	1	RSF1	1.14e-27	1.72e-11	KNOWN	FALSE	TRUE	FALSE
600	0.94884	RUNX2	1.22e-06	0.05116	KNOWN	FALSE	TRUE	FALSE
601	0.99902	RUVBL1	1.82e-09	0.00098216	KNOWN	FALSE	TRUE	FALSE
602	0.99852	RXRA	2.46e-08	0.0014818	KNOWN	FALSE	TRUE	FALSE
603	0.98922	RYK	2.59e-08	0.010778	NEW	FALSE	TRUE	FALSE
604	0.99999	RYR2	1.5e-48	8.05e-06	KNOWN	TRUE	FALSE	FALSE
605	0.99958	SAMD4A	9.49e-12	0.00042136	NEW	TRUE	FALSE	FALSE
606	1	SCAF11	7.53e-19	3.67e-06	NEW	FALSE	TRUE	FALSE
607	0.98715	SCHIP1	4.81e-06	0.012848	NEW	TRUE	FALSE	FALSE
608	0.97472	SEMA4D	1.75e-09	0.025282	KNOWN	TRUE	FALSE	FALSE
609	0.99976	SEMA6A	5.07e-13	0.00024383	NEW	TRUE	FALSE	FALSE
610	0.99579	SEPT9	1.29e-08	0.0042113	NEW	TRUE	FALSE	FALSE
611	0.99999	SFSWAP	5.68e-16	7.78e-06	NEW	TRUE	FALSE	FALSE
612	0.94507	SGMS1	1.46e-06	0.054927	NEW	TRUE	FALSE	FALSE
613	0.96861	SH2B1	7.3e-08	0.031394	KNOWN	FALSE	TRUE	FALSE
614	0.96874	SHB	1.77e-06	0.031262	KNOWN	FALSE	TRUE	FALSE
615	0.98258	SHH	1.02e-05	0.017413	KNOWN	FALSE	TRUE	FALSE
616	0.93716	SIK1	8.4e-08	0.062841	KNOWN	FALSE	TRUE	FALSE
617	0.99651	SIK2	2.75e-12	0.0034864	KNOWN	FALSE	TRUE	FALSE
618	1	SIK3	1.29e-21	3.76e-08	KNOWN	TRUE	FALSE	FALSE
619	1	SIPA1L1	1.32e-24	3.06e-08	NEW	TRUE	FALSE	FALSE
620	0.99215	SIPA1L2	2.77e-16	0.0078471	NEW	TRUE	FALSE	FALSE
621	0.99901	SKI	1.84e-09	0.00098548	KNOWN	TRUE	FALSE	FALSE
622	0.96042	SKP2	6.42e-07	0.039578	KNOWN	FALSE	TRUE	FALSE
623	0.98914	SLC1A3	1.31e-07	0.010863	NEW	TRUE	FALSE	FALSE
624	0.9941	SLC2A1	1.45e-07	0.0059044	KNOWN	TRUE	TRUE	TRUE
625	0.98987	SLC6A6	4.5e-09	0.010129	NEW	TRUE	FALSE	FALSE
626	0.9957	SLC8A1	5.55e-10	0.004304	NEW	TRUE	FALSE	FALSE
627	0.98803	SMAD1	8.18e-07	0.011968	KNOWN	TRUE	FALSE	FALSE
628	0.99661	SMAD2	1.53e-09	0.0033892	KNOWN	FALSE	TRUE	FALSE
629	0.99881	SMAD4	5.9e-10	0.0011907	KNOWN	TRUE	TRUE	TRUE
630	1	SMARCA4	1.04e-33	1.1e-13	KNOWN	TRUE	TRUE	TRUE
631	1	SMC1A	7.46e-20	2.77e-08	KNOWN	TRUE	FALSE	FALSE
632	1	SMC3	2.79e-32	2.19e-13	KNOWN	TRUE	FALSE	FALSE
633	1	SMG1	7.71e-65	1.3e-25	KNOWN	TRUE	FALSE	FALSE
634	0.98164	SMG6	5.45e-14	0.018361	NEW	TRUE	FALSE	FALSE
635	0.98213	SND1	1.25e-12	0.01787	KNOWN	TRUE	FALSE	FALSE
636	0.99961	SNRK	9.25e-10	0.00038586	NEW	FALSE	TRUE	FALSE
637	0.98865	SOCS6	3.55e-06	0.011348	KNOWN	TRUE	TRUE	TRUE
638	0.99807	SOCS7	1.92e-09	0.00193	NEW	TRUE	TRUE	TRUE
639	1	SOS1	3.17e-25	4.59e-09	KNOWN	FALSE	TRUE	FALSE
640	0.99984	SOX6	1.73e-13	0.00015679	KNOWN	TRUE	FALSE	FALSE
641	0.99772	SOX9	7.01e-08	0.0022783	NEW	TRUE	FALSE	FALSE
642	0.99997	SP1	1.21e-12	2.53e-05	KNOWN	TRUE	TRUE	TRUE
643	0.99721	SP2	2.34e-08	0.0027948	NEW	TRUE	FALSE	FALSE
644	0.99995	SP3	1.31e-12	5.04e-05	KNOWN	TRUE	TRUE	TRUE
645	1	SPAG9	7.51e-25	6.54e-09	KNOWN	FALSE	TRUE	FALSE
646	0.98206	SPI1	1.09e-05	0.017927	KNOWN	TRUE	TRUE	TRUE
647	0.91231	SPIB	0.0001169	0.087573	NEW	TRUE	FALSE	FALSE
648	1	SPTBN1	8.32e-43	2.78e-16	KNOWN	TRUE	FALSE	FALSE
649	0.99691	SRC	6.02e-09	0.003086	KNOWN	TRUE	TRUE	TRUE
650	0.97545	SRF	4.79e-06	0.024544	KNOWN	TRUE	TRUE	TRUE
651	0.99777	SSBP2	2.74e-09	0.002235	NEW	TRUE	FALSE	FALSE
652	0.99968	SSBP3	2.42e-11	0.00032098	NEW	TRUE	FALSE	FALSE
653	0.9417	ST3GAL2	8.39e-06	0.058293	NEW	TRUE	FALSE	FALSE
654	0.99703	ST7	2.25e-10	0.0029717	NEW	TRUE	FALSE	FALSE
655	1	STAG1	5.45e-27	4.49e-10	NEW	TRUE	FALSE	FALSE
656	0.99994	STAT5A	1.4e-14	5.59e-05	KNOWN	TRUE	TRUE	TRUE
657	0.98849	STAT6	1.03e-11	0.011514	KNOWN	TRUE	TRUE	TRUE
658	0.9934	STK11	1.9e-07	0.0065964	KNOWN	TRUE	TRUE	TRUE
659	0.99916	STK39	5.09e-11	0.00083922	NEW	TRUE	TRUE	TRUE
660	0.99624	STK40	4.83e-08	0.0037631	NEW	TRUE	FALSE	FALSE
661	0.9785	STX1A	3.45e-06	0.021496	KNOWN	FALSE	TRUE	FALSE
662	1	STXBP1	1.52e-14	4.19e-06	KNOWN	FALSE	TRUE	FALSE
663	0.99956	STXBP5	1.48e-16	0.0004414	NEW	TRUE	FALSE	FALSE
664	0.99986	SYK	3.15e-12	0.00013905	KNOWN	TRUE	TRUE	TRUE
665	0.99998	TAB2	7.28e-13	2.05e-05	KNOWN	TRUE	TRUE	TRUE
666	1	TAF1	4.29e-28	1.15e-11	KNOWN	TRUE	TRUE	TRUE
667	0.99787	TAOK1	1.38e-15	0.0021269	KNOWN	TRUE	TRUE	TRUE
668	0.99976	TAOK2	4.23e-15	0.00024454	NEW	FALSE	TRUE	FALSE
669	0.99975	TAOK3	4.63e-15	0.00025384	KNOWN	TRUE	TRUE	TRUE
670	0.99995	TBL1XR1	6.08e-12	4.91e-05	KNOWN	TRUE	FALSE	FALSE
671	0.99636	TBX21	4.46e-08	0.0036418	NEW	TRUE	FALSE	FALSE
672	0.99981	TCF4	2.69e-13	0.00018809	KNOWN	TRUE	FALSE	FALSE
673	0.99537	TCF7L2	6.63e-10	0.0046282	KNOWN	TRUE	FALSE	FALSE
674	0.9998	TEAD1	1.84e-10	0.00019887	NEW	TRUE	TRUE	TRUE
675	0.99362	TEAD3	3.55e-08	0.0063792	KNOWN	FALSE	TRUE	FALSE
676	1	TEK	9.45e-19	2.09e-06	KNOWN	FALSE	TRUE	FALSE
677	1	TENM4	6.63e-31	1.1e-09	NEW	TRUE	FALSE	FALSE
678	0.90655	TERF1	5.66e-06	0.093441	KNOWN	TRUE	TRUE	TRUE
679	0.99237	TERF2	5.49e-08	0.0076268	KNOWN	FALSE	TRUE	FALSE
680	0.99255	TESK1	1.05e-08	0.0074464	NEW	FALSE	TRUE	FALSE
681	0.98964	TFAP2A	5.74e-07	0.010358	KNOWN	TRUE	FALSE	FALSE
682	0.92204	TFAP2C	1.75e-05	0.07794	NEW	TRUE	FALSE	FALSE
683	0.97174	TFDP1	1.37e-06	0.028255	KNOWN	FALSE	TRUE	FALSE
684	0.99905	TGFB2	8.36e-09	0.0009524	KNOWN	TRUE	TRUE	TRUE
685	0.99985	THBS1	1.29e-15	0.0001501	KNOWN	TRUE	TRUE	TRUE
686	1	THSD7A	2.23e-26	5.65e-07	NEW	TRUE	FALSE	FALSE
687	0.95662	TIAM1	3.81e-15	0.043382	KNOWN	TRUE	TRUE	TRUE
688	0.99922	TLE1	8.48e-12	0.00077501	KNOWN	TRUE	FALSE	FALSE
689	0.99999	TLE4	2.2e-15	7.03e-06	NEW	TRUE	FALSE	FALSE
690	0.99999	TLK1	2.83e-16	5.84e-06	KNOWN	TRUE	FALSE	FALSE
691	1	TLN1	1.39e-42	9.13e-15	KNOWN	FALSE	TRUE	FALSE
692	0.99231	TLN2	1.24e-24	0.0076917	NEW	TRUE	FALSE	FALSE
693	0.97912	TLR7	6.5e-07	0.020881	KNOWN	FALSE	TRUE	FALSE
694	0.91273	TMEM204	0.0005635	0.086705	NEW	TRUE	FALSE	FALSE
695	0.98193	TNFSF13B	1.11e-05	0.018059	KNOWN	TRUE	TRUE	TRUE
696	1	TNIK	8.48e-26	3.68e-08	KNOWN	TRUE	TRUE	TRUE
697	1	TNRC6B	2.83e-27	9.12e-09	NEW	TRUE	FALSE	FALSE
698	1	TNS3	5.87e-19	3.31e-06	NEW	TRUE	FALSE	FALSE
699	1	TOP1	9.64e-21	1.2e-08	KNOWN	FALSE	TRUE	FALSE
700	1	TOPBP1	1.41e-27	6.95e-11	KNOWN	FALSE	TRUE	FALSE
701	0.99985	TP53BP1	3.4e-21	0.00014629	NEW	TRUE	TRUE	TRUE
702	0.99728	TP63	3.68e-11	0.0027237	KNOWN	TRUE	TRUE	TRUE
703	0.99696	TP73	1.17e-09	0.0030391	KNOWN	TRUE	TRUE	TRUE
704	0.99979	TRAF2	2.05e-10	0.00020792	KNOWN	TRUE	TRUE	TRUE
705	0.93602	TRAF4	2.15e-06	0.06398	KNOWN	TRUE	TRUE	TRUE
706	0.99739	TRAF6	1.98e-08	0.0026125	KNOWN	FALSE	TRUE	FALSE
707	1	TRIM24	2.43e-20	6.49e-08	KNOWN	FALSE	TRUE	FALSE
708	1	TRIM28	3.27e-15	2.23e-06	KNOWN	TRUE	TRUE	TRUE
709	1	TRIO	1.49e-48	4.46e-16	KNOWN	TRUE	FALSE	FALSE
710	1	TRPS1	9.74e-17	1.02e-06	NEW	TRUE	FALSE	FALSE
711	1	TSC1	8.07e-20	1.06e-07	KNOWN	TRUE	TRUE	TRUE
712	1	TSC2	1.54e-32	6.39e-13	KNOWN	TRUE	TRUE	TRUE
713	0.97908	TSPAN14	3.23e-06	0.020919	NEW	TRUE	FALSE	FALSE
714	0.99998	TTC7B	8.41e-16	1.76e-05	NEW	TRUE	FALSE	FALSE
715	0.97889	TUBB	3.3e-06	0.021102	KNOWN	FALSE	TRUE	FALSE
716	0.92267	UBE2F	8.47e-05	0.07725	NEW	TRUE	FALSE	FALSE
717	0.94063	UBE2H	4.33e-05	0.059322	KNOWN	TRUE	FALSE	FALSE
718	0.96496	UBE2I	5.7e-05	0.034978	KNOWN	FALSE	TRUE	FALSE
719	1	UBR3	1.77e-30	6.17e-11	NEW	TRUE	FALSE	FALSE
720	0.99318	ULK1	2.87e-12	0.0068229	KNOWN	FALSE	TRUE	FALSE
721	0.92929	UNC5D	9.39e-10	0.070706	NEW	TRUE	FALSE	FALSE
722	0.99253	USF2	2.58e-07	0.0074694	NEW	TRUE	FALSE	FALSE
723	0.99691	USP1	1.23e-09	0.0030942	NEW	FALSE	TRUE	FALSE
724	0.99411	USP10	2.41e-10	0.0058875	NEW	TRUE	FALSE	FALSE
725	1	USP34	1.79e-68	4.13e-25	KNOWN	TRUE	FALSE	FALSE
726	1	USP7	2.58e-30	2.71e-12	KNOWN	TRUE	TRUE	TRUE
727	1	USP9X	9.18e-37	6.1e-15	KNOWN	TRUE	FALSE	FALSE
728	0.99983	UTP14A	2.45e-11	0.00016751	NEW	TRUE	FALSE	FALSE
729	0.98942	UVRAG	1.01e-09	0.010582	NEW	TRUE	FALSE	FALSE
730	0.94665	VASP	1.36e-06	0.053344	KNOWN	FALSE	TRUE	FALSE
731	0.99993	VAV1	1.71e-16	6.55e-05	KNOWN	TRUE	TRUE	TRUE
732	1	VCAN	2.59e-28	4.71e-08	NEW	TRUE	TRUE	TRUE
733	0.99999	VCP	1.31e-14	7.6e-06	KNOWN	FALSE	TRUE	FALSE
734	0.96271	VMP1	5.54e-07	0.037294	NEW	TRUE	FALSE	FALSE
735	0.99757	WASF1	1.65e-08	0.002427	NEW	FALSE	TRUE	FALSE
736	0.97567	WASF2	9.49e-07	0.024329	NEW	FALSE	TRUE	FALSE
737	1	WDFY3	2.23e-66	2.17e-25	NEW	TRUE	FALSE	FALSE
738	0.99973	WEE1	7.82e-11	0.0002697	NEW	FALSE	TRUE	FALSE
739	1	WNK1	1.09e-34	2.22e-12	NEW	FALSE	TRUE	FALSE
740	0.96491	WNT3A	1.16e-05	0.035081	NEW	FALSE	TRUE	FALSE
741	0.98732	WNT5A	9.42e-07	0.012675	NEW	FALSE	TRUE	FALSE
742	0.99648	WT1	8.3e-09	0.0035204	NEW	TRUE	TRUE	TRUE
743	0.93914	WWTR1	9.35e-06	0.060851	NEW	FALSE	TRUE	FALSE
744	1	XPO1	4.81e-24	5.28e-10	KNOWN	FALSE	TRUE	FALSE
745	0.99999	XRCC5	9.93e-16	5.08e-06	KNOWN	FALSE	TRUE	FALSE
746	0.99904	XRCC6	3.52e-10	0.00096318	KNOWN	FALSE	TRUE	FALSE
747	0.92418	XYLT1	5.54e-09	0.075821	NEW	TRUE	FALSE	FALSE
748	0.99918	YAP1	1.18e-09	0.00082253	KNOWN	FALSE	TRUE	FALSE
749	0.98314	YWHAB	9.36e-06	0.016848	KNOWN	TRUE	TRUE	TRUE
750	0.98479	YWHAE	7.27e-06	0.0152	KNOWN	FALSE	TRUE	FALSE
751	0.964	YWHAG	6.1e-05	0.035935	KNOWN	FALSE	TRUE	FALSE
752	0.93965	YWHAZ	4.52e-05	0.060303	KNOWN	TRUE	TRUE	TRUE
753	0.9938	YY1	8.07e-07	0.0061988	KNOWN	TRUE	TRUE	TRUE
754	0.99907	ZBTB16	1.6e-09	0.00093147	KNOWN	TRUE	TRUE	TRUE
755	0.97382	ZBTB20	2.3e-07	0.026176	NEW	TRUE	FALSE	FALSE
756	0.99376	ZCCHC2	5.63e-11	0.0062391	NEW	TRUE	FALSE	FALSE
757	1	ZEB2	2.69e-17	5.99e-07	KNOWN	TRUE	FALSE	FALSE
758	1	ZFPM2	7.04e-16	4.41e-06	KNOWN	TRUE	FALSE	FALSE
759	0.90244	ZFYVE9	1.78e-11	0.097557	KNOWN	FALSE	TRUE	FALSE
760	0.99937	ZMIZ1	4.3e-14	0.0006336	NEW	TRUE	FALSE	FALSE
761	1	ZMYND8	4.19e-21	6.08e-08	NEW	TRUE	FALSE	FALSE
762	0.99997	ZNF148	2.52e-12	3.42e-05	KNOWN	TRUE	FALSE	FALSE
763	0.97927	ZNF331	3.16e-06	0.020727	NEW	TRUE	FALSE	FALSE
764	0.90568	ZNF367	0.00014104	0.094182	NEW	TRUE	FALSE	FALSE
765	1	ZNF407	8.8e-26	3.79e-10	NEW	TRUE	FALSE	FALSE
766	0.99624	ZNF496	9.72e-09	0.0037566	KNOWN	TRUE	FALSE	FALSE
767	0.99999	ZNF608	2.9e-16	5.91e-06	NEW	TRUE	FALSE	FALSE
768	0.99998	ZNF777	4.33e-13	1.66e-05	NEW	TRUE	FALSE	FALSE
769	0.90588	ZNRF1	0.00068339	0.093435	NEW	TRUE	FALSE	FALSE
770	1	ZSWIM6	2.38e-18	1.15e-07	NEW	TRUE	FALSE	FALSE
38	NA	AFDN	NA	NA	NEW	FALSE	TRUE	FALSE
201	NA	BIRC8	NA	NA	NEW	TRUE	FALSE	FALSE
256	NA	CASP8AP2	NA	NA	KNOWN	FALSE	TRUE	FALSE
379	NA	CEMIP2	NA	NA	NEW	TRUE	FALSE	FALSE
382	NA	CFAP46	NA	NA	NEW	TRUE	FALSE	FALSE
426	NA	COP1	NA	NA	NEW	TRUE	TRUE	TRUE
487	NA	CXCL8	NA	NA	NEW	TRUE	TRUE	TRUE
537	NA	DIPK2B	NA	NA	NEW	TRUE	FALSE	FALSE
642	NA	ELP1	NA	NA	NEW	FALSE	TRUE	FALSE
675	NA	ERBIN	NA	NA	NEW	FALSE	TRUE	FALSE
804	NA	FYB1	NA	NA	NEW	TRUE	FALSE	FALSE
891	NA	GRK2	NA	NA	NEW	TRUE	TRUE	TRUE
955	NA	HLA-DRB4	NA	NA	KNOWN	TRUE	FALSE	FALSE
1014	NA	IFNA1	NA	NA	KNOWN	TRUE	TRUE	TRUE
1015	NA	IFNA2	NA	NA	KNOWN	TRUE	FALSE	FALSE
1016	NA	IFNB1	NA	NA	KNOWN	TRUE	TRUE	TRUE
1150	NA	KMT5A	NA	NA	NEW	FALSE	TRUE	FALSE
1189	NA	LINC00299	NA	NA	NEW	TRUE	FALSE	FALSE
1190	NA	LINC00474	NA	NA	NEW	TRUE	FALSE	FALSE
1245	NA	MAP3K20	NA	NA	NEW	FALSE	TRUE	FALSE
1330	NA	MIR17HG	NA	NA	NEW	FALSE	TRUE	FALSE
1354	NA	MRE11	NA	NA	NEW	TRUE	TRUE	TRUE
1357	NA	MRTFA	NA	NA	NEW	TRUE	TRUE	TRUE
1425	NA	NEURL3	NA	NA	NEW	TRUE	FALSE	FALSE
1535	NA	PAK5	NA	NA	NEW	FALSE	TRUE	FALSE
1578	NA	PECAM1	NA	NA	NEW	TRUE	FALSE	FALSE
1604	NA	PIDD1	NA	NA	NEW	TRUE	TRUE	TRUE
1657	NA	PLSCR3	NA	NA	NEW	TRUE	FALSE	FALSE
1738	NA	PRKN	NA	NA	NEW	TRUE	TRUE	TRUE
1768	NA	PTPA	NA	NA	NEW	TRUE	TRUE	TRUE
1803	NA	RACK1	NA	NA	NEW	FALSE	TRUE	FALSE
1882	NA	RIPOR2	NA	NA	NEW	TRUE	FALSE	FALSE
1903	NA	RPL39L	NA	NA	NEW	TRUE	FALSE	FALSE
1932	NA	RXYLT1	NA	NA	NEW	TRUE	FALSE	FALSE
2100	NA	SQOR	NA	NA	NEW	TRUE	FALSE	FALSE
2187	NA	TENT4A	NA	NA	NEW	TRUE	FALSE	FALSE
2208	NA	THAP12	NA	NA	NEW	FALSE	TRUE	FALSE
2343	NA	UHRF1	NA	NA	NEW	TRUE	FALSE	FALSE
2525	NA	ZNF84	NA	NA	NEW	TRUE	FALSE	FALSE
2526	NA	ZNF860	NA	NA	NEW	TRUE	FALSE	FALSE
