# Supplementary material for: Expanding the potential genes of inborn errors of immunity through protein interactions
Source: BMC Genomics. 2021 Aug 15;22:618. doi: 10.1186/s12864-021-07909-3 (PMC8364696; doi:10.1186/s12864-021-07909-3)
Supplement: Supplementary file 3 — Additional file 3: Table S3. IEI Candidate Genes with Average in all Immune Cells > 0 TPM Filter. [file 12864_2021_7909_MOESM3_ESM.xlsx]

## Sheet: Sheet1
Table S3: IEI Candidate Genes with Average in all Immune Cells > 1 TPM Filter	Gene	mean	pLI	InItan	Pathway1	Pathway2	BothPathways
1	A2M	0.2	4.52e-11	KNOWN	TRUE	FALSE	FALSE
2	AAK1	1.17222	1	NEW	TRUE	TRUE	TRUE
3	ABCA7	2.4	2.11e-55	NEW	TRUE	FALSE	FALSE
4	ABCB1	4.47778	1.26e-05	KNOWN	TRUE	FALSE	FALSE
5	ABCB9	0.461111	0.00025164	NEW	TRUE	FALSE	FALSE
6	ABCC1	0.466667	0.0011727	KNOWN	TRUE	FALSE	FALSE
7	ABCC4	0.9	1.07e-07	NEW	TRUE	FALSE	FALSE
8	ABI1	61.9556	0.63911	KNOWN	FALSE	TRUE	FALSE
9	ABL1	0.544444	0.99998	KNOWN	TRUE	TRUE	TRUE
10	ABL2	0.35	3.64e-07	KNOWN	TRUE	FALSE	FALSE
11	ABLIM1	31.1278	0.9301	NEW	TRUE	FALSE	FALSE
12	ACER3	0.766667	0.87464	NEW	TRUE	FALSE	FALSE
13	ACP1	75.1889	1.75e-08	KNOWN	TRUE	TRUE	TRUE
14	ACPP	13.0389	2.55e-16	NEW	FALSE	TRUE	FALSE
15	ACSL5	19.8944	2.89e-09	NEW	TRUE	FALSE	FALSE
16	ACTA1	12.5056	1.14e-06	KNOWN	FALSE	TRUE	FALSE
17	ACTA2	12.0667	0.93017	NEW	TRUE	FALSE	FALSE
18	ACTN1	42.6111	0.99997	KNOWN	FALSE	TRUE	FALSE
19	ACTR2	130.183	0.99896	KNOWN	FALSE	TRUE	FALSE
20	ACVR1	1.68889	0.3254	KNOWN	FALSE	TRUE	FALSE
21	ACVR1B	0.783333	0.99969	KNOWN	FALSE	TRUE	FALSE
22	ACVRL1	0.161111	0.00096719	KNOWN	FALSE	TRUE	FALSE
23	ADAM15	9.11111	2.44e-16	KNOWN	TRUE	FALSE	FALSE
24	ADAM19	25.1444	6.8e-05	NEW	FALSE	TRUE	FALSE
25	ADAR	9.97778	0.026282	NEW	TRUE	FALSE	FALSE
26	ADCY7	6.51111	9.48e-07	NEW	TRUE	FALSE	FALSE
27	ADD2	0.388889	0.9961	KNOWN	TRUE	FALSE	FALSE
28	ADD3	66.6	0.9988	NEW	TRUE	FALSE	FALSE
29	ADORA2B	1.8	1.77e-05	KNOWN	TRUE	FALSE	FALSE
30	ADRB2	24.1778	0.52545	KNOWN	TRUE	TRUE	TRUE
31	AEBP2	3.4	0.99921	NEW	TRUE	FALSE	FALSE
32	AEN	6.24444	2.01e-10	NEW	TRUE	FALSE	FALSE
33	AFDN	0.194444	NA	NEW	FALSE	TRUE	FALSE
34	AFF1	9.13889	0.71038	KNOWN	TRUE	FALSE	FALSE
35	AFF3	6.13333	0.99996	NEW	TRUE	FALSE	FALSE
36	AGAP1	0.138889	0.99984	NEW	TRUE	FALSE	FALSE
37	AGFG2	0.811111	0.00025383	NEW	TRUE	FALSE	FALSE
38	AHI1	4.51111	1.08e-25	NEW	TRUE	FALSE	FALSE
39	AHNAK	25.3833	0.89827	NEW	TRUE	FALSE	FALSE
40	AHSA1	62.2722	0.99896	NEW	FALSE	TRUE	FALSE
41	AIFM1	14.5111	0.99795	KNOWN	FALSE	TRUE	FALSE
42	AIFM2	1.01111	1.11e-05	NEW	TRUE	FALSE	FALSE
43	AIM2	10.8833	2.19e-09	NEW	TRUE	FALSE	FALSE
44	AKAP12	1.48333	0.035666	NEW	FALSE	TRUE	FALSE
45	AKAP13	83.7611	0.92909	NEW	TRUE	FALSE	FALSE
46	AKAP6	0.322222	0.99983	NEW	TRUE	FALSE	FALSE
47	AKAP8	4.37778	0.66425	KNOWN	FALSE	TRUE	FALSE
48	AKT1	10.6444	0.9759	KNOWN	TRUE	TRUE	TRUE
49	AKT1S1	0.727778	0.111	KNOWN	FALSE	TRUE	FALSE
50	AKT2	2.23889	0.64432	KNOWN	TRUE	TRUE	TRUE
51	AKT3	0.416667	0.99958	NEW	TRUE	TRUE	TRUE
52	ALCAM	3.45	0.73267	NEW	TRUE	FALSE	FALSE
53	ALDH1A2	1.41111	0.36331	NEW	TRUE	FALSE	FALSE
54	ALDH1A3	0.0333333	0.14128	NEW	TRUE	FALSE	FALSE
55	ALOX5	38.8167	1.21e-06	NEW	TRUE	FALSE	FALSE
56	ALOX5AP	1144.69	0.070729	NEW	TRUE	FALSE	FALSE
57	ALPL	13.8778	0.0003636	KNOWN	FALSE	TRUE	FALSE
58	AMBRA1	2.20556	1	NEW	TRUE	FALSE	FALSE
59	AMOT	0.0555556	0.99666	KNOWN	FALSE	TRUE	FALSE
60	AMOTL1	0.0722222	0.0018316	NEW	TRUE	FALSE	FALSE
61	AMPD3	4.46111	1.13e-12	NEW	TRUE	FALSE	FALSE
62	ANGPT1	0.45	0.95208	KNOWN	TRUE	FALSE	FALSE
63	ANGPT2	0.266667	0.83208	KNOWN	TRUE	FALSE	FALSE
64	ANK3	1.53889	1	KNOWN	TRUE	FALSE	FALSE
65	ANKRD11	3.38889	1	NEW	TRUE	FALSE	FALSE
66	ANKRD28	0.883333	1	NEW	TRUE	FALSE	FALSE
67	ANKRD44	23.1611	0.33657	NEW	TRUE	FALSE	FALSE
68	ANKS1B	1.20556	0.99998	NEW	TRUE	FALSE	FALSE
69	ANO6	2.58333	7.32e-32	NEW	TRUE	FALSE	FALSE
70	ANP32A	19.4056	0.98961	KNOWN	TRUE	FALSE	FALSE
71	ANXA1	553.778	1.2e-07	KNOWN	TRUE	TRUE	TRUE
72	ANXA2	1123.56	9.77e-05	KNOWN	TRUE	FALSE	FALSE
73	ANXA4	22.9056	1.19e-08	KNOWN	TRUE	FALSE	FALSE
74	AP3S2	7.98889	2.33e-05	NEW	TRUE	FALSE	FALSE
75	APAF1	8.59444	9.62e-06	KNOWN	TRUE	TRUE	TRUE
76	APBB1	18.2167	0.96811	KNOWN	FALSE	TRUE	FALSE
77	APC	2.87222	1	KNOWN	FALSE	TRUE	FALSE
78	APEX1	87.8222	1.92e-07	KNOWN	TRUE	TRUE	TRUE
79	APH1A	8.02778	0.79479	KNOWN	FALSE	TRUE	FALSE
80	APOBEC3D	4.16667	1.36e-18	NEW	TRUE	FALSE	FALSE
81	APOBEC3F	9.14444	1.35e-07	NEW	TRUE	FALSE	FALSE
82	APOL4	0.222222	0.0010662	NEW	TRUE	FALSE	FALSE
83	APOL6	4.32222	0.096029	NEW	TRUE	FALSE	FALSE
84	APP	3.38333	0.046544	KNOWN	TRUE	TRUE	TRUE
85	AR	0.105556	0.98837	KNOWN	TRUE	TRUE	TRUE
86	ARAF	36.8444	0.96322	KNOWN	FALSE	TRUE	FALSE
87	AREG	1.22778	0.47061	NEW	FALSE	TRUE	FALSE
88	ARFGAP1	4.37778	0.0015429	NEW	FALSE	TRUE	FALSE
89	ARHGAP1	25.7722	0.76774	KNOWN	FALSE	TRUE	FALSE
90	ARHGAP10	3.41111	1.31e-17	NEW	TRUE	FALSE	FALSE
91	ARHGAP12	2.25	5.51e-07	NEW	FALSE	TRUE	FALSE
92	ARHGAP15	94.6	1.37e-08	NEW	TRUE	FALSE	FALSE
93	ARHGAP22	0.133333	3.4e-09	NEW	TRUE	FALSE	FALSE
94	ARHGAP24	5.27778	3.95e-10	NEW	TRUE	FALSE	FALSE
95	ARHGAP25	133.411	0.94635	NEW	TRUE	FALSE	FALSE
96	ARHGAP26	2.85	0.99661	NEW	TRUE	FALSE	FALSE
97	ARHGAP31	1.19444	0.99999	NEW	FALSE	TRUE	FALSE
98	ARHGAP32	0.138889	0.99978	NEW	TRUE	TRUE	TRUE
99	ARHGAP35	0.272222	1	NEW	FALSE	TRUE	FALSE
100	ARHGAP42	0.05	1	NEW	TRUE	FALSE	FALSE
101	ARHGAP5	3.3	0.99862	KNOWN	FALSE	TRUE	FALSE
102	ARHGAP6	0.0333333	0.99845	KNOWN	TRUE	FALSE	FALSE
103	ARHGDIB	2674.31	0.0006377	KNOWN	FALSE	TRUE	FALSE
104	ARHGEF10L	2.53333	0.00047308	NEW	TRUE	FALSE	FALSE
105	ARHGEF12	0.05	1	KNOWN	FALSE	TRUE	FALSE
106	ARHGEF2	12.7556	1	KNOWN	TRUE	TRUE	TRUE
107	ARHGEF3	38.2611	0.0040454	KNOWN	TRUE	FALSE	FALSE
108	ARHGEF6	15.4222	0.99998	KNOWN	FALSE	TRUE	FALSE
109	ARHGEF7	7.32778	0.99995	KNOWN	FALSE	TRUE	FALSE
110	ARID1A	1.47778	1	KNOWN	TRUE	FALSE	FALSE
111	ARID1B	3.28889	1	KNOWN	TRUE	FALSE	FALSE
112	ARID3A	1.08333	0.99065	NEW	TRUE	TRUE	TRUE
113	ARID5B	9.82778	1	NEW	TRUE	FALSE	FALSE
114	ARIH2	27.6389	0.99374	KNOWN	FALSE	TRUE	FALSE
115	ARNTL	13.2833	0.99444	NEW	FALSE	TRUE	FALSE
116	ARRB1	24.3111	0.99394	KNOWN	FALSE	TRUE	FALSE
117	ARRB2	70.7611	0.50658	NEW	FALSE	TRUE	FALSE
118	ARRDC4	0.45	1.71e-07	NEW	TRUE	FALSE	FALSE
119	ARSG	5.75	6.37e-10	NEW	TRUE	FALSE	FALSE
120	ARVCF	0.00555556	5.04e-11	NEW	FALSE	TRUE	FALSE
121	ASAP1	1.63889	1	NEW	TRUE	FALSE	FALSE
122	ASCC3	3.38889	1.15e-20	NEW	TRUE	FALSE	FALSE
123	ASH2L	20.3778	0.99968	KNOWN	FALSE	TRUE	FALSE
124	ATF1	17.7389	0.63426	NEW	TRUE	TRUE	TRUE
125	ATF2	16.9056	0.99131	NEW	TRUE	TRUE	TRUE
126	ATF3	0.9	0.089296	KNOWN	TRUE	TRUE	TRUE
127	ATF4	25.4167	0.015659	KNOWN	FALSE	TRUE	FALSE
128	ATG4C	13.7556	4.67e-17	NEW	TRUE	FALSE	FALSE
129	ATG7	34.5889	7.38e-12	KNOWN	FALSE	TRUE	FALSE
130	ATL1	2.11667	0.98109	NEW	TRUE	FALSE	FALSE
131	ATP11C	0.572222	0.9997	NEW	TRUE	FALSE	FALSE
132	ATP13A1	2.90556	0.98939	NEW	TRUE	FALSE	FALSE
133	ATP2A2	0.35	0.99945	KNOWN	TRUE	FALSE	FALSE
134	ATP6V0A1	4.89444	0.99797	KNOWN	TRUE	FALSE	FALSE
135	ATP8B4	1.18889	3.67e-34	NEW	TRUE	FALSE	FALSE
136	ATR	1.51111	3.52e-09	KNOWN	TRUE	TRUE	TRUE
137	ATRIP	0.45	1.99e-05	KNOWN	FALSE	TRUE	FALSE
138	ATXN1	0.311111	0.97498	KNOWN	TRUE	FALSE	FALSE
139	AURKA	1.97222	0.8676	KNOWN	TRUE	TRUE	TRUE
140	AURKB	0.916667	0.0044521	KNOWN	TRUE	TRUE	TRUE
141	AUTS2	1.46111	0.99934	NEW	TRUE	FALSE	FALSE
142	AXIN1	2.71667	0.40765	KNOWN	TRUE	TRUE	TRUE
143	AXL	2.55556	0.012951	KNOWN	TRUE	TRUE	TRUE
144	B3GAT3	16.9111	2.71e-08	NEW	TRUE	FALSE	FALSE
145	BACE1	1.46667	0.87888	KNOWN	FALSE	TRUE	FALSE
146	BACH1	22.1778	0.57072	NEW	TRUE	FALSE	FALSE
147	BAD	54.45	0.0046237	KNOWN	FALSE	TRUE	FALSE
148	BAG1	16.2389	6.53e-06	KNOWN	FALSE	TRUE	FALSE
149	BAG3	0.733333	0.61738	KNOWN	TRUE	FALSE	FALSE
150	BAK1	34.4778	7.4e-06	KNOWN	TRUE	TRUE	TRUE
151	BANP	22.3222	0.99388	KNOWN	TRUE	FALSE	FALSE
152	BARD1	4.89444	1.38e-24	NEW	FALSE	TRUE	FALSE
153	BAX	8.2	0.31746	KNOWN	TRUE	TRUE	TRUE
154	BBC3	0.544444	0.0039762	NEW	TRUE	TRUE	TRUE
155	BCAP31	423.544	0.43366	KNOWN	FALSE	TRUE	FALSE
156	BCAR3	0.3	0.58213	NEW	TRUE	TRUE	TRUE
157	BCAS3	13.0778	0.00013819	NEW	TRUE	FALSE	FALSE
158	BCAT1	1.61667	3.8e-08	NEW	TRUE	FALSE	FALSE
159	BCL11A	87.5667	0.96998	NEW	TRUE	FALSE	FALSE
160	BCL2	1.85	0.55903	KNOWN	TRUE	TRUE	TRUE
161	BCL2A1	62.5889	0.20785	NEW	TRUE	FALSE	FALSE
162	BCL2L1	20.1722	0.93667	KNOWN	TRUE	TRUE	TRUE
163	BCL2L11	2.61111	0.88857	KNOWN	FALSE	TRUE	FALSE
164	BCL2L14	0.0722222	3.33e-05	NEW	TRUE	FALSE	FALSE
165	BCL3	1.96667	0.98871	KNOWN	TRUE	TRUE	TRUE
166	BCL6	21.7111	0.96038	KNOWN	TRUE	TRUE	TRUE
167	BCOR	3.27222	1	KNOWN	TRUE	FALSE	FALSE
168	BCR	0.8	0.98761	KNOWN	FALSE	TRUE	FALSE
169	BDKRB2	0.00555556	0.11863	KNOWN	TRUE	TRUE	TRUE
170	BECN1	104.744	0.93717	KNOWN	FALSE	TRUE	FALSE
171	BHLHE40	16.85	0.99444	KNOWN	TRUE	FALSE	FALSE
172	BID	234.378	1.56e-11	KNOWN	TRUE	TRUE	TRUE
173	BIK	10.4556	5.03e-06	NEW	FALSE	TRUE	FALSE
174	BIN1	97.2722	0.77822	KNOWN	TRUE	FALSE	FALSE
175	BIRC2	32.5	0.42708	KNOWN	TRUE	TRUE	TRUE
176	BIRC3	16.8556	0.065597	KNOWN	TRUE	TRUE	TRUE
177	BIRC5	1.42222	0.055854	KNOWN	TRUE	TRUE	TRUE
178	BLK	16.0667	8.35e-14	KNOWN	TRUE	TRUE	TRUE
179	BLVRA	87.1389	0.00034786	NEW	TRUE	TRUE	TRUE
180	BMI1	3.70556	0.94286	KNOWN	FALSE	TRUE	FALSE
181	BMP2	0.0222222	0.98799	KNOWN	FALSE	TRUE	FALSE
182	BMP4	0.333333	0.9564	KNOWN	FALSE	TRUE	FALSE
183	BMPR1B	0.0277778	0.99863	KNOWN	TRUE	TRUE	TRUE
184	BMPR2	0.433333	0.99998	KNOWN	FALSE	TRUE	FALSE
185	BMX	0.3	0.006673	KNOWN	TRUE	TRUE	TRUE
186	BNC2	0.194444	0.92762	NEW	TRUE	FALSE	FALSE
187	BNIP3	11.7556	1.97e-05	NEW	TRUE	FALSE	FALSE
188	BNIP3L	101.739	0.15274	NEW	TRUE	FALSE	FALSE
189	BORA	2.46667	0.00032563	NEW	FALSE	TRUE	FALSE
190	BRAF	1.5	0.99995	KNOWN	FALSE	TRUE	FALSE
191	BRD8	12.1278	1.56e-07	KNOWN	TRUE	FALSE	FALSE
192	BST1	42.1833	4.21e-11	NEW	TRUE	FALSE	FALSE
193	BST2	186.078	0.00042516	NEW	TRUE	FALSE	FALSE
194	BTBD1	2.70556	0.00011935	NEW	TRUE	FALSE	FALSE
195	BTC	0.00555556	0.062276	KNOWN	FALSE	TRUE	FALSE
196	BTG1	242.111	0.53641	NEW	TRUE	FALSE	FALSE
197	BTG2	17.8944	0.019033	NEW	TRUE	TRUE	TRUE
198	BTG3	6.86111	0.91582	NEW	TRUE	FALSE	FALSE
199	BTN2A1	12.65	3.4e-21	NEW	TRUE	FALSE	FALSE
200	BTN2A2	8.90556	1.38e-11	NEW	TRUE	FALSE	FALSE
201	BTN3A1	22.4167	5.87e-09	NEW	TRUE	FALSE	FALSE
202	BTN3A2	64.6611	1.1e-10	NEW	TRUE	FALSE	FALSE
203	BTRC	1.97222	0.011942	KNOWN	FALSE	TRUE	FALSE
204	BUB1	0.516667	4.88e-09	KNOWN	TRUE	TRUE	TRUE
205	BUB1B	0.122222	7e-10	KNOWN	FALSE	TRUE	FALSE
206	C4BPA	1.18889	0.45739	KNOWN	FALSE	TRUE	FALSE
207	C5AR1	30.2889	0.40249	KNOWN	TRUE	FALSE	FALSE
208	CAB39	4.50556	0.068013	NEW	TRUE	FALSE	FALSE
209	CABLES1	0.0888889	0.0054966	NEW	TRUE	TRUE	TRUE
210	CACNA1A	0.111111	1	NEW	TRUE	FALSE	FALSE
211	CALD1	0.0888889	0.99879	KNOWN	TRUE	FALSE	FALSE
212	CALM1	567.406	0.94473	KNOWN	FALSE	TRUE	FALSE
213	CALM2	945.439	0.92086	KNOWN	FALSE	TRUE	FALSE
214	CALR	97.8278	0.89133	KNOWN	FALSE	TRUE	FALSE
215	CAMK2B	0.222222	0.73914	KNOWN	TRUE	FALSE	FALSE
216	CAMK2D	7.09444	0.002287	KNOWN	TRUE	TRUE	TRUE
217	CAMK2G	26.6222	0.9991	KNOWN	TRUE	TRUE	TRUE
218	CAMK4	7.29444	0.50957	KNOWN	TRUE	FALSE	FALSE
219	CANX	34.7944	0.86635	NEW	FALSE	TRUE	FALSE
220	CAPN1	35.1889	5.86e-10	KNOWN	FALSE	TRUE	FALSE
221	CAPN2	50.6333	3.52e-22	KNOWN	TRUE	FALSE	FALSE
222	CASP1	122.05	3.52e-05	KNOWN	TRUE	TRUE	TRUE
223	CASP2	24.1722	0.0015026	KNOWN	TRUE	TRUE	TRUE
224	CASP3	72.5278	0.10017	KNOWN	TRUE	TRUE	TRUE
225	CASP4	128.489	3.05e-08	KNOWN	TRUE	FALSE	FALSE
226	CASP5	3.41667	1.75e-16	KNOWN	FALSE	TRUE	FALSE
227	CASP6	11.4722	0.00012665	NEW	TRUE	TRUE	TRUE
228	CASP7	9.81111	5.36e-05	NEW	TRUE	TRUE	TRUE
229	CASP8AP2	11.0278	NA	KNOWN	FALSE	TRUE	FALSE
230	CASP9	15.1833	7.38e-06	KNOWN	FALSE	TRUE	FALSE
231	CAST	61.8444	4.12e-12	NEW	TRUE	FALSE	FALSE
232	CASZ1	0.188889	1	NEW	TRUE	FALSE	FALSE
233	CAT	345.506	1.63e-10	NEW	FALSE	TRUE	FALSE
234	CAV1	0.694444	0.008274	KNOWN	TRUE	TRUE	TRUE
235	CBL	1.48889	0.00060921	KNOWN	FALSE	TRUE	FALSE
236	CBLB	3.83889	0.99825	KNOWN	TRUE	TRUE	TRUE
237	CBS	0.172222	3.08e-05	NEW	FALSE	TRUE	FALSE
238	CCAR2	21.0944	0.94099	NEW	FALSE	TRUE	FALSE
239	CCDC12	110.944	0.040132	NEW	TRUE	FALSE	FALSE
240	CCDC57	0.966667	6.5e-16	NEW	TRUE	FALSE	FALSE
241	CCDC6	1.42778	0.57714	NEW	TRUE	TRUE	TRUE
242	CCDC88C	3.76667	3.3e-08	NEW	TRUE	FALSE	FALSE
243	CCDC91	5.42222	3.81e-06	NEW	TRUE	FALSE	FALSE
244	CCL17	0.0166667	0.00013932	NEW	TRUE	FALSE	FALSE
245	CCL19	0.0166667	0.31691	NEW	TRUE	FALSE	FALSE
246	CCL2	0.566667	0.60786	NEW	TRUE	TRUE	TRUE
247	CCL20	0.316667	0.00024242	NEW	TRUE	FALSE	FALSE
248	CCL22	0.333333	0.0084014	KNOWN	TRUE	FALSE	FALSE
249	CCL3	1.27778	0.34981	KNOWN	TRUE	FALSE	FALSE
250	CCL4	55.4222	0.24134	NEW	TRUE	FALSE	FALSE
251	CCL5	595.239	0.0017516	KNOWN	TRUE	TRUE	TRUE
252	CCM2	52.8056	0.0092809	KNOWN	TRUE	FALSE	FALSE
253	CCNA1	2.16111	0.00043117	NEW	TRUE	TRUE	TRUE
254	CCNA2	0.35	0.99962	KNOWN	TRUE	TRUE	TRUE
255	CCNB1	5.08889	0.15993	KNOWN	TRUE	TRUE	TRUE
256	CCND1	0.161111	0.89057	KNOWN	TRUE	TRUE	TRUE
257	CCND2	8.27222	0.98658	KNOWN	TRUE	FALSE	FALSE
258	CCND3	309.594	0.98347	KNOWN	TRUE	TRUE	TRUE
259	CCNE1	0.144444	0.97187	KNOWN	FALSE	TRUE	FALSE
260	CCNE2	0.688889	0.86983	KNOWN	FALSE	TRUE	FALSE
261	CCNG1	42	0.00073222	KNOWN	TRUE	FALSE	FALSE
262	CCNG2	3.66667	0.0096861	NEW	TRUE	FALSE	FALSE
263	CCNH	24.2333	0.00081328	KNOWN	FALSE	TRUE	FALSE
264	CCNK	5.72778	0.9998	KNOWN	TRUE	FALSE	FALSE
265	CCNY	5.12222	0.80672	NEW	TRUE	FALSE	FALSE
266	CCR1	31.9278	0.38775	NEW	TRUE	FALSE	FALSE
267	CCR2	75.6444	0.023412	NEW	FALSE	TRUE	FALSE
268	CCR3	261.433	0.00012636	NEW	FALSE	TRUE	FALSE
269	CCR4	3.97778	0.06863	NEW	TRUE	FALSE	FALSE
270	CCR5	6.71111	4.31e-10	KNOWN	TRUE	TRUE	TRUE
271	CCR7	598.489	0.057623	NEW	TRUE	FALSE	FALSE
272	CCRL2	5.06111	0.36861	NEW	TRUE	FALSE	FALSE
273	CCSER1	0.00555556	0.000789	NEW	TRUE	FALSE	FALSE
274	CD14	212.661	4.88e-05	KNOWN	FALSE	TRUE	FALSE
275	CD180	11.8611	6.84e-05	NEW	TRUE	FALSE	FALSE
276	CD2	257.433	0.47108	KNOWN	FALSE	TRUE	FALSE
277	CD22	9.65556	0.8044	NEW	FALSE	TRUE	FALSE
278	CD226	9.86667	0.03921	KNOWN	FALSE	TRUE	FALSE
279	CD244	50.4611	0.057288	NEW	FALSE	TRUE	FALSE
280	CD247	104.756	0.016734	KNOWN	FALSE	TRUE	FALSE
281	CD274	0.811111	0.01916	NEW	TRUE	TRUE	TRUE
282	CD28	15.6389	0.35779	KNOWN	TRUE	TRUE	TRUE
283	CD33	29.5444	5.69e-07	NEW	TRUE	FALSE	FALSE
284	CD34	0.0333333	4.99e-06	KNOWN	TRUE	FALSE	FALSE
285	CD36	89.85	1.09e-60	KNOWN	FALSE	TRUE	FALSE
286	CD4	74.3	0.00078914	KNOWN	FALSE	TRUE	FALSE
287	CD44	161.939	2.45e-07	KNOWN	TRUE	TRUE	TRUE
288	CD47	118.506	0.91924	KNOWN	FALSE	TRUE	FALSE
289	CD48	221.717	1.73e-05	KNOWN	FALSE	TRUE	FALSE
290	CD5	29.6056	2.31e-10	KNOWN	TRUE	FALSE	FALSE
291	CD58	37.4778	0.25092	NEW	TRUE	FALSE	FALSE
292	CD68	606.783	1.41e-06	NEW	TRUE	FALSE	FALSE
293	CD69	9.64444	0.029691	NEW	TRUE	FALSE	FALSE
294	CD74	6294.17	0.24889	KNOWN	TRUE	TRUE	TRUE
295	CD80	0.161111	0.010898	KNOWN	TRUE	TRUE	TRUE
296	CD82	98.15	1.27e-08	NEW	TRUE	TRUE	TRUE
297	CD83	6.63889	0.0052136	NEW	TRUE	FALSE	FALSE
298	CD86	19.8444	0.94879	KNOWN	TRUE	TRUE	TRUE
299	CD93	3.77222	1.98e-10	KNOWN	FALSE	TRUE	FALSE
300	CDC14A	5.81667	9.64e-08	NEW	TRUE	FALSE	FALSE
301	CDC14B	0.994444	0.94308	NEW	TRUE	FALSE	FALSE
302	CDC20	1.86667	3e-07	KNOWN	FALSE	TRUE	FALSE
303	CDC25A	0.0166667	0.84041	KNOWN	FALSE	TRUE	FALSE
304	CDC25B	10.7278	0.3643	KNOWN	FALSE	TRUE	FALSE
305	CDC25C	0.0777778	4.1e-13	KNOWN	TRUE	TRUE	TRUE
306	CDC34	2.07778	0.95625	KNOWN	FALSE	TRUE	FALSE
307	CDC37	82.8833	0.90925	KNOWN	FALSE	TRUE	FALSE
308	CDC42	149.822	0.78728	KNOWN	FALSE	TRUE	FALSE
309	CDC42BPA	0.0111111	0.99309	NEW	TRUE	TRUE	TRUE
310	CDC42BPB	0.0277778	1	NEW	TRUE	FALSE	FALSE
311	CDC42EP3	44.4333	0.18562	NEW	TRUE	FALSE	FALSE
312	CDC42SE2	93.0167	0.76835	KNOWN	TRUE	FALSE	FALSE
313	CDC6	0.527778	1.15e-09	KNOWN	FALSE	TRUE	FALSE
314	CDC7	1.63333	4.43e-06	KNOWN	TRUE	TRUE	TRUE
315	CDH1	0.377778	0.14631	KNOWN	FALSE	TRUE	FALSE
316	CDH13	0.572222	0.0007058	NEW	TRUE	FALSE	FALSE
317	CDH2	0.183333	0.99171	KNOWN	FALSE	TRUE	FALSE
318	CDH23	4.16111	3.18e-06	NEW	TRUE	FALSE	FALSE
319	CDK1	0.65	0.99206	KNOWN	TRUE	TRUE	TRUE
320	CDK11B	4.55	6.48e-05	KNOWN	FALSE	TRUE	FALSE
321	CDK12	2.67222	1	NEW	FALSE	TRUE	FALSE
322	CDK14	1.2	2.5e-08	NEW	TRUE	FALSE	FALSE
323	CDK16	5.32778	0.9948	NEW	FALSE	TRUE	FALSE
324	CDK19	0.683333	0.99982	KNOWN	TRUE	FALSE	FALSE
325	CDK2	3.32778	0.61054	KNOWN	TRUE	TRUE	TRUE
326	CDK4	49.4667	0.062909	KNOWN	TRUE	TRUE	TRUE
327	CDK5	15.8667	0.13892	KNOWN	TRUE	TRUE	TRUE
328	CDK5R1	0.394444	0.9149	KNOWN	FALSE	TRUE	FALSE
329	CDK5RAP2	3.14444	4.62e-23	NEW	TRUE	FALSE	FALSE
330	CDK6	1.95556	0.98315	KNOWN	TRUE	TRUE	TRUE
331	CDK7	11.7111	4.47e-07	KNOWN	TRUE	TRUE	TRUE
332	CDK9	6.84444	8.89e-05	KNOWN	TRUE	TRUE	TRUE
333	CDKAL1	5.38333	0.016021	NEW	TRUE	FALSE	FALSE
334	CDKN1A	10.5333	0.0018575	KNOWN	TRUE	TRUE	TRUE
335	CDKN1B	5.97222	0.62376	KNOWN	TRUE	TRUE	TRUE
336	CDKN1C	20.4889	0.81963	KNOWN	FALSE	TRUE	FALSE
337	CDKN2A	7.05	0.39474	KNOWN	TRUE	TRUE	TRUE
338	CDKN2C	5.87778	0.39526	NEW	TRUE	TRUE	TRUE
339	CDKN3	2.70556	0.0019455	KNOWN	FALSE	TRUE	FALSE
340	CDYL	1.48889	0.99504	NEW	TRUE	FALSE	FALSE
341	CEBPA	2.74444	0.55365	NEW	TRUE	TRUE	TRUE
342	CEBPB	2.43889	0.35809	KNOWN	TRUE	TRUE	TRUE
343	CEBPD	2.9	0.61219	NEW	TRUE	FALSE	FALSE
344	CELF1	11.6667	0.99971	NEW	TRUE	FALSE	FALSE
345	CEP128	1.67222	4.72e-23	NEW	TRUE	FALSE	FALSE
346	CEP85L	5.97778	4.54e-09	NEW	TRUE	FALSE	FALSE
347	CFAP46	0.0277778	NA	NEW	TRUE	FALSE	FALSE
348	CFL1	1911.4	0.55563	KNOWN	FALSE	TRUE	FALSE
349	CFLAR	55.2444	0.99967	KNOWN	TRUE	TRUE	TRUE
350	CGN	0.138889	1.89e-31	NEW	FALSE	TRUE	FALSE
351	CHD2	28.0444	1	NEW	TRUE	FALSE	FALSE
352	CHD9	27.4889	1	KNOWN	TRUE	FALSE	FALSE
353	CHEK1	1.32778	3.14e-08	KNOWN	TRUE	TRUE	TRUE
354	CHEK2	3.62222	1.21e-24	KNOWN	TRUE	TRUE	TRUE
355	CHI3L1	16.7556	1.11e-05	NEW	TRUE	FALSE	FALSE
356	CHKA	0.722222	0.22747	NEW	FALSE	TRUE	FALSE
357	CHMP4C	0.194444	2.99e-07	NEW	TRUE	FALSE	FALSE
358	CHN1	1.10556	0.030508	NEW	FALSE	TRUE	FALSE
359	CHN2	3.56111	0.0023008	NEW	TRUE	TRUE	TRUE
360	CHST15	8.27222	3.52e-05	NEW	TRUE	FALSE	FALSE
361	CHUK	1.23333	0.99403	KNOWN	TRUE	TRUE	TRUE
362	CIC	0.472222	0.99999	NEW	TRUE	FALSE	FALSE
363	CISH	19.1889	0.00053852	KNOWN	TRUE	FALSE	FALSE
364	CKM	0.0611111	0.0078152	NEW	TRUE	FALSE	FALSE
365	CKS1B	32.8	0.4314	KNOWN	FALSE	TRUE	FALSE
366	CLC	2091.86	2.3e-05	NEW	TRUE	FALSE	FALSE
367	CLEC16A	1.7	0.27595	NEW	TRUE	FALSE	FALSE
368	CLIC2	4.08333	0.049547	NEW	TRUE	FALSE	FALSE
369	CLIP2	0.144444	0.99997	NEW	TRUE	FALSE	FALSE
370	CLSPN	0.144444	0.0025864	NEW	FALSE	TRUE	FALSE
371	CMIP	0.427778	0.99999	NEW	TRUE	FALSE	FALSE
372	CMKLR1	3.21667	0.010767	NEW	TRUE	FALSE	FALSE
373	CMTM7	66.7167	0.038169	NEW	TRUE	FALSE	FALSE
374	CMTR1	4.24444	0.99252	NEW	TRUE	FALSE	FALSE
375	CNIH3	0.0222222	0.84533	NEW	TRUE	FALSE	FALSE
376	CNKSR1	0.1	4.29e-30	KNOWN	FALSE	TRUE	FALSE
377	CNR1	0.0388889	0.50652	KNOWN	FALSE	TRUE	FALSE
378	COBL	0.0722222	0.0039121	NEW	TRUE	FALSE	FALSE
379	COL18A1	0.255556	1.74e-10	KNOWN	TRUE	TRUE	TRUE
380	COL27A1	0.00555556	0.5864	NEW	TRUE	FALSE	FALSE
381	COP1	2.74444	NA	NEW	TRUE	TRUE	TRUE
382	COPS5	33.5278	0.99925	NEW	TRUE	TRUE	TRUE
383	COPS6	151.044	0.98666	NEW	FALSE	TRUE	FALSE
384	CPEB4	0.772222	0.98555	NEW	TRUE	FALSE	FALSE
385	CPQ	34.4667	1.32e-14	NEW	TRUE	FALSE	FALSE
386	CR2	2.01667	4.74e-19	NEW	TRUE	TRUE	TRUE
387	CRADD	18.8556	0.87862	KNOWN	TRUE	FALSE	FALSE
388	CREB1	27.2333	0.99673	KNOWN	TRUE	TRUE	TRUE
389	CREB5	10.0167	0.22337	KNOWN	TRUE	FALSE	FALSE
390	CREBBP	1.42778	1	KNOWN	TRUE	TRUE	TRUE
391	CREM	8.17778	0.50878	KNOWN	TRUE	FALSE	FALSE
392	CRK	3.63889	0.95936	KNOWN	FALSE	TRUE	FALSE
393	CRKL	14.5778	0.44604	KNOWN	FALSE	TRUE	FALSE
394	CRLF2	0.0666667	3.31e-07	NEW	FALSE	TRUE	FALSE
395	CRMP1	0.0166667	0.99173	NEW	TRUE	FALSE	FALSE
396	CSF1	1.60556	0.99634	KNOWN	TRUE	TRUE	TRUE
397	CSF1R	61.45	0.13278	KNOWN	FALSE	TRUE	FALSE
398	CSF2	0.433333	0.83468	KNOWN	TRUE	TRUE	TRUE
399	CSGALNACT1	13.0889	9.27e-14	NEW	TRUE	FALSE	FALSE
400	CSK	77.3389	0.99977	KNOWN	FALSE	TRUE	FALSE
401	CSMD1	0.00555556	1	NEW	TRUE	FALSE	FALSE
402	CSN1S1	0.0611111	1.42e-16	NEW	TRUE	TRUE	TRUE
403	CSNK1A1	57.2111	0.99758	KNOWN	TRUE	TRUE	TRUE
404	CSNK1A1L	0.344444	0.013174	NEW	FALSE	TRUE	FALSE
405	CSNK1D	13.4778	0.99577	KNOWN	TRUE	TRUE	TRUE
406	CSNK1E	3.23889	0.99926	KNOWN	TRUE	TRUE	TRUE
407	CSNK2A1	21.1167	0.98711	NEW	TRUE	TRUE	TRUE
408	CSNK2A2	9.88889	0.9994	KNOWN	TRUE	TRUE	TRUE
409	CSNK2B	15.9889	0.91728	KNOWN	TRUE	TRUE	TRUE
410	CSRP1	30.8444	0.0003328	NEW	TRUE	FALSE	FALSE
411	CTBP1	19.7333	0.98442	KNOWN	FALSE	TRUE	FALSE
412	CTCF	3.74444	0.99994	KNOWN	TRUE	FALSE	FALSE
413	CTGF	0.416667	0.00050202	KNOWN	FALSE	TRUE	FALSE
414	CTNNA1	11.3444	0.96962	NEW	TRUE	TRUE	TRUE
415	CTNNB1	8.3	0.99999	KNOWN	TRUE	TRUE	TRUE
416	CTNND1	3.09444	0.99999	NEW	FALSE	TRUE	FALSE
417	CTSB	371.861	5.88e-11	KNOWN	TRUE	FALSE	FALSE
418	CTSD	139.806	0.00091747	KNOWN	TRUE	TRUE	TRUE
419	CTSG	2.00556	9.56e-06	NEW	TRUE	TRUE	TRUE
420	CTSH	37.6444	1.25e-08	NEW	TRUE	FALSE	FALSE
421	CTSL	15.2611	0.0080454	NEW	TRUE	FALSE	FALSE
422	CTTN	0.344444	0.089176	NEW	FALSE	TRUE	FALSE
423	CUBN	0.0333333	4.63e-42	NEW	TRUE	FALSE	FALSE
424	CUEDC1	1.5	6.63e-08	NEW	TRUE	FALSE	FALSE
425	CUL1	21.5611	1	KNOWN	FALSE	TRUE	FALSE
426	CUX1	6.36667	1	KNOWN	TRUE	FALSE	FALSE
427	CX3CL1	0.0333333	0.60837	NEW	TRUE	FALSE	FALSE
428	CXCL1	1.62222	0.11845	NEW	TRUE	FALSE	FALSE
429	CXCL10	5.41111	0.36865	KNOWN	TRUE	TRUE	TRUE
430	CXCL11	0.0222222	0.31408	NEW	TRUE	FALSE	FALSE
431	CXCL12	0.0166667	0.11851	KNOWN	FALSE	TRUE	FALSE
432	CXCL2	0.144444	3.61e-07	NEW	TRUE	FALSE	FALSE
433	CXCL3	0.00555556	0.00030234	NEW	TRUE	FALSE	FALSE
434	CXCL5	0.0111111	5.04e-06	NEW	TRUE	FALSE	FALSE
435	CXCL8	15.9944	NA	NEW	TRUE	TRUE	TRUE
436	CXCL9	0.0333333	0.0029304	NEW	TRUE	FALSE	FALSE
437	CXCR5	7.88333	0.72861	NEW	FALSE	TRUE	FALSE
438	CYLD	21.9444	0.99993	KNOWN	TRUE	TRUE	TRUE
439	CYP19A1	0.00555556	1.7e-05	NEW	TRUE	FALSE	FALSE
440	CYP24A1	0.0222222	3.2e-23	NEW	TRUE	FALSE	FALSE
441	CYP27B1	0.0388889	1.92e-07	NEW	TRUE	FALSE	FALSE
442	CYTH1	61.9444	0.99981	NEW	TRUE	FALSE	FALSE
443	CYTH4	48.2278	0.00077316	NEW	TRUE	FALSE	FALSE
444	DAAM1	4.8	0.99918	NEW	TRUE	FALSE	FALSE
445	DAB2	4.03889	0.40701	KNOWN	TRUE	TRUE	TRUE
446	DAB2IP	0.0277778	0.99995	NEW	TRUE	TRUE	TRUE
447	DAG1	0.811111	0.98117	KNOWN	FALSE	TRUE	FALSE
448	DAP3	112.722	1.11e-09	KNOWN	TRUE	FALSE	FALSE
449	DAPK1	2.72778	0.99767	KNOWN	TRUE	TRUE	TRUE
450	DAPK2	16.6611	5.01e-10	NEW	FALSE	TRUE	FALSE
451	DAPK3	17.9389	0.0065541	NEW	TRUE	TRUE	TRUE
452	DAPP1	57.4944	0.17169	KNOWN	TRUE	TRUE	TRUE
453	DAXX	15.85	0.098633	KNOWN	TRUE	TRUE	TRUE
454	DBF4	0.172222	0.99296	KNOWN	TRUE	TRUE	TRUE
455	DBI	464.217	0.0013944	NEW	TRUE	FALSE	FALSE
456	DBNL	223.233	0.017939	KNOWN	TRUE	TRUE	TRUE
457	DCDC1	0.0111111	4.79e-08	NEW	TRUE	FALSE	FALSE
458	DCN	1.73333	0.31231	NEW	FALSE	TRUE	FALSE
459	DCP1B	6.28333	1.6e-10	NEW	TRUE	FALSE	FALSE
460	DCUN1D3	0.45	0.8666	NEW	TRUE	FALSE	FALSE
461	DDB1	35.2889	0.99979	KNOWN	TRUE	TRUE	TRUE
462	DDB2	14.0056	7.4e-06	KNOWN	TRUE	TRUE	TRUE
463	DDIT4	156.428	0.00068309	KNOWN	TRUE	TRUE	TRUE
464	DDR1	0.0555556	4.63e-06	KNOWN	TRUE	TRUE	TRUE
465	DDR2	0.0111111	0.5503	NEW	FALSE	TRUE	FALSE
466	DDX50	15.9	9.75e-07	NEW	TRUE	FALSE	FALSE
467	DDX58	8.18333	1.76e-23	KNOWN	FALSE	TRUE	FALSE
468	DDX60L	4.82778	1.07e-38	NEW	TRUE	FALSE	FALSE
469	DENND1A	4.94444	0.99976	NEW	TRUE	FALSE	FALSE
470	DENND1B	0.822222	0.20408	NEW	TRUE	FALSE	FALSE
471	DENND3	6.06111	1.3e-11	NEW	TRUE	FALSE	FALSE
472	DEPTOR	1.39444	3.72e-12	NEW	FALSE	TRUE	FALSE
473	DERA	30.0278	0.00037318	NEW	TRUE	FALSE	FALSE
474	DGKG	0.466667	6.02e-13	KNOWN	TRUE	FALSE	FALSE
475	DHRS3	31	0.22581	NEW	TRUE	FALSE	FALSE
476	DHX58	4.30556	3.2e-13	KNOWN	TRUE	FALSE	FALSE
477	DIABLO	16.9028	2.57e-06	KNOWN	FALSE	TRUE	FALSE
478	DIAPH1	15.5667	0.91507	NEW	TRUE	TRUE	TRUE
479	DIS3L2	3.79444	0.944	NEW	TRUE	FALSE	FALSE
480	DLC1	0.188889	0.99948	KNOWN	TRUE	FALSE	FALSE
481	DLG1	0.605556	0.99393	KNOWN	TRUE	TRUE	TRUE
482	DLG2	0.00555556	0.70796	NEW	TRUE	FALSE	FALSE
483	DLL1	0.283333	0.99999	KNOWN	FALSE	TRUE	FALSE
484	DMAP1	24.6667	0.041133	KNOWN	FALSE	TRUE	FALSE
485	DMXL2	0.722222	1	NEW	TRUE	FALSE	FALSE
486	DNAJA3	6.19444	0.0098017	KNOWN	FALSE	TRUE	FALSE
487	DNAJB12	14.5444	0.44012	NEW	TRUE	FALSE	FALSE
488	DNAJC5	2.59444	0.81216	KNOWN	FALSE	TRUE	FALSE
489	DNM1L	7.66111	0.00056753	NEW	TRUE	FALSE	FALSE
490	DNM2	4.26667	0.99998	KNOWN	TRUE	TRUE	TRUE
491	DNMT1	18.9611	1	KNOWN	TRUE	FALSE	FALSE
492	DOCK1	0.0444444	0.0068117	KNOWN	FALSE	TRUE	FALSE
493	DOCK10	6.28333	2.55e-06	NEW	TRUE	FALSE	FALSE
494	DOCK4	0.144444	0.82562	NEW	TRUE	FALSE	FALSE
495	DOCK5	3.06111	2.9e-09	NEW	TRUE	FALSE	FALSE
496	DOK1	10.8611	0.029002	KNOWN	TRUE	TRUE	TRUE
497	DOK4	0.0833333	0.091531	NEW	FALSE	TRUE	FALSE
498	DPM1	17.2278	0.00016237	NEW	FALSE	TRUE	FALSE
499	DPP4	6.01111	7.28e-09	KNOWN	FALSE	TRUE	FALSE
500	DPYD	17.2111	3.37e-22	NEW	TRUE	FALSE	FALSE
501	DPYSL2	18.3222	0.99375	NEW	TRUE	FALSE	FALSE
502	DSE	1.10556	0.6331	NEW	TRUE	FALSE	FALSE
503	DST	0.322222	1	NEW	TRUE	FALSE	FALSE
504	DTNA	0.933333	0.63459	NEW	TRUE	FALSE	FALSE
505	DTNB	3.00556	2.8e-10	NEW	TRUE	FALSE	FALSE
506	DTNBP1	15.6667	6.84e-06	KNOWN	TRUE	FALSE	FALSE
507	DTWD1	10.2	2.81e-10	NEW	TRUE	FALSE	FALSE
508	DTX1	0.0333333	0.00098982	NEW	FALSE	TRUE	FALSE
509	DTX3L	10.3222	5.27e-06	NEW	TRUE	FALSE	FALSE
510	DUOX2	0.00555556	4.5e-56	NEW	TRUE	FALSE	FALSE
511	DUSP1	519.461	0.010151	KNOWN	TRUE	TRUE	TRUE
512	DUSP10	4.10556	0.8335	KNOWN	TRUE	TRUE	TRUE
513	DUSP11	54.1389	8.49e-07	NEW	TRUE	FALSE	FALSE
514	DUSP16	0.572222	0.088867	KNOWN	FALSE	TRUE	FALSE
515	DUSP19	0.488889	0.010044	NEW	FALSE	TRUE	FALSE
516	DUSP22	16.2167	0.0093421	KNOWN	TRUE	TRUE	TRUE
517	DUSP26	0.00555556	0.00023011	NEW	TRUE	FALSE	FALSE
518	DUSP3	7.26667	0.46156	NEW	TRUE	TRUE	TRUE
519	DUSP4	0.394444	0.88152	NEW	FALSE	TRUE	FALSE
520	DUSP5	1.83889	0.0033227	NEW	TRUE	TRUE	TRUE
521	DUSP6	202.028	0.97603	KNOWN	FALSE	TRUE	FALSE
522	DUSP7	3.98333	0.69024	NEW	TRUE	TRUE	TRUE
523	DVL1	0.15	3.73e-06	NEW	FALSE	TRUE	FALSE
524	DVL2	6.46667	1.36e-05	KNOWN	FALSE	TRUE	FALSE
525	DVL3	0.572222	0.38544	KNOWN	FALSE	TRUE	FALSE
526	DYM	18.4444	3.59e-13	NEW	TRUE	FALSE	FALSE
527	DYNC2H1	0.116667	1.14e-44	NEW	TRUE	FALSE	FALSE
528	DYRK1A	1.00556	0.99967	KNOWN	TRUE	FALSE	FALSE
529	DYRK2	1.93333	0.99751	NEW	TRUE	TRUE	TRUE
530	E2F1	0.15	0.9877	KNOWN	TRUE	TRUE	TRUE
531	E2F2	0.455556	0.25505	KNOWN	TRUE	TRUE	TRUE
532	E2F3	1.83889	0.9458	KNOWN	TRUE	TRUE	TRUE
533	E2F4	6.9	0.45258	KNOWN	TRUE	TRUE	TRUE
534	E2F6	0.294444	0.10158	KNOWN	TRUE	FALSE	FALSE
535	E2F7	0.133333	0.99317	NEW	TRUE	FALSE	FALSE
536	EARS2	2.86111	1.12e-08	NEW	TRUE	FALSE	FALSE
537	EBI3	1.67222	0.10797	KNOWN	TRUE	FALSE	FALSE
538	ECE1	4.88889	0.95987	KNOWN	TRUE	FALSE	FALSE
539	ECSIT	23.2056	6.76e-06	NEW	FALSE	TRUE	FALSE
540	EDEM2	47.2056	6.83e-07	NEW	TRUE	FALSE	FALSE
541	EDN1	0.266667	0.45504	KNOWN	TRUE	FALSE	FALSE
542	EEF1A1	6241.94	0.97863	NEW	TRUE	FALSE	FALSE
543	EEF2K	0.111111	8.36e-20	NEW	TRUE	TRUE	TRUE
544	EFCAB2	1.61111	5.92e-07	NEW	TRUE	FALSE	FALSE
545	EFCAB5	0.394444	4.2e-23	NEW	TRUE	FALSE	FALSE
546	EFHC1	1.11667	1.9e-17	NEW	TRUE	FALSE	FALSE
547	EFNA5	0.205556	0.96051	KNOWN	TRUE	FALSE	FALSE
548	EGF	0.0111111	8.53e-17	KNOWN	FALSE	TRUE	FALSE
549	EGLN3	1.7	0.0094753	NEW	TRUE	FALSE	FALSE
550	EGR1	0.727778	0.3509	KNOWN	TRUE	TRUE	TRUE
551	EGR2	0.411111	0.50292	NEW	TRUE	FALSE	FALSE
552	EHD1	26.0667	0.98342	NEW	TRUE	FALSE	FALSE
553	EHF	0.0833333	0.70543	NEW	TRUE	FALSE	FALSE
554	EHMT2	0.0111111	0.00010292	KNOWN	FALSE	TRUE	FALSE
555	EI24	6.33889	0.73348	NEW	TRUE	FALSE	FALSE
556	EIF2A	34.2222	6.04e-09	NEW	FALSE	TRUE	FALSE
557	EIF2AK1	6.84444	7.01e-07	NEW	TRUE	FALSE	FALSE
558	EIF2AK2	13.4333	0.017643	KNOWN	TRUE	TRUE	TRUE
559	EIF2AK3	0.694444	0.0027603	NEW	TRUE	TRUE	TRUE
560	EIF2AK4	11.4611	1.24e-15	NEW	FALSE	TRUE	FALSE
561	EIF2S1	45.1722	0.97031	NEW	TRUE	TRUE	TRUE
562	EIF3H	292.728	0.047483	NEW	TRUE	FALSE	FALSE
563	EIF4B	80.2444	0.99999	KNOWN	FALSE	TRUE	FALSE
564	EIF4E	35.9778	0.94133	KNOWN	TRUE	TRUE	TRUE
565	EIF4EBP1	72.1444	0.20762	KNOWN	FALSE	TRUE	FALSE
566	EIF4G2	271.328	1	NEW	FALSE	TRUE	FALSE
567	ELAVL1	19.7611	0.98849	NEW	TRUE	TRUE	TRUE
568	ELF1	74.2611	0.01065	NEW	TRUE	FALSE	FALSE
569	ELF3	0.0166667	0.98323	KNOWN	TRUE	TRUE	TRUE
570	ELF4	4.28889	0.06139	NEW	TRUE	FALSE	FALSE
571	ELF5	0.05	0.00086946	NEW	TRUE	FALSE	FALSE
572	ELK1	5.36111	0.93711	KNOWN	FALSE	TRUE	FALSE
573	ELL	4.27222	0.98542	NEW	TRUE	FALSE	FALSE
574	ELMO1	32.5167	0.89997	KNOWN	TRUE	TRUE	TRUE
575	ELMSAN1	0.4	1	NEW	TRUE	FALSE	FALSE
576	ELP1	6.19444	NA	NEW	FALSE	TRUE	FALSE
577	ELP3	16.7778	3.01e-14	KNOWN	TRUE	FALSE	FALSE
578	EMC2	18.7111	0.003297	NEW	TRUE	FALSE	FALSE
579	EMCN	0.0166667	8.64e-05	NEW	TRUE	FALSE	FALSE
580	EML2	4.15	5.76e-19	NEW	TRUE	FALSE	FALSE
581	ENAH	0.0166667	0.99994	NEW	TRUE	FALSE	FALSE
582	ENC1	0.744444	0.46008	NEW	FALSE	TRUE	FALSE
583	ENOX2	9.61667	1.53e-06	NEW	TRUE	FALSE	FALSE
584	ENPP2	3.77222	0.0027913	NEW	TRUE	FALSE	FALSE
585	ENTPD1	16.8667	0.0080716	NEW	TRUE	FALSE	FALSE
586	EP300	1.72778	1	KNOWN	TRUE	TRUE	TRUE
587	EP400	1.21667	1	KNOWN	FALSE	TRUE	FALSE
588	EPAS1	1.31111	0.5961	KNOWN	TRUE	FALSE	FALSE
589	EPB41L2	2.2	0.99318	NEW	TRUE	FALSE	FALSE
590	EPB41L3	1.24444	4.32e-05	NEW	TRUE	FALSE	FALSE
591	EPCAM	0.0111111	1.28e-07	NEW	TRUE	FALSE	FALSE
592	EPHA1	0.494444	1.46e-23	KNOWN	FALSE	TRUE	FALSE
593	EPHA2	0.477778	1.07e-05	KNOWN	TRUE	TRUE	TRUE
594	EPHA4	0.938889	1	KNOWN	FALSE	TRUE	FALSE
595	EPHB2	0.0444444	0.99997	KNOWN	TRUE	TRUE	TRUE
596	EPHB3	0.0444444	0.46242	KNOWN	FALSE	TRUE	FALSE
597	EPHB4	0.311111	0.013497	NEW	TRUE	FALSE	FALSE
598	EPOR	2.92222	0.0101	KNOWN	FALSE	TRUE	FALSE
599	EPS15	10.15	0.0034774	KNOWN	FALSE	TRUE	FALSE
600	EPS8	2.41111	0.97308	KNOWN	TRUE	FALSE	FALSE
601	EPSTI1	21.95	3.31e-25	NEW	TRUE	FALSE	FALSE
602	ERAP1	16.1611	2.06e-26	NEW	TRUE	FALSE	FALSE
603	ERBB2	0.744444	0.0059892	NEW	FALSE	TRUE	FALSE
604	ERBB3	0.316667	1.7e-15	KNOWN	FALSE	TRUE	FALSE
605	ERBIN	4.36667	NA	NEW	FALSE	TRUE	FALSE
606	ERC1	1.29444	1.06e-07	KNOWN	TRUE	FALSE	FALSE
607	ERCC1	69.2611	1.59e-07	KNOWN	TRUE	FALSE	FALSE
608	ERCC5	16.6667	2.73e-13	KNOWN	FALSE	TRUE	FALSE
609	ERCC6	3.88333	5.16e-22	NEW	FALSE	TRUE	FALSE
610	EREG	0.0833333	1.17e-05	KNOWN	FALSE	TRUE	FALSE
611	ERG	0.0166667	0.96413	KNOWN	TRUE	TRUE	TRUE
612	ERGIC1	6.57778	0.64747	NEW	TRUE	FALSE	FALSE
613	ERN1	3.14444	0.99027	KNOWN	TRUE	TRUE	TRUE
614	ERRFI1	0.194444	0.012152	NEW	FALSE	TRUE	FALSE
615	ESR1	0.0555556	0.9992	KNOWN	TRUE	TRUE	TRUE
616	ESR2	0.205556	4.45e-08	KNOWN	TRUE	TRUE	TRUE
617	ESYT2	2.84444	7.79e-06	NEW	TRUE	FALSE	FALSE
618	ETS1	15.6333	0.7816	KNOWN	TRUE	TRUE	TRUE
619	ETS2	8.67778	0.99888	KNOWN	TRUE	TRUE	TRUE
620	ETV3	3.62778	0.97596	NEW	TRUE	FALSE	FALSE
621	ETV6	2.88333	0.9735	NEW	TRUE	FALSE	FALSE
622	ETV7	3.00556	3.96e-14	NEW	TRUE	FALSE	FALSE
623	EVL	13.7333	0.99761	NEW	TRUE	FALSE	FALSE
624	EXOC4	9.66111	3.41e-13	KNOWN	TRUE	FALSE	FALSE
625	EXOC6	5.18889	2.44e-07	NEW	TRUE	FALSE	FALSE
626	EXT1	0.405556	0.99732	NEW	TRUE	FALSE	FALSE
627	EZH2	2.01111	1	KNOWN	TRUE	TRUE	TRUE
628	EZR	169.517	0.17989	NEW	TRUE	TRUE	TRUE
629	F2R	4.44444	0.0084678	KNOWN	FALSE	TRUE	FALSE
630	F3	0.05	0.018872	KNOWN	TRUE	FALSE	FALSE
631	F5	1.26111	5.92e-15	NEW	FALSE	TRUE	FALSE
632	F8	3.01667	1	KNOWN	TRUE	FALSE	FALSE
633	FAF1	3.11667	0.99895	KNOWN	TRUE	FALSE	FALSE
634	FAM111A	2.58333	0.002225	NEW	TRUE	FALSE	FALSE
635	FAM129A	6.70556	7.17e-20	NEW	TRUE	FALSE	FALSE
636	FAM129B	0.116667	0.016975	NEW	TRUE	FALSE	FALSE
637	FAM13A	1.09444	1.9e-18	NEW	TRUE	TRUE	TRUE
638	FAM171A1	1.05	0.98528	NEW	TRUE	FALSE	FALSE
639	FAM172A	6.2	0.00024392	NEW	TRUE	FALSE	FALSE
640	FAM19A2	2.49444	0.34104	NEW	TRUE	FALSE	FALSE
641	FAM49B	172.344	0.97612	NEW	TRUE	FALSE	FALSE
642	FAM78A	7.95	0.37254	NEW	TRUE	FALSE	FALSE
643	FANCG	3.85	2.49e-14	KNOWN	FALSE	TRUE	FALSE
644	FAS	21.0444	0.8117	NEW	TRUE	TRUE	TRUE
645	FASLG	11.7	0.18345	NEW	TRUE	TRUE	TRUE
646	FBLN1	0.255556	0.91878	NEW	TRUE	FALSE	FALSE
647	FBLN2	0.677778	7.01e-06	NEW	TRUE	FALSE	FALSE
648	FBP1	46.8611	0.079124	KNOWN	TRUE	FALSE	FALSE
649	FBXL17	0.255556	0.99901	NEW	TRUE	FALSE	FALSE
650	FBXO11	1.57778	1	NEW	TRUE	FALSE	FALSE
651	FBXO31	0.277778	0.44439	KNOWN	TRUE	FALSE	FALSE
652	FBXO5	3.30556	0.96995	NEW	TRUE	TRUE	TRUE
653	FBXW11	6.9	0.97611	KNOWN	TRUE	FALSE	FALSE
654	FBXW7	3.86111	0.99949	KNOWN	TRUE	TRUE	TRUE
655	FCER1A	1021.17	3.08e-05	KNOWN	TRUE	FALSE	FALSE
656	FCER1G	1249.37	0.66327	KNOWN	FALSE	TRUE	FALSE
657	FCER2	30.6167	7.61e-12	KNOWN	TRUE	TRUE	TRUE
658	FCGR1A	11.8167	0.00013116	KNOWN	TRUE	FALSE	FALSE
659	FCGR2A	146.533	2.01e-06	NEW	FALSE	TRUE	FALSE
660	FCGRT	368.606	0.041493	KNOWN	TRUE	FALSE	FALSE
661	FCHSD2	8.91111	0.56618	NEW	TRUE	FALSE	FALSE
662	FCRL5	1.19444	4.61e-17	NEW	TRUE	FALSE	FALSE
663	FDPS	76.5	0.0056199	NEW	TRUE	FALSE	FALSE
664	FDXR	4.8	1.15e-06	NEW	TRUE	FALSE	FALSE
665	FEN1	11.9722	4.77e-05	KNOWN	FALSE	TRUE	FALSE
666	FER	2.26667	0.6633	KNOWN	FALSE	TRUE	FALSE
667	FES	46.5944	3.79e-15	KNOWN	FALSE	TRUE	FALSE
668	FGF1	0.133333	0.44406	KNOWN	FALSE	TRUE	FALSE
669	FGF14	0.0111111	0.90887	NEW	FALSE	TRUE	FALSE
670	FGF8	0.511111	0.67676	NEW	TRUE	TRUE	TRUE
671	FGFR1	0.755556	0.99984	KNOWN	FALSE	TRUE	FALSE
672	FGFR2	0.638889	0.99731	KNOWN	TRUE	TRUE	TRUE
673	FGFR4	0.0611111	7.19e-13	NEW	TRUE	TRUE	TRUE
674	FGGY	2.27778	3.19e-18	NEW	TRUE	FALSE	FALSE
675	FGR	130.978	0.48408	KNOWN	FALSE	TRUE	FALSE
676	FHAD1	0.161111	0.00013667	NEW	TRUE	FALSE	FALSE
677	FHIT	9.66667	0.0057055	NEW	TRUE	FALSE	FALSE
678	FHL2	1.02778	2.87e-05	KNOWN	TRUE	TRUE	TRUE
679	FILIP1L	0.427778	1.08e-09	NEW	TRUE	FALSE	FALSE
680	FKBP1A	332.128	0.81452	KNOWN	FALSE	TRUE	FALSE
681	FKBP5	60.3667	0.73393	NEW	TRUE	FALSE	FALSE
682	FKBP8	17.5389	0.99825	KNOWN	FALSE	TRUE	FALSE
683	FLI1	10.2889	0.9894	KNOWN	TRUE	TRUE	TRUE
684	FLNA	19.2167	1	KNOWN	FALSE	TRUE	FALSE
685	FLNB	3.30556	6.05e-10	NEW	TRUE	FALSE	FALSE
686	FLT1	0.0833333	0.99983	KNOWN	TRUE	TRUE	TRUE
687	FLT3	5.16667	0.60777	KNOWN	FALSE	TRUE	FALSE
688	FLT4	0.3	1	KNOWN	FALSE	TRUE	FALSE
689	FMN1	0.0833333	3.59e-18	NEW	TRUE	FALSE	FALSE
690	FMR1	2.03333	0.64718	NEW	FALSE	TRUE	FALSE
691	FNBP1	7.52222	0.82844	NEW	TRUE	FALSE	FALSE
692	FNDC3B	4.96667	1	NEW	TRUE	FALSE	FALSE
693	FNIP2	0.816667	1	NEW	TRUE	FALSE	FALSE
694	FNTA	8.62778	0.94721	NEW	FALSE	TRUE	FALSE
695	FOCAD	2.45	7.21e-37	NEW	TRUE	FALSE	FALSE
696	FOS	32.0333	0.26176	KNOWN	TRUE	TRUE	TRUE
697	FOSL2	5.39444	0.98293	KNOWN	TRUE	FALSE	FALSE
698	FOXC1	0.00555556	0.95337	NEW	FALSE	TRUE	FALSE
699	FOXJ3	6.78333	0.99598	NEW	TRUE	FALSE	FALSE
700	FOXK1	1.25	0.80522	NEW	TRUE	FALSE	FALSE
701	FOXM1	0.0166667	0.0007414	NEW	TRUE	TRUE	TRUE
702	FOXN3	25.45	0.93167	NEW	TRUE	FALSE	FALSE
703	FOXO1	1.39444	0.99725	KNOWN	TRUE	FALSE	FALSE
704	FOXO3	3.13889	0.98806	KNOWN	TRUE	TRUE	TRUE
705	FOXP1	27.2167	0.99998	KNOWN	TRUE	FALSE	FALSE
706	FPR2	55.7444	0.40137	KNOWN	FALSE	TRUE	FALSE
707	FRK	0.327778	1.81e-12	NEW	FALSE	TRUE	FALSE
708	FRMD3	0.538889	0.27023	NEW	TRUE	FALSE	FALSE
709	FRMD4B	6.88333	0.4539	NEW	TRUE	FALSE	FALSE
710	FRMD5	0.0555556	0.99724	NEW	TRUE	FALSE	FALSE
711	FRMD6	0.127778	0.027916	NEW	TRUE	FALSE	FALSE
712	FRS2	2.81667	0.99721	KNOWN	FALSE	TRUE	FALSE
713	FRY	1.47778	1	NEW	TRUE	FALSE	FALSE
714	FRYL	1.87222	0.99727	NEW	TRUE	FALSE	FALSE
715	FSCN1	0.15	0.86852	KNOWN	TRUE	FALSE	FALSE
716	FST	0.0222222	0.98014	KNOWN	TRUE	FALSE	FALSE
717	FTO	18.1833	8.36e-08	NEW	TRUE	FALSE	FALSE
718	FURIN	1.93889	0.99994	NEW	FALSE	TRUE	FALSE
719	FUS	30.3667	0.9993	KNOWN	FALSE	TRUE	FALSE
720	FYB1	206.861	NA	NEW	TRUE	FALSE	FALSE
721	FYN	45.7889	0.99406	KNOWN	TRUE	TRUE	TRUE
722	FZR1	0.716667	0.99969	KNOWN	FALSE	TRUE	FALSE
723	G3BP1	58.25	0.033122	KNOWN	FALSE	TRUE	FALSE
724	GAB1	1.01111	0.18433	KNOWN	FALSE	TRUE	FALSE
725	GAB2	2	0.98325	KNOWN	TRUE	TRUE	TRUE
726	GABBR2	0.0333333	0.99999	NEW	TRUE	FALSE	FALSE
727	GABPA	4.68889	0.99812	KNOWN	TRUE	FALSE	FALSE
728	GADD45A	6.10556	0.044075	KNOWN	TRUE	TRUE	TRUE
729	GADD45B	41.9389	0.21058	KNOWN	TRUE	FALSE	FALSE
730	GADD45G	0.25	0.55259	KNOWN	TRUE	FALSE	FALSE
731	GALNT10	1.65556	1.99e-05	NEW	TRUE	FALSE	FALSE
732	GALNT2	4.73333	0.0084175	KNOWN	TRUE	FALSE	FALSE
733	GAPDH	1368.22	0.11388	NEW	FALSE	TRUE	FALSE
734	GAS6	4.36111	0.034477	NEW	TRUE	FALSE	FALSE
735	GAS7	4.04444	0.8523	KNOWN	TRUE	FALSE	FALSE
736	GATA1	23.9944	0.94798	KNOWN	TRUE	TRUE	TRUE
737	GATA3	12.8222	0.89887	KNOWN	TRUE	TRUE	TRUE
738	GATAD2A	2.43333	0.99957	KNOWN	TRUE	FALSE	FALSE
739	GBP1	51.8944	1.26e-15	NEW	TRUE	FALSE	FALSE
740	GCK	0.255556	0.63464	NEW	TRUE	FALSE	FALSE
741	GCLC	0.933333	0.42718	NEW	TRUE	FALSE	FALSE
742	GCNT2	0.322222	2.41e-05	NEW	TRUE	FALSE	FALSE
743	GDF15	0.277778	3.01e-07	NEW	TRUE	TRUE	TRUE
744	GDF9	0.0111111	5.52e-06	NEW	FALSE	TRUE	FALSE
745	GDNF	0.00555556	0.2035	NEW	TRUE	FALSE	FALSE
746	GEM	0.0833333	1.18e-08	NEW	FALSE	TRUE	FALSE
747	GFAP	0.694444	1.46e-06	NEW	TRUE	FALSE	FALSE
748	GFI1B	27.4389	0.00052334	KNOWN	TRUE	FALSE	FALSE
749	GHR	0.0166667	8.44e-05	KNOWN	TRUE	TRUE	TRUE
750	GIT1	1.37778	0.99978	NEW	FALSE	TRUE	FALSE
751	GLI1	0.155556	7.66e-14	NEW	FALSE	TRUE	FALSE
752	GLIPR2	150.617	4.86e-05	NEW	TRUE	FALSE	FALSE
753	GLIS3	0.0277778	5.6e-08	NEW	TRUE	FALSE	FALSE
754	GLRX	261.494	5.67e-07	KNOWN	FALSE	TRUE	FALSE
755	GLS	3.08333	0.96154	NEW	TRUE	FALSE	FALSE
756	GM2A	10.6778	0.03103	NEW	TRUE	FALSE	FALSE
757	GMDS	7.39444	0.99132	NEW	TRUE	FALSE	FALSE
758	GML	0.0611111	0.21757	KNOWN	TRUE	FALSE	FALSE
759	GNA11	0.966667	0.88941	NEW	FALSE	TRUE	FALSE
760	GNA12	0.5	0.96994	KNOWN	TRUE	TRUE	TRUE
761	GNA13	6.46667	0.86735	NEW	FALSE	TRUE	FALSE
762	GNA14	1.13333	2.43e-17	NEW	FALSE	TRUE	FALSE
763	GNA15	10.8167	0.0059721	KNOWN	FALSE	TRUE	FALSE
764	GNAI1	2.67778	0.91125	KNOWN	TRUE	TRUE	TRUE
765	GNAI2	23.5889	0.89194	KNOWN	TRUE	TRUE	TRUE
766	GNAI3	8.17222	0.038287	NEW	FALSE	TRUE	FALSE
767	GNAQ	3.53889	0.98069	KNOWN	TRUE	TRUE	TRUE
768	GNAS	45.2444	0.68076	NEW	FALSE	TRUE	FALSE
769	GNAZ	0.111111	0.96272	NEW	TRUE	FALSE	FALSE
770	GNB2	24.2056	0.98876	NEW	FALSE	TRUE	FALSE
771	GNB3	0.00555556	3.33e-11	NEW	FALSE	TRUE	FALSE
772	GNB5	16.9167	6.36e-08	NEW	FALSE	TRUE	FALSE
773	GNG2	98.8111	0.50556	KNOWN	FALSE	TRUE	FALSE
774	GNG4	0.166667	0.15575	NEW	FALSE	TRUE	FALSE
775	GNRHR	0.00555556	0.067566	NEW	FALSE	TRUE	FALSE
776	GOLPH3	8.1	0.23586	NEW	TRUE	FALSE	FALSE
777	GORASP1	2.9	0.019543	NEW	FALSE	TRUE	FALSE
778	GPATCH2	2.32222	1.02e-11	NEW	TRUE	FALSE	FALSE
779	GPC3	0.238889	0.9982	KNOWN	FALSE	TRUE	FALSE
780	GPC6	0.0222222	0.14181	NEW	TRUE	FALSE	FALSE
781	GPCPD1	3.98333	0.2018	NEW	TRUE	FALSE	FALSE
782	GPD2	0.838889	8.13e-11	NEW	TRUE	FALSE	FALSE
783	GPNMB	0.377778	2.88e-27	NEW	TRUE	FALSE	FALSE
784	GPR107	1.35556	0.28858	NEW	TRUE	FALSE	FALSE
785	GPR132	4.99444	0.016959	NEW	TRUE	FALSE	FALSE
786	GPR141	2.77222	8.53e-08	NEW	TRUE	FALSE	FALSE
787	GPR146	8.41667	0.1493	NEW	TRUE	FALSE	FALSE
788	GRAMD1A	5.05556	0.0013146	NEW	TRUE	FALSE	FALSE
789	GRAMD1B	1.2	0.99929	NEW	TRUE	FALSE	FALSE
790	GRAP2	17.9389	0.00015256	KNOWN	FALSE	TRUE	FALSE
791	GRB10	0.65	0.93945	KNOWN	TRUE	TRUE	TRUE
792	GRB2	86.7556	0.93934	KNOWN	TRUE	TRUE	TRUE
793	GRB7	0.0111111	1.36e-06	NEW	FALSE	TRUE	FALSE
794	GREB1	0.116667	6.6e-09	NEW	TRUE	FALSE	FALSE
795	GRIK2	0.122222	0.99841	KNOWN	TRUE	FALSE	FALSE
796	GRK2	10.3056	NA	NEW	TRUE	TRUE	TRUE
797	GRK5	4.1	0.67567	KNOWN	TRUE	TRUE	TRUE
798	GRK6	23.4	0.00048726	NEW	FALSE	TRUE	FALSE
799	GRM5	0.00555556	0.99872	NEW	TRUE	TRUE	TRUE
800	GRN	372.317	0.069666	KNOWN	FALSE	TRUE	FALSE
801	GSAP	6.68889	2.55e-23	NEW	TRUE	FALSE	FALSE
802	GSE1	0.994444	1	NEW	TRUE	FALSE	FALSE
803	GSK3A	0.277778	0.9997	KNOWN	TRUE	TRUE	TRUE
804	GSK3B	1.77778	0.95571	KNOWN	TRUE	TRUE	TRUE
805	GSN	152.161	3.89e-11	KNOWN	TRUE	TRUE	TRUE
806	GSTK1	315.117	1.94e-06	NEW	TRUE	FALSE	FALSE
807	GSTP1	861.206	0.014155	KNOWN	TRUE	FALSE	FALSE
808	GTDC1	4.45556	1.01e-12	NEW	TRUE	FALSE	FALSE
809	GTF2H1	9.17778	0.98982	KNOWN	FALSE	TRUE	FALSE
810	GTF2I	11.6833	0.99592	KNOWN	TRUE	TRUE	TRUE
811	GULP1	0.0333333	0.68714	KNOWN	TRUE	FALSE	FALSE
812	GZMB	494.133	3.67e-14	NEW	FALSE	TRUE	FALSE
813	H2AFX	1.35	0.17652	KNOWN	FALSE	TRUE	FALSE
814	HABP4	0.538889	0.0062064	NEW	TRUE	FALSE	FALSE
815	HAMP	0.311111	0.0081797	NEW	TRUE	FALSE	FALSE
816	HBEGF	0.283333	0.07563	KNOWN	FALSE	TRUE	FALSE
817	HBP1	48.2222	0.0042407	NEW	TRUE	FALSE	FALSE
818	HCFC1	1.98333	1	KNOWN	TRUE	FALSE	FALSE
819	HCK	217.589	0.01976	KNOWN	TRUE	TRUE	TRUE
820	HDAC1	110.511	0.61427	KNOWN	TRUE	TRUE	TRUE
821	HDAC2	32.8	0.99997	KNOWN	FALSE	TRUE	FALSE
822	HDAC3	40.45	0.56737	KNOWN	FALSE	TRUE	FALSE
823	HDAC4	5.51667	1	KNOWN	TRUE	TRUE	TRUE
824	HDAC6	4.20556	1	KNOWN	FALSE	TRUE	FALSE
825	HDAC7	0.816667	0.99969	KNOWN	TRUE	TRUE	TRUE
826	HDAC9	11.9111	0.99973	KNOWN	TRUE	FALSE	FALSE
827	HERC1	6.33889	1	NEW	TRUE	FALSE	FALSE
828	HERC2	0.0111111	1	KNOWN	FALSE	TRUE	FALSE
829	HGF	6.91111	0.99947	NEW	TRUE	TRUE	TRUE
830	HHAT	0.583333	3.25e-08	NEW	TRUE	FALSE	FALSE
831	HIC1	0.122222	0.13002	NEW	TRUE	TRUE	TRUE
832	HIF1A	22.8389	0.9777	KNOWN	TRUE	TRUE	TRUE
833	HIPK2	1.87778	1	KNOWN	TRUE	TRUE	TRUE
834	HIPK3	5.75556	0.27733	KNOWN	TRUE	FALSE	FALSE
835	HIST1H2AM	13.5722	5.45e-07	NEW	FALSE	TRUE	FALSE
836	HIST1H2BB	1.55	0.0037893	KNOWN	TRUE	FALSE	FALSE
837	HIST1H3C	0.3	0.26064	NEW	TRUE	FALSE	FALSE
838	HIST2H2AC	28.4444	0.18727	KNOWN	FALSE	TRUE	FALSE
839	HIVEP1	2.91111	1	NEW	TRUE	FALSE	FALSE
840	HIVEP2	0.622222	1	NEW	TRUE	FALSE	FALSE
841	HIVEP3	0.25	0.90584	KNOWN	TRUE	FALSE	FALSE
842	HK1	47.8	0.91459	NEW	TRUE	FALSE	FALSE
843	HK2	5.72222	0.0045893	NEW	TRUE	FALSE	FALSE
844	HLA-A	113.667	0.0013299	NEW	FALSE	TRUE	FALSE
845	HLA-B	283.944	3.86e-05	NEW	FALSE	TRUE	FALSE
846	HLA-DMA	1.48333	0.002381	NEW	TRUE	FALSE	FALSE
847	HLA-DMB	7.89444	0.0024627	NEW	TRUE	FALSE	FALSE
848	HLA-DOA	1.82222	2.98e-10	NEW	TRUE	FALSE	FALSE
849	HLA-DOB	17.1111	1.92e-06	NEW	TRUE	FALSE	FALSE
850	HLA-DPA1	54.7611	2.5e-06	NEW	TRUE	FALSE	FALSE
851	HLA-DPB1	119.022	5.33e-10	KNOWN	TRUE	FALSE	FALSE
852	HLA-DQA1	86.5944	0.023947	NEW	TRUE	FALSE	FALSE
853	HLA-DQB1	61.1611	0.0089259	NEW	TRUE	FALSE	FALSE
854	HLA-DRA	79.1389	0.51949	KNOWN	TRUE	FALSE	FALSE
855	HLA-DRB1	116.9	0.0010997	NEW	TRUE	FALSE	FALSE
856	HLA-DRB5	10.3111	3.64e-07	NEW	TRUE	FALSE	FALSE
857	HLA-E	162.083	0.036773	KNOWN	TRUE	TRUE	TRUE
858	HLA-F	21.8944	3.28e-05	KNOWN	TRUE	FALSE	FALSE
859	HLX	9.88333	0.88317	NEW	TRUE	FALSE	FALSE
860	HM13	154.117	0.68958	NEW	TRUE	FALSE	FALSE
861	HMCN1	0.0277778	3.63e-38	NEW	TRUE	FALSE	FALSE
862	HMGA1	34.8278	0.83209	KNOWN	TRUE	FALSE	FALSE
863	HMGB1	495.544	0.82035	KNOWN	TRUE	TRUE	TRUE
864	HMGB2	142.817	0.95087	KNOWN	FALSE	TRUE	FALSE
865	HMGN1	132.8	0.20661	NEW	FALSE	TRUE	FALSE
866	HMOX1	29.1944	0.0096817	KNOWN	TRUE	TRUE	TRUE
867	HNF1A	0.0166667	0.96115	NEW	TRUE	TRUE	TRUE
868	HNRNPK	351.411	0.99998	NEW	TRUE	TRUE	TRUE
869	HNRNPL	0.794444	0.99685	NEW	TRUE	FALSE	FALSE
870	HNRNPM	66.7111	0.99999	NEW	FALSE	TRUE	FALSE
871	HNRNPR	34.7056	0.99935	NEW	TRUE	FALSE	FALSE
872	HNRNPU	17.7444	1	NEW	TRUE	TRUE	TRUE
873	HNRNPUL1	9.98333	0.99999	KNOWN	TRUE	FALSE	FALSE
874	HOOK2	1.01667	4.65e-18	NEW	TRUE	FALSE	FALSE
875	HOXA7	0.366667	0.0013606	NEW	TRUE	FALSE	FALSE
876	HOXA9	1.50556	4.36e-05	NEW	TRUE	FALSE	FALSE
877	HOXB7	0.477778	0.00028382	KNOWN	FALSE	TRUE	FALSE
878	HPCAL1	30.5389	0.89103	NEW	TRUE	FALSE	FALSE
879	HRAS	0.327778	0.079774	KNOWN	TRUE	TRUE	TRUE
880	HRH1	0.0777778	1.86e-06	NEW	FALSE	TRUE	FALSE
881	HS1BP3	7.13333	1.19e-06	NEW	TRUE	FALSE	FALSE
882	HSF1	16.9333	0.74762	KNOWN	FALSE	TRUE	FALSE
883	HSP90AA1	132.094	0.86025	NEW	TRUE	TRUE	TRUE
884	HSP90AB1	302.328	0.99923	KNOWN	TRUE	TRUE	TRUE
885	HSP90B1	141.411	0.9972	KNOWN	FALSE	TRUE	FALSE
886	HSPA1A	1.33333	0.030228	KNOWN	FALSE	TRUE	FALSE
887	HSPA1B	0.0166667	0.0053464	KNOWN	FALSE	TRUE	FALSE
888	HSPB1	53.0889	2.78e-07	KNOWN	TRUE	TRUE	TRUE
889	HSPD1	47.9889	0.99257	KNOWN	FALSE	TRUE	FALSE
890	HTR6	0.0166667	0.00018524	NEW	FALSE	TRUE	FALSE
891	HTRA2	4.23333	0.0035755	KNOWN	FALSE	TRUE	FALSE
892	HTT	0.783333	1	NEW	TRUE	TRUE	TRUE
893	ICAM1	9.58333	0.035295	KNOWN	TRUE	TRUE	TRUE
894	ICAM4	15.7611	1.21e-06	NEW	TRUE	FALSE	FALSE
895	ID1	0.0666667	0.00031026	KNOWN	FALSE	TRUE	FALSE
896	ID2	215.45	0.66939	KNOWN	FALSE	TRUE	FALSE
897	ID3	30.3667	0.72177	KNOWN	FALSE	TRUE	FALSE
898	IDO1	22.6722	3.3e-06	KNOWN	TRUE	FALSE	FALSE
899	IDO2	0.0111111	3.14e-09	NEW	TRUE	FALSE	FALSE
900	IER3	0.00555556	0.63122	KNOWN	TRUE	TRUE	TRUE
901	IER5	1.61111	0.86869	NEW	TRUE	FALSE	FALSE
902	IFI16	55.0222	1.78e-11	KNOWN	TRUE	TRUE	TRUE
903	IFI27	0.877778	0.010698	NEW	TRUE	FALSE	FALSE
904	IFI35	50.8056	4.28e-07	NEW	TRUE	FALSE	FALSE
905	IFI6	141.183	0.013731	NEW	TRUE	FALSE	FALSE
906	IFIT1	17.8389	0.00027793	NEW	TRUE	FALSE	FALSE
907	IFIT3	43.1333	0.11732	NEW	TRUE	FALSE	FALSE
908	IFITM1	1047.71	0.13569	KNOWN	TRUE	TRUE	TRUE
909	IFITM3	431.956	0.030466	NEW	TRUE	FALSE	FALSE
910	IFNA2	0.00555556	NA	KNOWN	TRUE	FALSE	FALSE
911	IFNB1	0.0111111	NA	KNOWN	TRUE	TRUE	TRUE
912	IFNG	1.16111	0.47156	KNOWN	TRUE	TRUE	TRUE
913	IFNLR1	1.36111	0.062532	NEW	TRUE	FALSE	FALSE
914	IGF1	0.1	0.2716	KNOWN	TRUE	TRUE	TRUE
915	IGF1R	0.6	0.96799	KNOWN	TRUE	TRUE	TRUE
916	IGF2R	1.42778	1	KNOWN	TRUE	FALSE	FALSE
917	IGFBP3	6.06667	0.91029	KNOWN	TRUE	TRUE	TRUE
918	IKBKE	16.5667	0.0090053	KNOWN	TRUE	TRUE	TRUE
919	IL12A	0.222222	0.04746	KNOWN	TRUE	TRUE	TRUE
920	IL13RA1	3.38333	0.96333	KNOWN	FALSE	TRUE	FALSE
921	IL15	4.94444	0.70859	KNOWN	TRUE	FALSE	FALSE
922	IL15RA	12.6278	2.33e-06	KNOWN	TRUE	TRUE	TRUE
923	IL16	162.072	1.24e-10	NEW	TRUE	TRUE	TRUE
924	IL17D	0.0222222	0.19796	NEW	TRUE	FALSE	FALSE
925	IL18	5.67778	0.030717	KNOWN	TRUE	TRUE	TRUE
926	IL1B	5.62778	0.13005	KNOWN	TRUE	TRUE	TRUE
927	IL1R1	0.116667	0.15126	KNOWN	TRUE	TRUE	TRUE
928	IL1RAP	6.60556	0.25846	KNOWN	FALSE	TRUE	FALSE
929	IL2	0.0111111	0.47968	KNOWN	TRUE	TRUE	TRUE
930	IL23A	7.59444	0.35806	KNOWN	TRUE	FALSE	FALSE
931	IL27	0.644444	0.78232	NEW	TRUE	FALSE	FALSE
932	IL3RA	135.772	2.99e-27	NEW	FALSE	TRUE	FALSE
933	IL4	19.4	0.0047372	KNOWN	TRUE	TRUE	TRUE
934	IL4R	8.74444	0.00023013	NEW	TRUE	TRUE	TRUE
935	IL5	0.05	0.0056529	KNOWN	TRUE	FALSE	FALSE
936	IL6	0.361111	0.31536	KNOWN	TRUE	TRUE	TRUE
937	ILK	156.089	3.79e-05	KNOWN	FALSE	TRUE	FALSE
938	IMMP2L	15.4778	0.011165	NEW	TRUE	FALSE	FALSE
939	ING1	12.45	0.0096662	KNOWN	TRUE	FALSE	FALSE
940	INPP4A	1.79444	0.99952	NEW	TRUE	FALSE	FALSE
941	INPP4B	6.73889	0.55218	NEW	TRUE	FALSE	FALSE
942	INPP5D	10.2111	0.97198	NEW	TRUE	FALSE	FALSE
943	INSR	2.94444	3.61e-05	KNOWN	TRUE	TRUE	TRUE
944	INTS7	8.15556	1.26e-05	NEW	TRUE	FALSE	FALSE
945	IPCEF1	15.1944	0.0015595	NEW	TRUE	FALSE	FALSE
946	IQGAP1	19.6722	0.99754	KNOWN	FALSE	TRUE	FALSE
947	IQGAP2	3.79444	8.5e-27	KNOWN	TRUE	FALSE	FALSE
948	IQSEC1	2.77222	0.99969	NEW	TRUE	FALSE	FALSE
949	IRAK2	2.16667	2.61e-19	KNOWN	FALSE	TRUE	FALSE
950	IRF1	143.689	0.9909	KNOWN	TRUE	TRUE	TRUE
951	IRF2	93.1722	0.79793	KNOWN	TRUE	FALSE	FALSE
952	IRF5	12.8556	0.0090365	NEW	TRUE	TRUE	TRUE
953	IRS1	0.00555556	0.023645	KNOWN	TRUE	TRUE	TRUE
954	IRS2	0.322222	0.99032	KNOWN	FALSE	TRUE	FALSE
955	ISG20	369.594	0.002899	NEW	TRUE	FALSE	FALSE
956	ITGA11	0.0722222	8.66e-08	KNOWN	FALSE	TRUE	FALSE
957	ITGA2	0.0166667	6.28e-11	KNOWN	FALSE	TRUE	FALSE
958	ITGA3	0.0166667	3.55e-07	NEW	FALSE	TRUE	FALSE
959	ITGA4	44.5667	0.00010067	KNOWN	FALSE	TRUE	FALSE
960	ITGA5	16.9889	0.42455	KNOWN	FALSE	TRUE	FALSE
961	ITGA6	4.56667	1.9e-07	KNOWN	FALSE	TRUE	FALSE
962	ITGA9	0.0166667	0.0081584	NEW	FALSE	TRUE	FALSE
963	ITGAL	23.5222	0.0043213	KNOWN	FALSE	TRUE	FALSE
964	ITGAM	21.0778	3.31e-11	KNOWN	TRUE	TRUE	TRUE
965	ITGAV	0.522222	0.00022844	KNOWN	FALSE	TRUE	FALSE
966	ITGAX	16.1222	1.37e-15	NEW	FALSE	TRUE	FALSE
967	ITGB1	97.8056	0.98208	KNOWN	FALSE	TRUE	FALSE
968	ITGB3	0.166667	0.0017189	KNOWN	FALSE	TRUE	FALSE
969	ITGB4	0.555556	9.53e-19	NEW	FALSE	TRUE	FALSE
970	ITGB5	0.138889	9.89e-08	NEW	FALSE	TRUE	FALSE
971	ITGB7	32.9167	2.37e-06	NEW	TRUE	TRUE	TRUE
972	ITGB8	0.688889	0.99767	NEW	FALSE	TRUE	FALSE
973	ITPR1	1.39444	1	KNOWN	TRUE	FALSE	FALSE
974	ITPR2	5.42778	5.71e-29	NEW	TRUE	FALSE	FALSE
975	ITSN1	0.977778	1	KNOWN	TRUE	TRUE	TRUE
976	JADE2	2.45	0.99994	NEW	TRUE	FALSE	FALSE
977	JAG1	0.0666667	1	KNOWN	FALSE	TRUE	FALSE
978	JAK2	15.2	0.65372	KNOWN	TRUE	TRUE	TRUE
979	JAM3	0.894444	0.0006158	NEW	FALSE	TRUE	FALSE
980	JMJD1C	2.55	1	NEW	TRUE	FALSE	FALSE
981	JUN	1.03889	0.05962	KNOWN	TRUE	TRUE	TRUE
982	JUNB	75.5889	0.86299	KNOWN	TRUE	TRUE	TRUE
983	JUND	6.41111	0.70054	KNOWN	TRUE	TRUE	TRUE
984	KALRN	0.161111	1	NEW	TRUE	FALSE	FALSE
985	KAT2A	0.188889	0.57331	KNOWN	FALSE	TRUE	FALSE
986	KAT2B	0.783333	0.98975	KNOWN	TRUE	TRUE	TRUE
987	KAT5	31.0333	0.088234	KNOWN	FALSE	TRUE	FALSE
988	KAT6A	1.77778	1	NEW	TRUE	TRUE	TRUE
989	KAT6B	0.744444	1	NEW	TRUE	FALSE	FALSE
990	KAT8	5.21111	0.22493	NEW	FALSE	TRUE	FALSE
991	KAZN	0.122222	0.59671	NEW	TRUE	FALSE	FALSE
992	KCNJ15	15.0944	0.11313	NEW	TRUE	FALSE	FALSE
993	KCNK1	0.344444	0.031161	NEW	TRUE	FALSE	FALSE
994	KCNMA1	0.244444	0.99731	NEW	TRUE	FALSE	FALSE
995	KCNN3	0.35	0.97227	NEW	TRUE	FALSE	FALSE
996	KCTD1	0.0388889	0.85538	NEW	TRUE	FALSE	FALSE
997	KDM1A	3.33889	0.99667	KNOWN	FALSE	TRUE	FALSE
998	KDM2A	1.73333	1	NEW	TRUE	TRUE	TRUE
999	KDM2B	3.92778	1	KNOWN	TRUE	FALSE	FALSE
1000	KDM4C	7.81111	6.52e-07	NEW	TRUE	FALSE	FALSE
1001	KDM5A	27.9722	1	KNOWN	FALSE	TRUE	FALSE
1002	KDM6B	0.777778	1	KNOWN	TRUE	FALSE	FALSE
1003	KEAP1	33.7667	0.00038766	KNOWN	FALSE	TRUE	FALSE
1004	KHDRBS1	6.97778	0.99423	KNOWN	FALSE	TRUE	FALSE
1005	KHDRBS2	0.738889	0.038537	NEW	FALSE	TRUE	FALSE
1006	KHSRP	3.17222	1	NEW	TRUE	FALSE	FALSE
1007	KIAA1217	0.05	0.00023185	NEW	TRUE	FALSE	FALSE
1008	KIAA1324L	0.594444	2.04e-05	NEW	TRUE	FALSE	FALSE
1009	KIF2A	25.8778	0.99998	NEW	TRUE	FALSE	FALSE
1010	KIR2DL1	0.00555556	3.57e-15	NEW	FALSE	TRUE	FALSE
1011	KIR3DL1	0.161111	8.36e-14	NEW	FALSE	TRUE	FALSE
1012	KIT	2.48889	0.98087	KNOWN	TRUE	TRUE	TRUE
1013	KLF11	3.32222	8.32e-09	KNOWN	TRUE	FALSE	FALSE
1014	KLF2	33.2611	0.56044	NEW	TRUE	FALSE	FALSE
1015	KLF4	0.65	0.99714	KNOWN	TRUE	FALSE	FALSE
1016	KLF5	1.01667	0.8181	KNOWN	TRUE	FALSE	FALSE
1017	KLF6	111.228	0.97946	KNOWN	TRUE	FALSE	FALSE
1018	KLF7	9.56111	0.98178	NEW	TRUE	FALSE	FALSE
1019	KLF9	0.344444	0.88783	NEW	TRUE	FALSE	FALSE
1020	KLHL6	2.69444	4.03e-06	NEW	TRUE	FALSE	FALSE
1021	KLK2	0.388889	0.00012775	KNOWN	FALSE	TRUE	FALSE
1022	KLRC1	41.1667	4.14e-05	NEW	FALSE	TRUE	FALSE
1023	KLRD1	95.3	0.0008747	NEW	FALSE	TRUE	FALSE
1024	KLRK1	69.25	6.98e-14	KNOWN	FALSE	TRUE	FALSE
1025	KMT2B	0.0888889	1	NEW	FALSE	TRUE	FALSE
1026	KMT5A	1.40556	NA	NEW	FALSE	TRUE	FALSE
1027	KNG1	0.0333333	3.21e-10	KNOWN	FALSE	TRUE	FALSE
1028	KPNA2	27.9833	0.54133	KNOWN	FALSE	TRUE	FALSE
1029	KPNB1	8.31667	1	KNOWN	FALSE	TRUE	FALSE
1030	KRAS	13.9056	0.00078803	KNOWN	FALSE	TRUE	FALSE
1031	KRT1	0.2	0.73629	KNOWN	FALSE	TRUE	FALSE
1032	KRT8	0.316667	2.36e-08	KNOWN	TRUE	FALSE	FALSE
1033	KSR1	0.594444	0.069796	KNOWN	TRUE	TRUE	TRUE
1034	KTN1	67.1944	0.0064543	NEW	FALSE	TRUE	FALSE
1035	KYNU	32.2278	4.18e-18	NEW	TRUE	FALSE	FALSE
1036	LAMA2	0.116667	2.41e-47	KNOWN	FALSE	TRUE	FALSE
1037	LAMA3	0.00555556	8.83e-46	NEW	TRUE	FALSE	FALSE
1038	LAMB2	0.0444444	2.5e-19	NEW	FALSE	TRUE	FALSE
1039	LAMC1	0.05	1	KNOWN	FALSE	TRUE	FALSE
1040	LAP3	64.3833	1.47e-07	NEW	TRUE	FALSE	FALSE
1041	LAPTM4B	0.394444	4.28e-13	NEW	TRUE	FALSE	FALSE
1042	LAPTM5	677.678	0.90044	NEW	TRUE	FALSE	FALSE
1043	LASP1	22.6389	0.9827	NEW	FALSE	TRUE	FALSE
1044	LATS1	4.05	0.99987	NEW	TRUE	TRUE	TRUE
1045	LATS2	0.233333	0.98807	NEW	TRUE	TRUE	TRUE
1046	LCP2	37.6889	0.92466	KNOWN	TRUE	TRUE	TRUE
1047	LDB2	0.111111	0.9546	NEW	TRUE	FALSE	FALSE
1048	LDLR	3.49444	9.84e-24	KNOWN	TRUE	FALSE	FALSE
1049	LEF1	26.0944	0.99789	KNOWN	TRUE	FALSE	FALSE
1050	LEPR	0.594444	0.99475	KNOWN	FALSE	TRUE	FALSE
1051	LGALS3	87	2.32e-05	NEW	TRUE	FALSE	FALSE
1052	LHFPL2	1.21111	0.056209	NEW	TRUE	FALSE	FALSE
1053	LIF	0.00555556	0.5242	KNOWN	TRUE	TRUE	TRUE
1054	LIMCH1	0.0722222	0.94734	NEW	TRUE	FALSE	FALSE
1055	LIMD1	1.54444	0.41673	NEW	TRUE	FALSE	FALSE
1056	LIMK1	2.19444	0.99937	KNOWN	FALSE	TRUE	FALSE
1057	LIMK2	9.26111	0.01561	NEW	TRUE	TRUE	TRUE
1058	LIMS1	54.0278	0.0031502	NEW	TRUE	TRUE	TRUE
1059	LIPA	58.9444	5.53e-07	NEW	TRUE	FALSE	FALSE
1060	LITAF	328.944	0.030752	NEW	TRUE	FALSE	FALSE
1061	LMBR1	0.655556	1.26e-08	NEW	TRUE	FALSE	FALSE
1062	LMNA	16.9	0.9994	NEW	TRUE	FALSE	FALSE
1063	LMO2	0.377778	0.15884	KNOWN	TRUE	FALSE	FALSE
1064	LMTK2	0.2	0.99978	KNOWN	FALSE	TRUE	FALSE
1065	LPL	0.338889	1.27e-09	KNOWN	TRUE	TRUE	TRUE
1066	LPP	3.92222	0.0071908	NEW	TRUE	FALSE	FALSE
1067	LRCH1	0.988889	0.99552	NEW	TRUE	FALSE	FALSE
1068	LRIG1	0.0888889	0.035031	NEW	TRUE	FALSE	FALSE
1069	LRP1	0.527778	1	NEW	TRUE	TRUE	TRUE
1070	LRP1B	0.0111111	2.53e-06	NEW	TRUE	FALSE	FALSE
1071	LRP6	0.0111111	0.69664	KNOWN	FALSE	TRUE	FALSE
1072	LRRFIP1	84.0111	0.019511	NEW	TRUE	FALSE	FALSE
1073	LRRK2	6.23333	2.58e-30	KNOWN	TRUE	TRUE	TRUE
1074	LSAMP	0.161111	0.98742	NEW	TRUE	FALSE	FALSE
1075	LTB	62.75	9.61e-11	KNOWN	FALSE	TRUE	FALSE
1076	LTBP1	0.2	3.72e-09	NEW	TRUE	FALSE	FALSE
1077	LTBR	12.7167	0.3058	KNOWN	FALSE	TRUE	FALSE
1078	LTF	1.12778	1.27e-21	KNOWN	TRUE	TRUE	TRUE
1079	LTK	0.694444	9.29e-26	KNOWN	FALSE	TRUE	FALSE
1080	LUZP2	0.0166667	2.35e-10	NEW	TRUE	FALSE	FALSE
1081	LY96	40.3611	7.42e-05	KNOWN	TRUE	FALSE	FALSE
1082	LYL1	1.03333	0.77265	NEW	TRUE	FALSE	FALSE
1083	LYN	18.6222	0.99886	KNOWN	TRUE	TRUE	TRUE
1084	MACF1	4.09444	1	KNOWN	TRUE	FALSE	FALSE
1085	MACROD2	1.47778	0.43472	NEW	TRUE	FALSE	FALSE
1086	MAD1L1	62.6056	6.84e-16	NEW	TRUE	FALSE	FALSE
1087	MADCAM1	0.516667	0.53462	NEW	TRUE	FALSE	FALSE
1088	MAF	2.81667	0.74382	KNOWN	TRUE	TRUE	TRUE
1089	MAF1	82.3667	0.94812	NEW	FALSE	TRUE	FALSE
1090	MAFG	1.29444	0.73176	KNOWN	FALSE	TRUE	FALSE
1091	MAGI2	0.211111	0.99943	KNOWN	TRUE	FALSE	FALSE
1092	MAML3	1.25556	0.99984	KNOWN	TRUE	FALSE	FALSE
1093	MAN1A1	0.95	0.11123	NEW	TRUE	FALSE	FALSE
1094	MAP1LC3A	5.22778	0.027922	KNOWN	FALSE	TRUE	FALSE
1095	MAP2	0.0666667	1	KNOWN	TRUE	FALSE	FALSE
1096	MAP2K1	5.56111	0.89669	KNOWN	FALSE	TRUE	FALSE
1097	MAP2K2	14.8111	0.96673	KNOWN	FALSE	TRUE	FALSE
1098	MAP2K3	44.9111	0.022009	NEW	FALSE	TRUE	FALSE
1099	MAP2K4	2.01111	0.99709	KNOWN	FALSE	TRUE	FALSE
1100	MAP2K5	5.39444	0.004765	NEW	FALSE	TRUE	FALSE
1101	MAP2K6	9.55	0.91334	NEW	FALSE	TRUE	FALSE
1102	MAP2K7	0.555556	0.99552	KNOWN	TRUE	TRUE	TRUE
1103	MAP3K1	2.03333	0.99998	KNOWN	TRUE	TRUE	TRUE
1104	MAP3K11	5.19444	0.010875	KNOWN	FALSE	TRUE	FALSE
1105	MAP3K12	0.255556	1	KNOWN	FALSE	TRUE	FALSE
1106	MAP3K2	2.07222	0.99999	KNOWN	FALSE	TRUE	FALSE
1107	MAP3K20	2.53889	NA	NEW	FALSE	TRUE	FALSE
1108	MAP3K3	5.54444	0.98535	KNOWN	FALSE	TRUE	FALSE
1109	MAP3K4	5.35556	1	KNOWN	FALSE	TRUE	FALSE
1110	MAP3K5	1.85	0.51964	KNOWN	TRUE	TRUE	TRUE
1111	MAP3K7	12.3722	0.99971	KNOWN	TRUE	TRUE	TRUE
1112	MAP3K8	18.1833	0.96825	KNOWN	TRUE	TRUE	TRUE
1113	MAP4	9.15	0.84782	NEW	TRUE	FALSE	FALSE
1114	MAP4K1	12.5722	0.98919	KNOWN	FALSE	TRUE	FALSE
1115	MAP4K2	5.78889	1.54e-11	KNOWN	FALSE	TRUE	FALSE
1116	MAP4K3	0.127778	0.10987	KNOWN	FALSE	TRUE	FALSE
1117	MAP4K4	2.85556	1	KNOWN	TRUE	TRUE	TRUE
1118	MAP4K5	7.31111	0.99469	KNOWN	FALSE	TRUE	FALSE
1119	MAPK1	4.47778	0.99698	KNOWN	TRUE	TRUE	TRUE
1120	MAPK10	1.08889	0.27553	NEW	FALSE	TRUE	FALSE
1121	MAPK12	0.0388889	5.87e-07	KNOWN	FALSE	TRUE	FALSE
1122	MAPK13	15.9833	6.72e-11	NEW	TRUE	TRUE	TRUE
1123	MAPK14	9.32222	0.37466	KNOWN	TRUE	TRUE	TRUE
1124	MAPK3	5.10556	0.036884	KNOWN	TRUE	TRUE	TRUE
1125	MAPK7	2.55	0.0031023	KNOWN	FALSE	TRUE	FALSE
1126	MAPK8	1.32778	0.99823	KNOWN	TRUE	TRUE	TRUE
1127	MAPK8IP1	0.0777778	0.99983	KNOWN	FALSE	TRUE	FALSE
1128	MAPK8IP3	0.111111	1	KNOWN	FALSE	TRUE	FALSE
1129	MAPK9	1.64444	0.069738	KNOWN	TRUE	TRUE	TRUE
1130	MAPKAP1	5.45	0.99991	NEW	TRUE	TRUE	TRUE
1131	MAPKAPK2	2.52778	0.99957	KNOWN	TRUE	TRUE	TRUE
1132	MAPKAPK3	69.1833	3.72e-09	KNOWN	TRUE	FALSE	FALSE
1133	MAPKAPK5	2.71667	0.35435	NEW	TRUE	TRUE	TRUE
1134	MAPT	0.0388889	0.0060258	NEW	FALSE	TRUE	FALSE
1135	MARCH1	13.1611	0.0086782	NEW	TRUE	FALSE	FALSE
1136	MARCH10	0.122222	3.3e-24	NEW	TRUE	FALSE	FALSE
1137	MARCH3	1.6	0.17324	NEW	TRUE	FALSE	FALSE
1138	MARCKS	2.09444	0.32648	NEW	TRUE	TRUE	TRUE
1139	MARK2	1.47222	0.99999	KNOWN	FALSE	TRUE	FALSE
1140	MARK3	8.76111	1.43e-06	KNOWN	TRUE	TRUE	TRUE
1141	MAST2	0.25	1.71e-19	NEW	FALSE	TRUE	FALSE
1142	MAST4	2.27778	0.00011694	NEW	TRUE	FALSE	FALSE
1143	MAT2A	18.5667	0.99846	NEW	TRUE	FALSE	FALSE
1144	MATK	12.2111	2.31e-06	NEW	FALSE	TRUE	FALSE
1145	MAVS	1.28889	6.7e-07	NEW	TRUE	TRUE	TRUE
1146	MAX	164.439	0.8335	NEW	FALSE	TRUE	FALSE
1147	MBNL1	59.7444	0.70579	NEW	TRUE	FALSE	FALSE
1148	MBP	14.7389	0.28446	NEW	TRUE	FALSE	FALSE
1149	MCC	0.272222	4.66e-16	NEW	TRUE	FALSE	FALSE
1150	MCF2L	0.0833333	2.72e-07	KNOWN	TRUE	FALSE	FALSE
1151	MCF2L2	0.138889	1.16e-24	NEW	TRUE	FALSE	FALSE
1152	MCL1	20.4056	0.96349	KNOWN	TRUE	FALSE	FALSE
1153	MCM3	33.8889	6.95e-11	KNOWN	TRUE	FALSE	FALSE
1154	MCM7	3.20556	1.94e-24	KNOWN	TRUE	FALSE	FALSE
1155	MCPH1	2.97222	7.76e-30	NEW	FALSE	TRUE	FALSE
1156	MCTP1	10.2222	9.31e-05	NEW	TRUE	FALSE	FALSE
1157	MDC1	0.2	2.27e-08	NEW	FALSE	TRUE	FALSE
1158	MDK	0.227778	0.23005	KNOWN	FALSE	TRUE	FALSE
1159	MDM2	4.63333	0.99981	KNOWN	TRUE	TRUE	TRUE
1160	MDM4	4.87222	0.99992	KNOWN	TRUE	TRUE	TRUE
1161	MECOM	0.0333333	1	KNOWN	TRUE	FALSE	FALSE
1162	MED14	1.78333	1	KNOWN	FALSE	TRUE	FALSE
1163	MED15	13.4944	0.99974	KNOWN	TRUE	FALSE	FALSE
1164	MED16	40.9333	2.59e-14	KNOWN	TRUE	FALSE	FALSE
1165	MED28	4.73889	0.00011083	NEW	TRUE	FALSE	FALSE
1166	MED4	68.2611	0.0076107	KNOWN	TRUE	FALSE	FALSE
1167	MEF2C	35.7222	0.017256	KNOWN	TRUE	TRUE	TRUE
1168	MEF2D	1.3	0.99705	KNOWN	TRUE	FALSE	FALSE
1169	MEIS1	0.272222	0.99951	NEW	TRUE	FALSE	FALSE
1170	MELK	0.138889	4.51e-22	NEW	FALSE	TRUE	FALSE
1171	MEN1	1.06111	0.99971	KNOWN	FALSE	TRUE	FALSE
1172	MERTK	0.688889	2.66e-11	KNOWN	FALSE	TRUE	FALSE
1173	MET	0.00555556	0.96998	KNOWN	TRUE	TRUE	TRUE
1174	METTL8	3.01667	5.55e-11	NEW	TRUE	FALSE	FALSE
1175	METTL9	17.0611	0.80352	NEW	TRUE	FALSE	FALSE
1176	MGAT1	92.0833	0.98879	NEW	TRUE	FALSE	FALSE
1177	MGLL	14.8167	0.020016	NEW	TRUE	FALSE	FALSE
1178	MGMT	23.5056	1.18e-07	KNOWN	TRUE	FALSE	FALSE
1179	MGRN1	2.82778	0.10393	NEW	TRUE	FALSE	FALSE
1180	MICA	0.444444	0.0049697	NEW	TRUE	FALSE	FALSE
1181	MICAL2	1.92222	2.18e-12	NEW	TRUE	FALSE	FALSE
1182	MICALL1	0.438889	1.2e-07	NEW	TRUE	FALSE	FALSE
1183	MID1	0.0444444	0.97967	KNOWN	TRUE	FALSE	FALSE
1184	MINK1	0.666667	1	NEW	FALSE	TRUE	FALSE
1185	MIPOL1	0.0833333	2.08e-11	NEW	TRUE	FALSE	FALSE
1186	MITF	1.55	0.98119	KNOWN	TRUE	FALSE	FALSE
1187	MKI67	0.0277778	1.26e-28	NEW	TRUE	FALSE	FALSE
1188	MKNK1	17.5667	8.05e-10	KNOWN	FALSE	TRUE	FALSE
1189	MKNK2	9.7	1.4e-05	KNOWN	FALSE	TRUE	FALSE
1190	MKRN1	26.35	0.99421	NEW	FALSE	TRUE	FALSE
1191	MLH1	13.4278	3.41e-05	KNOWN	TRUE	TRUE	TRUE
1192	MLLT3	3.44444	0.99964	NEW	TRUE	FALSE	FALSE
1193	MMP13	0.122222	7.88e-18	NEW	TRUE	FALSE	FALSE
1194	MMP9	10.2111	1.89e-17	KNOWN	TRUE	TRUE	TRUE
1195	MNT	0.25	0.99739	KNOWN	TRUE	FALSE	FALSE
1196	MOB1A	50.8333	0.95091	NEW	TRUE	FALSE	FALSE
1197	MOB1B	0.505556	0.035037	NEW	TRUE	FALSE	FALSE
1198	MOV10	6.59444	0.80908	NEW	TRUE	FALSE	FALSE
1199	MPG	52.8611	1.95e-12	KNOWN	FALSE	TRUE	FALSE
1200	MPL	0.0166667	4.07e-09	KNOWN	FALSE	TRUE	FALSE
1201	MPRIP	11.0278	0.98078	NEW	FALSE	TRUE	FALSE
1202	MPZ	0.0166667	0.27158	NEW	FALSE	TRUE	FALSE
1203	MPZL1	18.4944	0.15905	NEW	TRUE	FALSE	FALSE
1204	MR1	15.7278	4.9e-18	KNOWN	TRUE	FALSE	FALSE
1205	MRC1	0.255556	0.94335	NEW	FALSE	TRUE	FALSE
1206	MRE11	6.62778	NA	NEW	TRUE	TRUE	TRUE
1207	MRPL27	114.889	0.50212	NEW	TRUE	FALSE	FALSE
1208	MRPS27	24.8278	1.92e-06	NEW	TRUE	FALSE	FALSE
1209	MS4A1	46.6778	5.08e-05	NEW	FALSE	TRUE	FALSE
1210	MS4A2	18.4667	5.6e-09	NEW	TRUE	FALSE	FALSE
1211	MSC	4.38333	0.024651	NEW	TRUE	FALSE	FALSE
1212	MSGN1	0.00555556	0.072006	NEW	TRUE	FALSE	FALSE
1213	MSH2	6.63333	0.89539	KNOWN	TRUE	TRUE	TRUE
1214	MSI2	0.677778	0.99478	NEW	TRUE	FALSE	FALSE
1215	MST1	0.0166667	4.78e-19	KNOWN	TRUE	TRUE	TRUE
1216	MST1R	0.0277778	7.87e-37	KNOWN	FALSE	TRUE	FALSE
1217	MTA1	0.272222	1	NEW	FALSE	TRUE	FALSE
1218	MTHFD1L	0.405556	1.94e-12	NEW	TRUE	FALSE	FALSE
1219	MTHFR	1.52222	3.21e-10	NEW	TRUE	FALSE	FALSE
1220	MTMR9	0.644444	0.0012631	NEW	TRUE	FALSE	FALSE
1221	MTOR	1.19444	1	KNOWN	TRUE	TRUE	TRUE
1222	MTSS1	20.15	0.9997	KNOWN	TRUE	FALSE	FALSE
1223	MUC1	0.133333	0.018774	NEW	TRUE	TRUE	TRUE
1224	MVP	77.7167	6.76e-08	NEW	TRUE	FALSE	FALSE
1225	MX1	35.2944	3.42e-18	KNOWN	TRUE	FALSE	FALSE
1226	MYB	0.716667	0.81924	NEW	TRUE	TRUE	TRUE
1227	MYBL2	4.92778	0.12226	NEW	FALSE	TRUE	FALSE
1228	MYBPC3	0.00555556	8.01e-11	KNOWN	TRUE	FALSE	FALSE
1229	MYC	73.3944	0.99801	KNOWN	TRUE	TRUE	TRUE
1230	MYCBP2	2.52778	1	NEW	TRUE	TRUE	TRUE
1231	MYEOV	0.00555556	0.0033849	NEW	TRUE	FALSE	FALSE
1232	MYH9	22.6222	1	NEW	TRUE	FALSE	FALSE
1233	MYLK	0.911111	9.17e-12	NEW	TRUE	TRUE	TRUE
1234	MYO18A	0.283333	0.98723	NEW	TRUE	FALSE	FALSE
1235	MYO1B	0.0444444	7.24e-05	NEW	TRUE	FALSE	FALSE
1236	MYO3B	0.0111111	2.03e-36	NEW	TRUE	FALSE	FALSE
1237	MYO9B	2.81111	1	KNOWN	TRUE	FALSE	FALSE
1238	MYOF	3.68333	1.48e-54	KNOWN	TRUE	FALSE	FALSE
1239	MZF1	2.01111	1.07e-10	NEW	TRUE	TRUE	TRUE
1240	N4BP1	1.2	0.62056	NEW	TRUE	FALSE	FALSE
1241	NAA35	5.22778	1	NEW	TRUE	FALSE	FALSE
1242	NAALADL2	0.0111111	8.73e-08	NEW	TRUE	FALSE	FALSE
1243	NABP1	6.83889	3.28e-05	NEW	TRUE	FALSE	FALSE
1244	NAIP	0.894444	0.00016166	NEW	FALSE	TRUE	FALSE
1245	NAV2	0.0111111	0.99995	NEW	TRUE	FALSE	FALSE
1246	NAV3	0.0666667	1	NEW	TRUE	FALSE	FALSE
1247	NBN	14.1278	2.18e-16	NEW	TRUE	TRUE	TRUE
1248	NCAM1	3.66111	0.99999	KNOWN	TRUE	FALSE	FALSE
1249	NCBP1	8.55556	1	KNOWN	FALSE	TRUE	FALSE
1250	NCK1	23.7833	0.0020702	KNOWN	FALSE	TRUE	FALSE
1251	NCK2	8.61111	0.45789	KNOWN	FALSE	TRUE	FALSE
1252	NCL	125.961	0.99992	NEW	FALSE	TRUE	FALSE
1253	NCOA1	3.80556	0.99981	KNOWN	TRUE	TRUE	TRUE
1254	NCOA2	1.82222	1	KNOWN	FALSE	TRUE	FALSE
1255	NCOA3	3.57778	0.54065	KNOWN	FALSE	TRUE	FALSE
1256	NCOA7	13.1611	3.3e-05	NEW	TRUE	FALSE	FALSE
1257	NCOR2	0.672222	1	KNOWN	TRUE	TRUE	TRUE
1258	NDRG1	4.38333	0.011324	KNOWN	TRUE	TRUE	TRUE
1259	NDRG2	15.8	2.2e-05	NEW	FALSE	TRUE	FALSE
1260	NDST1	1.21667	0.99995	NEW	TRUE	FALSE	FALSE
1261	NEDD4	0.233333	8.72e-13	KNOWN	FALSE	TRUE	FALSE
1262	NEDD4L	0.683333	1	KNOWN	TRUE	TRUE	TRUE
1263	NEDD9	17.5111	0.12634	NEW	TRUE	TRUE	TRUE
1264	NEK2	0.388889	1.15e-06	KNOWN	FALSE	TRUE	FALSE
1265	NEK6	21.4611	0.038901	NEW	TRUE	TRUE	TRUE
1266	NEK7	3.00556	0.88018	NEW	TRUE	FALSE	FALSE
1267	NEK9	1.93889	8.21e-18	KNOWN	FALSE	TRUE	FALSE
1268	NEO1	0.127778	0.24398	NEW	TRUE	FALSE	FALSE
1269	NF1	1.40556	0.90175	KNOWN	TRUE	FALSE	FALSE
1270	NF2	9.9	1	KNOWN	FALSE	TRUE	FALSE
1271	NFAM1	9.33889	6.29e-05	NEW	FALSE	TRUE	FALSE
1272	NFASC	0.00555556	0.99999	KNOWN	TRUE	FALSE	FALSE
1273	NFATC1	4.64444	0.15652	KNOWN	TRUE	FALSE	FALSE
1274	NFATC2	1.87778	0.99995	KNOWN	TRUE	TRUE	TRUE
1275	NFATC3	10.6167	0.99813	KNOWN	FALSE	TRUE	FALSE
1276	NFIA	1.6	0.99959	NEW	TRUE	FALSE	FALSE
1277	NFIB	0.0333333	0.99861	KNOWN	TRUE	FALSE	FALSE
1278	NFIC	2.33889	0.090534	KNOWN	TRUE	FALSE	FALSE
1279	NFKBIZ	5.68889	0.99981	KNOWN	TRUE	FALSE	FALSE
1280	NFYA	4.55556	0.14619	KNOWN	TRUE	TRUE	TRUE
1281	NFYB	18.9111	0.00024967	KNOWN	TRUE	FALSE	FALSE
1282	NFYC	42.7	0.10847	KNOWN	TRUE	FALSE	FALSE
1283	NGFR	0.0722222	0.097889	KNOWN	FALSE	TRUE	FALSE
1284	NIN	5.8	9.63e-09	NEW	FALSE	TRUE	FALSE
1285	NINJ1	173.394	0.11745	NEW	TRUE	FALSE	FALSE
1286	NKIRAS1	4.65556	0.00050065	NEW	FALSE	TRUE	FALSE
1287	NKX3-1	5.32222	0.00047049	NEW	FALSE	TRUE	FALSE
1288	NLK	1.36667	0.99991	KNOWN	TRUE	FALSE	FALSE
1289	NLRC5	3.63889	9.42e-08	NEW	TRUE	FALSE	FALSE
1290	NLRP2	0.361111	1.42e-38	KNOWN	FALSE	TRUE	FALSE
1291	NME1	34.7611	0.0031764	KNOWN	TRUE	FALSE	FALSE
1292	NME7	6.32222	4.05e-06	NEW	TRUE	FALSE	FALSE
1293	NMI	71.8556	8.7e-06	KNOWN	TRUE	FALSE	FALSE
1294	NOD1	6.11111	2.46e-18	KNOWN	FALSE	TRUE	FALSE
1295	NOL3	0.433333	0.0001992	KNOWN	FALSE	TRUE	FALSE
1296	NOLC1	13.5889	0.00010396	NEW	TRUE	TRUE	TRUE
1297	NOS1	0.0333333	1	KNOWN	TRUE	TRUE	TRUE
1298	NOS3	0.605556	6.72e-07	KNOWN	TRUE	TRUE	TRUE
1299	NOTCH1	0.672222	1	KNOWN	FALSE	TRUE	FALSE
1300	NOTCH2	2.67778	1	KNOWN	FALSE	TRUE	FALSE
1301	NOTCH3	0.0277778	0.40757	KNOWN	FALSE	TRUE	FALSE
1302	NOXA1	0.266667	2.81e-09	NEW	FALSE	TRUE	FALSE
1303	NPM1	502.128	0.99816	KNOWN	FALSE	TRUE	FALSE
1304	NQO1	4.69444	1.19e-09	NEW	TRUE	FALSE	FALSE
1305	NQO2	40.8667	8.76e-07	NEW	TRUE	FALSE	FALSE
1306	NR1D1	3.33889	0.81796	NEW	FALSE	TRUE	FALSE
1307	NR1H2	90.2	0.37506	KNOWN	FALSE	TRUE	FALSE
1308	NR2C2	1.06111	0.99892	KNOWN	FALSE	TRUE	FALSE
1309	NR2F6	1.26667	0.45111	KNOWN	TRUE	FALSE	FALSE
1310	NR3C1	22.05	0.96958	KNOWN	TRUE	TRUE	TRUE
1311	NR3C2	0.327778	0.83739	KNOWN	TRUE	FALSE	FALSE
1312	NR4A1	4.62778	0.37074	KNOWN	TRUE	TRUE	TRUE
1313	NR4A2	0.9	0.99959	KNOWN	TRUE	FALSE	FALSE
1314	NR4A3	0.0111111	0.9126	NEW	FALSE	TRUE	FALSE
1315	NRAS	11.4333	0.49009	KNOWN	FALSE	TRUE	FALSE
1316	NRCAM	0.127778	0.015254	NEW	TRUE	FALSE	FALSE
1317	NRG1	2.27778	0.99665	NEW	TRUE	TRUE	TRUE
1318	NRIP1	0.4	0.99394	KNOWN	FALSE	TRUE	FALSE
1319	NRP1	2.71111	0.98584	KNOWN	TRUE	TRUE	TRUE
1320	NRP2	0.0166667	0.00080686	KNOWN	TRUE	FALSE	FALSE
1321	NRXN1	0.0611111	0.99964	NEW	TRUE	FALSE	FALSE
1322	NRXN3	0.0222222	1	NEW	TRUE	FALSE	FALSE
1323	NSD1	7.47778	1	NEW	TRUE	FALSE	FALSE
1324	NSMAF	5.84444	7.64e-12	NEW	TRUE	FALSE	FALSE
1325	NTM	0.894444	0.057798	NEW	TRUE	FALSE	FALSE
1326	NTRK1	3.73889	1.96e-06	KNOWN	FALSE	TRUE	FALSE
1327	NTRK2	0.00555556	1	KNOWN	FALSE	TRUE	FALSE
1328	NTRK3	0.00555556	0.9983	NEW	FALSE	TRUE	FALSE
1329	NUAK1	0.0111111	0.098693	NEW	TRUE	TRUE	TRUE
1330	NUAK2	18.6778	4.99e-05	NEW	FALSE	TRUE	FALSE
1331	NUMB	42.4056	0.0039959	KNOWN	FALSE	TRUE	FALSE
1332	NUMBL	0.194444	0.99902	KNOWN	FALSE	TRUE	FALSE
1333	NUP153	2.15	1	NEW	FALSE	TRUE	FALSE
1334	NUP210	3.85556	1.1e-22	NEW	TRUE	FALSE	FALSE
1335	NXN	0.0722222	0.99725	NEW	TRUE	FALSE	FALSE
1336	OAS2	24.4556	2.61e-21	NEW	TRUE	FALSE	FALSE
1337	OAS3	4.06111	1.97e-33	NEW	TRUE	FALSE	FALSE
1338	OASL	31.8333	2.76e-11	NEW	TRUE	FALSE	FALSE
1339	OCLN	0.0777778	8.56e-07	KNOWN	FALSE	TRUE	FALSE
1340	OGG1	12.6111	3.93e-12	NEW	TRUE	FALSE	FALSE
1341	OGT	5.40556	1	NEW	FALSE	TRUE	FALSE
1342	OLR1	0.355556	0.007199	KNOWN	FALSE	TRUE	FALSE
1343	OPRD1	0.138889	0.0033233	NEW	TRUE	FALSE	FALSE
1344	OPRM1	0.0222222	7.89e-11	KNOWN	TRUE	FALSE	FALSE
1345	OPTN	28.5167	5.91e-18	KNOWN	TRUE	FALSE	FALSE
1346	OSBPL10	0.661111	3.33e-07	NEW	TRUE	FALSE	FALSE
1347	OSBPL3	3.76667	1.59e-06	NEW	TRUE	FALSE	FALSE
1348	OSBPL8	43.0056	0.010518	NEW	TRUE	FALSE	FALSE
1349	OSBPL9	22.9944	0.97558	NEW	TRUE	FALSE	FALSE
1350	OSM	5.35	0.58916	KNOWN	TRUE	FALSE	FALSE
1351	OTUB1	147.856	0.97107	KNOWN	FALSE	TRUE	FALSE
1352	OXSR1	2.09444	0.77444	NEW	FALSE	TRUE	FALSE
1353	P2RY6	7.02778	1.53e-06	NEW	TRUE	TRUE	TRUE
1354	PA2G4	94.8278	0.99876	KNOWN	TRUE	TRUE	TRUE
1355	PACRG	0.633333	2.43e-07	NEW	TRUE	FALSE	FALSE
1356	PACSIN2	16.6333	0.21345	KNOWN	TRUE	FALSE	FALSE
1357	PAG1	4.16111	0.017764	KNOWN	TRUE	TRUE	TRUE
1358	PAK1	74.8278	0.0013306	KNOWN	TRUE	TRUE	TRUE
1359	PAK2	16.6278	0.97169	KNOWN	FALSE	TRUE	FALSE
1360	PAK3	0.0777778	0.98716	KNOWN	FALSE	TRUE	FALSE
1361	PAK4	0.633333	4.36e-05	KNOWN	FALSE	TRUE	FALSE
1362	PAK6	0.55	4.31e-05	KNOWN	FALSE	TRUE	FALSE
1363	PALLD	1.7	5.25e-06	NEW	TRUE	FALSE	FALSE
1364	PANK2	5.01667	7.4e-07	NEW	TRUE	FALSE	FALSE
1365	PARD3	0.3	0.95577	KNOWN	TRUE	TRUE	TRUE
1366	PARD6A	3.22778	0.0064719	KNOWN	FALSE	TRUE	FALSE
1367	PARK7	407.767	0.75335	KNOWN	FALSE	TRUE	FALSE
1368	PARP1	59.0667	0.00033366	KNOWN	FALSE	TRUE	FALSE
1369	PARP10	2.83333	1.82e-08	NEW	TRUE	FALSE	FALSE
1370	PARP14	9.11111	0.0067415	NEW	TRUE	FALSE	FALSE
1371	PARP9	23.85	5e-09	NEW	TRUE	FALSE	FALSE
1372	PAX5	3.28889	0.99798	KNOWN	TRUE	FALSE	FALSE
1373	PAX6	0.00555556	0.99975	NEW	FALSE	TRUE	FALSE
1374	PAX8	0.416667	0.99869	KNOWN	TRUE	FALSE	FALSE
1375	PBK	0.05	1.22e-06	NEW	FALSE	TRUE	FALSE
1376	PBX1	0.0444444	0.99527	KNOWN	TRUE	FALSE	FALSE
1377	PCBP2	32.8611	0.99617	NEW	FALSE	TRUE	FALSE
1378	PCBP3	0.511111	0.84326	NEW	TRUE	FALSE	FALSE
1379	PCBP4	4.08333	0.0023713	KNOWN	TRUE	FALSE	FALSE
1380	PCK2	6	1.75e-23	NEW	TRUE	FALSE	FALSE
1381	PCNA	27.2389	0.97606	KNOWN	TRUE	TRUE	TRUE
1382	PDE4B	16.9667	0.4746	NEW	TRUE	FALSE	FALSE
1383	PDE4D	4.47222	0.9998	NEW	TRUE	TRUE	TRUE
1384	PDE7A	3.68333	0.0045645	NEW	TRUE	FALSE	FALSE
1385	PDGFA	2.31667	0.80842	NEW	FALSE	TRUE	FALSE
1386	PDGFB	1.98333	0.77006	KNOWN	TRUE	TRUE	TRUE
1387	PDGFC	0.0333333	0.99374	NEW	TRUE	FALSE	FALSE
1388	PDGFRA	0.0611111	1	KNOWN	FALSE	TRUE	FALSE
1389	PDGFRB	0.161111	0.9041	KNOWN	TRUE	TRUE	TRUE
1390	PDIA3	9.68333	0.99608	KNOWN	FALSE	TRUE	FALSE
1391	PDK1	7.05	1.1e-05	NEW	FALSE	TRUE	FALSE
1392	PDK2	13.5	3.71e-06	NEW	FALSE	TRUE	FALSE
1393	PDLIM5	22.0667	0.0016769	NEW	TRUE	FALSE	FALSE
1394	PDPK1	4.86667	0.98013	KNOWN	TRUE	TRUE	TRUE
1395	PDZRN3	0.1	0.98471	NEW	TRUE	FALSE	FALSE
1396	PEA15	15.1611	0.79212	KNOWN	FALSE	TRUE	FALSE
1397	PEBP1	111.822	0.09167	KNOWN	TRUE	TRUE	TRUE
1398	PECAM1	116.439	NA	NEW	TRUE	FALSE	FALSE
1399	PEG3	0.0111111	2.63e-05	NEW	TRUE	FALSE	FALSE
1400	PELI1	8.88889	0.39038	NEW	TRUE	TRUE	TRUE
1401	PELI3	0.838889	0.0094922	NEW	FALSE	TRUE	FALSE
1402	PER1	0.505556	0.00029308	NEW	FALSE	TRUE	FALSE
1403	PER2	1.27222	0.7148	NEW	TRUE	FALSE	FALSE
1404	PERP	3.46667	0.079462	NEW	TRUE	FALSE	FALSE
1405	PFKFB3	4.43333	0.24579	NEW	TRUE	FALSE	FALSE
1406	PFN1	5444.26	0.73258	KNOWN	FALSE	TRUE	FALSE
1407	PGF	0.0555556	0.1288	KNOWN	TRUE	FALSE	FALSE
1408	PGK1	179.856	0.76537	NEW	FALSE	TRUE	FALSE
1409	PGPEP1	4.40556	0.0084969	NEW	TRUE	FALSE	FALSE
1410	PGS1	12.4333	1.26e-11	NEW	TRUE	FALSE	FALSE
1411	PHACTR1	7.83889	0.63537	NEW	TRUE	TRUE	TRUE
1412	PHACTR2	3.36667	1.04e-06	NEW	TRUE	FALSE	FALSE
1413	PHACTR4	1.88889	2.84e-06	NEW	TRUE	FALSE	FALSE
1414	PHB	133.106	0.7588	KNOWN	FALSE	TRUE	FALSE
1415	PHF2	0.672222	1	NEW	FALSE	TRUE	FALSE
1416	PHLDA3	0.122222	0.25036	NEW	TRUE	FALSE	FALSE
1417	PHLDB2	0.727778	1.67e-08	NEW	TRUE	FALSE	FALSE
1418	PHLPP1	0.3	0.99927	NEW	TRUE	TRUE	TRUE
1419	PHLPP2	0.216667	1.21e-06	NEW	TRUE	FALSE	FALSE
1420	PIAS1	22.2389	0.99999	KNOWN	FALSE	TRUE	FALSE
1421	PIAS3	7.69444	0.98499	KNOWN	TRUE	FALSE	FALSE
1422	PIAS4	11.4444	0.99986	KNOWN	FALSE	TRUE	FALSE
1423	PIDD1	0.316667	NA	NEW	TRUE	TRUE	TRUE
1424	PIEZO1	4.25	3.94e-21	NEW	TRUE	FALSE	FALSE
1425	PIGR	0.155556	0.81331	NEW	TRUE	FALSE	FALSE
1426	PIK3AP1	16.8	1	NEW	TRUE	TRUE	TRUE
1427	PIK3C2B	0.477778	0.99651	NEW	FALSE	TRUE	FALSE
1428	PIK3C3	10.4333	8.42e-11	KNOWN	FALSE	TRUE	FALSE
1429	PIK3CA	1.60556	1	KNOWN	FALSE	TRUE	FALSE
1430	PIK3CB	3.81111	0.99964	KNOWN	FALSE	TRUE	FALSE
1431	PIK3CG	9.91667	1.41e-06	KNOWN	FALSE	TRUE	FALSE
1432	PIK3R2	0.316667	0.016273	NEW	FALSE	TRUE	FALSE
1433	PIK3R4	5.53889	0.024537	KNOWN	FALSE	TRUE	FALSE
1434	PIK3R5	10.8	0.30013	NEW	TRUE	FALSE	FALSE
1435	PIM1	46.7556	0.84846	KNOWN	TRUE	TRUE	TRUE
1436	PIM2	94	0.94801	NEW	TRUE	FALSE	FALSE
1437	PIM3	3.41111	0.98192	NEW	TRUE	FALSE	FALSE
1438	PIN1	171.056	0.74031	KNOWN	FALSE	TRUE	FALSE
1439	PINK1	1.41667	1.87e-10	KNOWN	FALSE	TRUE	FALSE
1440	PIP4K2A	75.9056	0.14155	NEW	TRUE	TRUE	TRUE
1441	PIP5K1C	0.45	0.97704	NEW	FALSE	TRUE	FALSE
1442	PKD2	0.216667	0.00017271	KNOWN	FALSE	TRUE	FALSE
1443	PKIA	2.58889	0.1418	NEW	FALSE	TRUE	FALSE
1444	PKIG	31.1333	0.51408	NEW	TRUE	FALSE	FALSE
1445	PKM	237.678	0.8549	NEW	TRUE	TRUE	TRUE
1446	PKMYT1	0.105556	0.21858	NEW	FALSE	TRUE	FALSE
1447	PKN1	23.3167	0.20442	KNOWN	FALSE	TRUE	FALSE
1448	PKN2	9.02778	1	KNOWN	FALSE	TRUE	FALSE
1449	PLA2G4A	1.84444	5.98e-05	KNOWN	FALSE	TRUE	FALSE
1450	PLAC8	365.756	0.11953	NEW	TRUE	FALSE	FALSE
1451	PLAGL1	5.38333	0.9764	NEW	TRUE	FALSE	FALSE
1452	PLAT	0.0777778	5.66e-05	KNOWN	FALSE	TRUE	FALSE
1453	PLAU	0.233333	2.31e-06	KNOWN	TRUE	TRUE	TRUE
1454	PLAUR	160.861	0.0053378	KNOWN	TRUE	TRUE	TRUE
1455	PLB1	1.31111	1.73e-72	NEW	TRUE	FALSE	FALSE
1456	PLCB1	0.538889	0.98337	NEW	TRUE	TRUE	TRUE
1457	PLCB2	1.60556	3.07e-20	KNOWN	FALSE	TRUE	FALSE
1458	PLCB4	0.161111	3.04e-06	NEW	TRUE	FALSE	FALSE
1459	PLCE1	0.216667	5.68e-11	NEW	FALSE	TRUE	FALSE
1460	PLCG1	1.93333	7.93e-05	KNOWN	FALSE	TRUE	FALSE
1461	PLD1	1.12778	4.78e-21	KNOWN	TRUE	TRUE	TRUE
1462	PLD2	1.7	4.14e-27	NEW	TRUE	TRUE	TRUE
1463	PLEC	0.627778	8.35e-12	NEW	TRUE	FALSE	FALSE
1464	PLEKHA2	3.27222	0.83804	NEW	TRUE	FALSE	FALSE
1465	PLEKHA7	0.422222	6.22e-09	NEW	TRUE	FALSE	FALSE
1466	PLEKHG3	5.60556	4.68e-08	NEW	TRUE	FALSE	FALSE
1467	PLEKHO1	11.3889	0.48341	NEW	TRUE	FALSE	FALSE
1468	PLK1	0.466667	0.97851	KNOWN	TRUE	TRUE	TRUE
1469	PLK2	1.11111	0.9999	NEW	TRUE	TRUE	TRUE
1470	PLK3	3.39444	1.85e-06	KNOWN	TRUE	TRUE	TRUE
1471	PLN	0.0111111	0.44947	KNOWN	FALSE	TRUE	FALSE
1472	PLSCR1	42.9944	0.011923	KNOWN	TRUE	FALSE	FALSE
1473	PLSCR2	0.0777778	1.19e-06	NEW	TRUE	FALSE	FALSE
1474	PLSCR3	31.0667	NA	NEW	TRUE	FALSE	FALSE
1475	PLXNA1	0.00555556	0.99951	NEW	TRUE	FALSE	FALSE
1476	PLXNA2	0.00555556	1.08e-06	NEW	TRUE	FALSE	FALSE
1477	PLXNB2	3.66667	0.99234	KNOWN	TRUE	FALSE	FALSE
1478	PLXNC1	3.15	0.99811	NEW	TRUE	FALSE	FALSE
1479	PMAIP1	24.4722	0.11182	NEW	TRUE	TRUE	TRUE
1480	PML	11.7444	0.21291	KNOWN	TRUE	TRUE	TRUE
1481	PMP22	5.38333	0.90958	NEW	FALSE	TRUE	FALSE
1482	PNKP	7.76667	3.66e-14	KNOWN	TRUE	FALSE	FALSE
1483	PNPLA8	19.5611	0.011024	NEW	TRUE	FALSE	FALSE
1484	POLA2	4.39444	8.73e-07	KNOWN	FALSE	TRUE	FALSE
1485	POLD4	138.206	0.1451	KNOWN	FALSE	TRUE	FALSE
1486	POLE	0.2	8.05e-27	NEW	FALSE	TRUE	FALSE
1487	POLR1A	0.416667	0.9998	NEW	TRUE	FALSE	FALSE
1488	PON2	4.43333	5.44e-05	NEW	TRUE	FALSE	FALSE
1489	POU2F1	2.10556	0.90229	KNOWN	TRUE	FALSE	FALSE
1490	POU2F2	13.3556	0.99884	KNOWN	TRUE	FALSE	FALSE
1491	PPARA	1.25556	0.030182	KNOWN	TRUE	TRUE	TRUE
1492	PPARG	0.0388889	0.029194	KNOWN	TRUE	TRUE	TRUE
1493	PPFIA2	0.0222222	1	NEW	TRUE	FALSE	FALSE
1494	PPFIBP2	4.44444	6e-34	NEW	TRUE	FALSE	FALSE
1495	PPIA	998.606	0.55734	KNOWN	FALSE	TRUE	FALSE
1496	PPL	0.00555556	1.51e-42	NEW	TRUE	FALSE	FALSE
1497	PPM1A	1.62222	0.99834	KNOWN	TRUE	TRUE	TRUE
1498	PPM1B	3.78333	0.0090829	KNOWN	TRUE	TRUE	TRUE
1499	PPM1D	8.9	2.23e-11	KNOWN	TRUE	TRUE	TRUE
1500	PPM1G	48.1222	0.9604	KNOWN	TRUE	FALSE	FALSE
1501	PPM1H	0.327778	0.79216	NEW	TRUE	FALSE	FALSE
1502	PPM1J	4.12778	2.25e-09	KNOWN	TRUE	FALSE	FALSE
1503	PPM1M	14.2222	0.00090639	NEW	FALSE	TRUE	FALSE
1504	PPP1CA	652.883	0.98588	KNOWN	TRUE	TRUE	TRUE
1505	PPP1CB	55.8444	0.99912	KNOWN	TRUE	TRUE	TRUE
1506	PPP1CC	21.4667	0.95777	KNOWN	TRUE	TRUE	TRUE
1507	PPP1R12A	66.0556	1	NEW	FALSE	TRUE	FALSE
1508	PPP1R13L	0.0777778	0.03206	KNOWN	FALSE	TRUE	FALSE
1509	PPP1R14A	29.2944	0.12672	NEW	FALSE	TRUE	FALSE
1510	PPP1R15A	46.3111	2.21e-12	NEW	TRUE	FALSE	FALSE
1511	PPP1R1B	0.0388889	0.24098	NEW	FALSE	TRUE	FALSE
1512	PPP1R2	98.3222	0.06928	NEW	TRUE	FALSE	FALSE
1513	PPP1R9B	1.48889	0.99975	KNOWN	FALSE	TRUE	FALSE
1514	PPP2CA	53.5222	0.9893	KNOWN	TRUE	TRUE	TRUE
1515	PPP2CB	1.93889	0.34419	KNOWN	TRUE	TRUE	TRUE
1516	PPP2R1A	142.078	0.98389	KNOWN	FALSE	TRUE	FALSE
1517	PPP2R2A	3.07778	0.99495	KNOWN	FALSE	TRUE	FALSE
1518	PPP2R2B	8.11111	0.98467	KNOWN	FALSE	TRUE	FALSE
1519	PPP2R5A	3.93889	0.81558	NEW	FALSE	TRUE	FALSE
1520	PPP2R5C	101.144	0.97071	KNOWN	FALSE	TRUE	FALSE
1521	PPP2R5D	13.8	0.99993	NEW	FALSE	TRUE	FALSE
1522	PPP3CA	41.8111	0.99988	KNOWN	TRUE	TRUE	TRUE
1523	PPP3CC	11.3	0.26374	NEW	FALSE	TRUE	FALSE
1524	PPP3R1	0.522222	0.41481	KNOWN	FALSE	TRUE	FALSE
1525	PPP4C	81.5833	0.4554	NEW	TRUE	FALSE	FALSE
1526	PPP5C	13.4167	0.99938	KNOWN	FALSE	TRUE	FALSE
1527	PPP6C	24.9389	0.85535	KNOWN	FALSE	TRUE	FALSE
1528	PRDM1	9.16667	0.9565	KNOWN	TRUE	FALSE	FALSE
1529	PRDM14	0.111111	0.019397	NEW	TRUE	FALSE	FALSE
1530	PRDM16	0.138889	0.99999	NEW	TRUE	FALSE	FALSE
1531	PRDX1	198.967	7.7e-10	KNOWN	FALSE	TRUE	FALSE
1532	PREX1	2.48333	1	NEW	TRUE	TRUE	TRUE
1533	PRKAA1	8.21667	0.13725	KNOWN	TRUE	TRUE	TRUE
1534	PRKAB1	28.3556	0.0052573	KNOWN	TRUE	TRUE	TRUE
1535	PRKACA	1.08889	0.97142	NEW	TRUE	TRUE	TRUE
1536	PRKAG2	6.72778	0.99692	NEW	TRUE	FALSE	FALSE
1537	PRKAR1A	67.3333	0.99985	KNOWN	FALSE	TRUE	FALSE
1538	PRKAR1B	4.91667	0.17935	NEW	FALSE	TRUE	FALSE
1539	PRKAR2A	5.63889	0.11865	NEW	FALSE	TRUE	FALSE
1540	PRKAR2B	0.122222	0.99713	KNOWN	TRUE	FALSE	FALSE
1541	PRKCA	0.3	0.3677	KNOWN	TRUE	TRUE	TRUE
1542	PRKCB	22.6889	1	KNOWN	TRUE	TRUE	TRUE
1543	PRKCE	0.4	0.99988	KNOWN	TRUE	TRUE	TRUE
1544	PRKCH	47.3667	0.42878	KNOWN	TRUE	FALSE	FALSE
1545	PRKCI	0.927778	0.067986	KNOWN	FALSE	TRUE	FALSE
1546	PRKCQ	9.81667	0.2972	KNOWN	TRUE	TRUE	TRUE
1547	PRKCZ	1.26111	0.541	KNOWN	TRUE	TRUE	TRUE
1548	PRKD1	0.00555556	6.65e-07	KNOWN	TRUE	TRUE	TRUE
1549	PRKD2	2.28889	0.99995	KNOWN	FALSE	TRUE	FALSE
1550	PRKG1	0.238889	0.99938	KNOWN	TRUE	TRUE	TRUE
1551	PRKN	0.816667	NA	NEW	TRUE	TRUE	TRUE
1552	PRKRA	23.2333	0.41653	NEW	FALSE	TRUE	FALSE
1553	PRLR	0.0666667	0.98732	KNOWN	FALSE	TRUE	FALSE
1554	PRMT5	18.5389	0.99999	KNOWN	FALSE	TRUE	FALSE
1555	PROC	3.38889	1.91e-05	KNOWN	FALSE	TRUE	FALSE
1556	PRODH	0.00555556	5.36e-12	NEW	TRUE	FALSE	FALSE
1557	PROS1	0.0944444	0.00047089	KNOWN	TRUE	TRUE	TRUE
1558	PROX1	0.00555556	0.99884	KNOWN	FALSE	TRUE	FALSE
1559	PRPF40A	68.0389	0.0391	NEW	TRUE	FALSE	FALSE
1560	PRPF4B	5.95	1	KNOWN	FALSE	TRUE	FALSE
1561	PRR5	7.69444	0.066916	NEW	TRUE	TRUE	TRUE
1562	PRUNE2	0.155556	4.96e-28	NEW	TRUE	FALSE	FALSE
1563	PSD3	0.188889	0.0094778	NEW	TRUE	FALSE	FALSE
1564	PSD4	3.55556	0.42272	NEW	TRUE	FALSE	FALSE
1565	PSEN1	48.3611	0.97322	KNOWN	FALSE	TRUE	FALSE
1566	PSEN2	9.45556	0.00053736	KNOWN	FALSE	TRUE	FALSE
1567	PSMB9	89.0444	0.0027499	KNOWN	TRUE	FALSE	FALSE
1568	PSMD1	24.1667	1	KNOWN	TRUE	FALSE	FALSE
1569	PSTPIP2	17.0722	0.0028024	NEW	TRUE	FALSE	FALSE
1570	PTAFR	93.4889	0.24232	KNOWN	TRUE	FALSE	FALSE
1571	PTGFR	0.00555556	0.066085	NEW	TRUE	FALSE	FALSE
1572	PTGS2	0.511111	0.99597	KNOWN	TRUE	TRUE	TRUE
1573	PTHLH	0.0277778	0.81146	KNOWN	TRUE	FALSE	FALSE
1574	PTK2	2.06111	0.99987	KNOWN	TRUE	TRUE	TRUE
1575	PTK2B	28.9222	0.93536	KNOWN	TRUE	TRUE	TRUE
1576	PTK6	0.266667	4.35e-13	KNOWN	TRUE	TRUE	TRUE
1577	PTK7	0.844444	0.99721	NEW	FALSE	TRUE	FALSE
1578	PTMA	1561.2	0.034451	NEW	FALSE	TRUE	FALSE
1579	PTP4A1	41.5667	0.28236	NEW	TRUE	FALSE	FALSE
1580	PTP4A2	65.2222	0.96626	NEW	TRUE	FALSE	FALSE
1581	PTPA	14.6944	NA	NEW	TRUE	TRUE	TRUE
1582	PTPN1	10.5778	0.81293	KNOWN	TRUE	TRUE	TRUE
1583	PTPN11	12.7167	0.99998	KNOWN	TRUE	TRUE	TRUE
1584	PTPN12	3.21111	0.99996	KNOWN	TRUE	TRUE	TRUE
1585	PTPN13	0.261111	1.42e-25	KNOWN	TRUE	TRUE	TRUE
1586	PTPN18	5.6	1.5e-09	KNOWN	FALSE	TRUE	FALSE
1587	PTPN2	39.1333	0.99953	KNOWN	TRUE	TRUE	TRUE
1588	PTPN22	9.26111	3.49e-21	KNOWN	TRUE	TRUE	TRUE
1589	PTPN3	0.0277778	6.71e-09	KNOWN	FALSE	TRUE	FALSE
1590	PTPN5	0.00555556	0.0014228	NEW	FALSE	TRUE	FALSE
1591	PTPN6	328.172	0.99999	KNOWN	TRUE	TRUE	TRUE
1592	PTPN7	8.12778	9.41e-14	KNOWN	FALSE	TRUE	FALSE
1593	PTPRA	3.57778	0.99998	KNOWN	TRUE	TRUE	TRUE
1594	PTPRE	91.3389	0.00081616	NEW	TRUE	TRUE	TRUE
1595	PTPRG	0.00555556	5.07e-06	NEW	TRUE	FALSE	FALSE
1596	PTPRH	0.00555556	1.03e-36	NEW	FALSE	TRUE	FALSE
1597	PTPRJ	1.48889	1.29e-11	NEW	TRUE	TRUE	TRUE
1598	PTPRM	0.977778	0.99998	KNOWN	TRUE	FALSE	FALSE
1599	PTTG1	26.5222	0.00042161	KNOWN	TRUE	FALSE	FALSE
1600	PTTG1IP	88.3	0.0049827	NEW	TRUE	FALSE	FALSE
1601	PTX3	0.0777778	6.98e-05	NEW	TRUE	FALSE	FALSE
1602	PURA	0.55	0.94029	KNOWN	TRUE	FALSE	FALSE
1603	PWP2	2.06111	0.00069944	KNOWN	TRUE	FALSE	FALSE
1604	PXDN	0.0222222	2.51e-07	NEW	TRUE	FALSE	FALSE
1605	PXN	35.4889	0.082342	KNOWN	FALSE	TRUE	FALSE
1606	PYCARD	398.117	0.00019768	KNOWN	TRUE	TRUE	TRUE
1607	RAB31	19.0056	0.0012566	NEW	TRUE	FALSE	FALSE
1608	RAB3GAP2	4	0.98674	NEW	TRUE	FALSE	FALSE
1609	RABGGTA	6.67778	1.75e-10	NEW	TRUE	FALSE	FALSE
1610	RAC1	46.2556	0.76228	KNOWN	FALSE	TRUE	FALSE
1611	RACGAP1	6.45556	0.0017041	NEW	FALSE	TRUE	FALSE
1612	RACK1	440.889	NA	NEW	FALSE	TRUE	FALSE
1613	RAD1	3.97222	0.00012252	KNOWN	FALSE	TRUE	FALSE
1614	RAD17	3.43889	0.0569	KNOWN	TRUE	TRUE	TRUE
1615	RAD18	2.19444	1.58e-08	KNOWN	FALSE	TRUE	FALSE
1616	RAD50	3.45556	3.44e-27	KNOWN	TRUE	FALSE	FALSE
1617	RAD51B	6.90556	2.08e-15	NEW	TRUE	FALSE	FALSE
1618	RAD9A	2.95556	4.03e-06	KNOWN	TRUE	TRUE	TRUE
1619	RAF1	30.1944	0.85295	KNOWN	FALSE	TRUE	FALSE
1620	RALBP1	17.0278	0.14667	KNOWN	FALSE	TRUE	FALSE
1621	RALGAPA2	1.14444	3.03e-17	NEW	TRUE	FALSE	FALSE
1622	RALGDS	6.12222	0.88814	KNOWN	TRUE	TRUE	TRUE
1623	RAN	453.9	0.97576	KNOWN	FALSE	TRUE	FALSE
1624	RANGAP1	7.42778	0.025531	NEW	FALSE	TRUE	FALSE
1625	RAP1A	19.3444	0.62227	KNOWN	FALSE	TRUE	FALSE
1626	RAP1B	230.094	0.90995	NEW	FALSE	TRUE	FALSE
1627	RAP1GAP2	1.42222	0.96928	NEW	TRUE	FALSE	FALSE
1628	RAP2A	0.822222	0.85068	NEW	FALSE	TRUE	FALSE
1629	RAPGEF1	1.83889	0.99995	KNOWN	TRUE	TRUE	TRUE
1630	RAPGEF2	0.938889	1	NEW	TRUE	FALSE	FALSE
1631	RAPGEF4	0.00555556	0.99218	NEW	TRUE	FALSE	FALSE
1632	RARA	8.56667	0.96305	KNOWN	TRUE	TRUE	TRUE
1633	RARG	3.64444	0.99478	KNOWN	FALSE	TRUE	FALSE
1634	RASA1	1.01667	1	KNOWN	FALSE	TRUE	FALSE
1635	RASA3	9.84444	1.91e-10	KNOWN	TRUE	FALSE	FALSE
1636	RASAL2	0.0222222	0.79641	NEW	TRUE	FALSE	FALSE
1637	RASGEF1B	4.98333	0.92073	NEW	TRUE	FALSE	FALSE
1638	RASGRF1	0.00555556	0.99999	NEW	FALSE	TRUE	FALSE
1639	RASGRP3	2.26667	0.0091132	KNOWN	FALSE	TRUE	FALSE
1640	RASSF1	45.1056	4.93e-06	KNOWN	TRUE	TRUE	TRUE
1641	RASSF2	30.5667	5.06e-07	NEW	TRUE	FALSE	FALSE
1642	RASSF4	14.3389	1.73e-13	NEW	TRUE	FALSE	FALSE
1643	RASSF5	86.4	0.043347	NEW	TRUE	TRUE	TRUE
1644	RB1	11.0556	1	KNOWN	TRUE	TRUE	TRUE
1645	RB1CC1	13.85	1	KNOWN	FALSE	TRUE	FALSE
1646	RBAK	0.283333	1.14e-08	NEW	TRUE	FALSE	FALSE
1647	RBBP8	6.37222	3.08e-12	KNOWN	TRUE	TRUE	TRUE
1648	RBFOX3	0.0111111	0.99785	NEW	TRUE	FALSE	FALSE
1649	RBL1	1.91667	2.93e-12	KNOWN	FALSE	TRUE	FALSE
1650	RBM19	4.87778	1.72e-12	NEW	TRUE	FALSE	FALSE
1651	RBM47	12.4444	0.98493	NEW	TRUE	FALSE	FALSE
1652	RBMS1	12.2944	0.11929	NEW	TRUE	FALSE	FALSE
1653	RBMS3	0.233333	0.2128	NEW	TRUE	FALSE	FALSE
1654	RBP1	0.0388889	5.92e-06	NEW	FALSE	TRUE	FALSE
1655	RBPJ	84.4444	0.99853	KNOWN	TRUE	TRUE	TRUE
1656	RBPMS	0.0666667	0.97173	NEW	TRUE	FALSE	FALSE
1657	RBX1	102.261	0.94689	KNOWN	FALSE	TRUE	FALSE
1658	RCAN1	1.07222	0.016675	KNOWN	FALSE	TRUE	FALSE
1659	RCC2	1.29444	0.95567	NEW	TRUE	FALSE	FALSE
1660	RCHY1	5.79444	0.066203	NEW	TRUE	FALSE	FALSE
1661	RCN1	6.81667	2.88e-05	NEW	TRUE	FALSE	FALSE
1662	RDX	10.9611	0.85245	KNOWN	FALSE	TRUE	FALSE
1663	RECQL5	3.58889	3.17e-18	KNOWN	FALSE	TRUE	FALSE
1664	RERE	4.58889	1	NEW	TRUE	FALSE	FALSE
1665	RET	0.266667	1	KNOWN	FALSE	TRUE	FALSE
1666	REV3L	0.927778	1	KNOWN	TRUE	FALSE	FALSE
1667	RFTN1	31.3222	2.42e-06	NEW	TRUE	FALSE	FALSE
1668	RFX3	3.58889	1	NEW	TRUE	FALSE	FALSE
1669	RGCC	17.9889	0.0048149	NEW	FALSE	TRUE	FALSE
1670	RGS12	0.272222	4.09e-09	NEW	TRUE	FALSE	FALSE
1671	RGS16	1.75	1.01e-05	NEW	FALSE	TRUE	FALSE
1672	RGS19	183.789	0.96134	NEW	FALSE	TRUE	FALSE
1673	RHBDD2	76.3111	0.63858	NEW	TRUE	FALSE	FALSE
1674	RHBDF2	6.30556	0.0011919	NEW	TRUE	FALSE	FALSE
1675	RHEB	28.7333	0.98119	KNOWN	FALSE	TRUE	FALSE
1676	RHEBL1	2.84444	2.19e-06	KNOWN	FALSE	TRUE	FALSE
1677	RHOA	653.3	0.60405	KNOWN	TRUE	TRUE	TRUE
1678	RHOF	44.4167	0.00017569	KNOWN	TRUE	FALSE	FALSE
1679	RHOG	220.678	0.42952	KNOWN	FALSE	TRUE	FALSE
1680	RICTOR	4.9	1	KNOWN	FALSE	TRUE	FALSE
1681	RIN1	2.89444	3.51e-07	NEW	FALSE	TRUE	FALSE
1682	RIN2	0.183333	0.00081408	KNOWN	TRUE	FALSE	FALSE
1683	RIN3	17.9667	4.28e-10	NEW	TRUE	FALSE	FALSE
1684	RIPK2	6.83333	0.39282	KNOWN	TRUE	TRUE	TRUE
1685	RIPK3	2.78889	1.19e-14	KNOWN	FALSE	TRUE	FALSE
1686	RIPOR2	169.9	NA	NEW	TRUE	FALSE	FALSE
1687	RNF11	3.46111	0.57873	KNOWN	FALSE	TRUE	FALSE
1688	RNF144B	10.2722	6.35e-10	NEW	TRUE	FALSE	FALSE
1689	RNF213	19.0389	4.91e-55	NEW	TRUE	FALSE	FALSE
1690	RNF216	10.4389	2.26e-06	KNOWN	TRUE	FALSE	FALSE
1691	RNF8	5.64444	0.99943	KNOWN	FALSE	TRUE	FALSE
1692	RNLS	1.82778	3.8e-06	NEW	TRUE	FALSE	FALSE
1693	ROBO1	0.0444444	7.27e-16	KNOWN	TRUE	FALSE	FALSE
1694	ROCK1	4.15556	1	KNOWN	TRUE	TRUE	TRUE
1695	ROCK2	0.433333	1	KNOWN	FALSE	TRUE	FALSE
1696	ROR1	0.0555556	0.99645	NEW	TRUE	TRUE	TRUE
1697	ROR2	0.0666667	0.00012401	NEW	FALSE	TRUE	FALSE
1698	RORA	6.90556	0.40096	KNOWN	TRUE	TRUE	TRUE
1699	RPA1	40.1	0.08777	KNOWN	FALSE	TRUE	FALSE
1700	RPA2	165.194	0.50461	KNOWN	TRUE	TRUE	TRUE
1701	RPGRIP1L	0.855556	4.08e-31	NEW	TRUE	FALSE	FALSE
1702	RPL10	4534.19	0.90915	NEW	FALSE	TRUE	FALSE
1703	RPL13	3992.34	0.95062	NEW	FALSE	TRUE	FALSE
1704	RPL39L	15	NA	NEW	TRUE	FALSE	FALSE
1705	RPS19	9015.13	0.92111	KNOWN	TRUE	FALSE	FALSE
1706	RPS24	1744.06	0.68141	KNOWN	TRUE	FALSE	FALSE
1707	RPS27A	2506.92	0.91944	NEW	FALSE	TRUE	FALSE
1708	RPS27L	122.811	0.10011	NEW	TRUE	FALSE	FALSE
1709	RPS3	1021.32	0.92	KNOWN	TRUE	FALSE	FALSE
1710	RPS6	3431.74	0.9759	KNOWN	FALSE	TRUE	FALSE
1711	RPS6KA1	33.3611	0.0019056	KNOWN	FALSE	TRUE	FALSE
1712	RPS6KA2	1.93333	0.0094073	NEW	TRUE	TRUE	TRUE
1713	RPS6KA3	4.94444	0.99999	KNOWN	TRUE	TRUE	TRUE
1714	RPS6KA4	1.27222	0.99715	NEW	TRUE	TRUE	TRUE
1715	RPS6KA5	6.29444	0.99909	KNOWN	TRUE	TRUE	TRUE
1716	RPS6KB1	12.1278	0.97285	KNOWN	FALSE	TRUE	FALSE
1717	RPS6KB2	24.3111	5.96e-21	NEW	TRUE	TRUE	TRUE
1718	RPTOR	0.5	1	KNOWN	TRUE	TRUE	TRUE
1719	RRAS	2.80556	0.004663	NEW	FALSE	TRUE	FALSE
1720	RRAS2	1.87778	0.97463	KNOWN	FALSE	TRUE	FALSE
1721	RREB1	1.92778	1	NEW	TRUE	FALSE	FALSE
1722	RRM1	11.6056	1	KNOWN	TRUE	FALSE	FALSE
1723	RRM2B	5.18333	0.002357	KNOWN	TRUE	FALSE	FALSE
1724	RSAD2	7.70556	9.44e-15	NEW	TRUE	FALSE	FALSE
1725	RSF1	22.2778	1	KNOWN	FALSE	TRUE	FALSE
1726	RTN4	17.0722	0.45318	KNOWN	TRUE	FALSE	FALSE
1727	RTTN	0.244444	8.97e-34	NEW	TRUE	FALSE	FALSE
1728	RUNX1	3.65	0.65377	KNOWN	TRUE	TRUE	TRUE
1729	RUNX2	4.65	0.94884	KNOWN	FALSE	TRUE	FALSE
1730	RUNX3	8.47222	0.84295	KNOWN	TRUE	TRUE	TRUE
1731	RUVBL1	12.9278	0.99902	KNOWN	FALSE	TRUE	FALSE
1732	RXRA	3.23333	0.99852	KNOWN	FALSE	TRUE	FALSE
1733	RXYLT1	2.22778	NA	NEW	TRUE	FALSE	FALSE
1734	RYK	1.05556	0.98922	NEW	FALSE	TRUE	FALSE
1735	S100A10	398.489	0.16843	NEW	TRUE	FALSE	FALSE
1736	S100A11	2347.99	0.0084662	KNOWN	TRUE	FALSE	FALSE
1737	S100A2	1.33333	5.84e-05	NEW	TRUE	FALSE	FALSE
1738	S100A4	3671.32	0.0061838	NEW	TRUE	TRUE	TRUE
1739	S100A6	1579.42	0.17565	KNOWN	TRUE	FALSE	FALSE
1740	S100A9	2628.09	0.4777	KNOWN	FALSE	TRUE	FALSE
1741	S100B	52.9222	0.04387	KNOWN	TRUE	FALSE	FALSE
1742	SAA1	0.0555556	0.01493	KNOWN	TRUE	FALSE	FALSE
1743	SAA2	0.183333	2.7e-06	KNOWN	TRUE	FALSE	FALSE
1744	SAMD4A	0.25	0.99958	NEW	TRUE	FALSE	FALSE
1745	SAMSN1	47.7722	5.04e-11	NEW	TRUE	FALSE	FALSE
1746	SASH1	0.222222	0.001802	NEW	TRUE	FALSE	FALSE
1747	SBF2	0.244444	6.38e-10	NEW	TRUE	FALSE	FALSE
1748	SBNO2	0.183333	0.0070655	NEW	TRUE	FALSE	FALSE
1749	SCAF11	21.7444	1	NEW	FALSE	TRUE	FALSE
1750	SCAPER	10.9889	0.0087953	NEW	TRUE	FALSE	FALSE
1751	SCARB1	4.45556	0.066228	KNOWN	TRUE	FALSE	FALSE
1752	SCHIP1	0.544444	0.98715	NEW	TRUE	FALSE	FALSE
1753	SCMH1	1.26667	8.61e-06	NEW	TRUE	FALSE	FALSE
1754	SCN3B	0.0666667	0.05103	NEW	TRUE	FALSE	FALSE
1755	SDC2	0.661111	0.4049	NEW	FALSE	TRUE	FALSE
1756	SDC4	1.01667	0.0041475	KNOWN	TRUE	TRUE	TRUE
1757	SDK1	0.0166667	4.16e-06	NEW	TRUE	FALSE	FALSE
1758	SEC14L1	22.8389	0.63264	NEW	TRUE	FALSE	FALSE
1759	SELP	0.9	5.04e-32	KNOWN	TRUE	TRUE	TRUE
1760	SELPLG	450.5	0.1768	KNOWN	FALSE	TRUE	FALSE
1761	SEMA3C	3.27222	0.00087445	KNOWN	TRUE	FALSE	FALSE
1762	SEMA4B	2.05556	0.00054103	NEW	TRUE	FALSE	FALSE
1763	SEMA4D	13.2	0.97472	KNOWN	TRUE	FALSE	FALSE
1764	SEMA6A	0.0277778	0.99976	NEW	TRUE	FALSE	FALSE
1765	SEPT9	22.4222	0.99579	NEW	TRUE	FALSE	FALSE
1766	SERPINB1	71.3111	3.55e-08	NEW	TRUE	FALSE	FALSE
1767	SERPINB5	0.00555556	0.0036486	NEW	TRUE	FALSE	FALSE
1768	SERPIND1	0.122222	2.51e-10	KNOWN	TRUE	TRUE	TRUE
1769	SERPINE1	0.583333	0.043609	KNOWN	TRUE	TRUE	TRUE
1770	SERTAD1	12.8833	0.32037	KNOWN	TRUE	FALSE	FALSE
1771	SERTAD2	1.5	0.8808	NEW	TRUE	FALSE	FALSE
1772	SESN1	21.5889	0.00059629	NEW	TRUE	FALSE	FALSE
1773	SESN2	1.87778	4.19e-07	NEW	TRUE	FALSE	FALSE
1774	SFN	0.188889	0.36544	KNOWN	TRUE	TRUE	TRUE
1775	SFSWAP	3.10556	0.99999	NEW	TRUE	FALSE	FALSE
1776	SGK1	16.4389	0.0023046	KNOWN	TRUE	TRUE	TRUE
1777	SGK3	10.7389	8.56e-07	KNOWN	FALSE	TRUE	FALSE
1778	SGMS1	7.3	0.94507	NEW	TRUE	FALSE	FALSE
1779	SH2B1	1.46111	0.96861	KNOWN	FALSE	TRUE	FALSE
1780	SH2B2	0.316667	1.49e-05	KNOWN	FALSE	TRUE	FALSE
1781	SH2B3	2.12222	0.00010289	KNOWN	TRUE	FALSE	FALSE
1782	SH2D2A	16.5056	8.27e-07	KNOWN	FALSE	TRUE	FALSE
1783	SH3BP1	1.09444	0.010463	NEW	FALSE	TRUE	FALSE
1784	SH3BP4	0.311111	0.0025338	NEW	TRUE	TRUE	TRUE
1785	SH3BP5	16.8722	0.04833	KNOWN	TRUE	TRUE	TRUE
1786	SH3RF1	0.694444	0.010761	KNOWN	TRUE	TRUE	TRUE
1787	SH3TC1	3.58333	6.09e-35	NEW	TRUE	FALSE	FALSE
1788	SHANK2	0.0166667	8.43e-07	KNOWN	TRUE	FALSE	FALSE
1789	SHB	0.233333	0.96874	KNOWN	FALSE	TRUE	FALSE
1790	SHC1	28.7944	0.0017351	KNOWN	TRUE	TRUE	TRUE
1791	SHH	0.0111111	0.98258	KNOWN	FALSE	TRUE	FALSE
1792	SIAH1	8.05	0.69866	KNOWN	TRUE	TRUE	TRUE
1793	SIGLEC10	89.8333	6.84e-06	NEW	TRUE	FALSE	FALSE
1794	SIK1	0.0277778	0.93716	KNOWN	FALSE	TRUE	FALSE
1795	SIK2	0.4	0.99651	KNOWN	FALSE	TRUE	FALSE
1796	SIK3	0.372222	1	KNOWN	TRUE	FALSE	FALSE
1797	SIL1	20.0222	0.012265	NEW	TRUE	FALSE	FALSE
1798	SIPA1L1	3.4	1	NEW	TRUE	FALSE	FALSE
1799	SIPA1L2	0.205556	0.99215	NEW	TRUE	FALSE	FALSE
1800	SIRPA	6.11111	0.67197	NEW	FALSE	TRUE	FALSE
1801	SIRT1	1.12222	0.087326	KNOWN	TRUE	TRUE	TRUE
1802	SIRT2	33.4889	2.33e-08	KNOWN	FALSE	TRUE	FALSE
1803	SIRT6	8.5	0.039119	KNOWN	FALSE	TRUE	FALSE
1804	SIVA1	150.356	0.025729	KNOWN	FALSE	TRUE	FALSE
1805	SKAP1	69.6667	1.82e-07	KNOWN	TRUE	TRUE	TRUE
1806	SKI	0.05	0.99901	KNOWN	TRUE	FALSE	FALSE
1807	SKP2	6.73333	0.96042	KNOWN	FALSE	TRUE	FALSE
1808	SLA	85.0389	0.34325	NEW	TRUE	FALSE	FALSE
1809	SLC12A4	1.15	2.05e-11	NEW	TRUE	FALSE	FALSE
1810	SLC12A8	0.0111111	5.31e-19	NEW	TRUE	FALSE	FALSE
1811	SLC1A2	0.161111	0.71036	KNOWN	TRUE	FALSE	FALSE
1812	SLC1A3	0.172222	0.98914	NEW	TRUE	FALSE	FALSE
1813	SLC22A23	0.0277778	0.82731	NEW	TRUE	FALSE	FALSE
1814	SLC25A37	3.40556	0.27886	NEW	TRUE	FALSE	FALSE
1815	SLC2A1	4.16111	0.9941	KNOWN	TRUE	TRUE	TRUE
1816	SLC2A4	0.00555556	4.71e-05	KNOWN	FALSE	TRUE	FALSE
1817	SLC37A1	8.45	0.00058122	NEW	TRUE	FALSE	FALSE
1818	SLC44A3	0.133333	3.6e-27	NEW	TRUE	FALSE	FALSE
1819	SLC6A6	6.93889	0.98987	NEW	TRUE	FALSE	FALSE
1820	SLC8A1	3.21667	0.9957	NEW	TRUE	FALSE	FALSE
1821	SLC9A1	0.494444	0.79049	NEW	FALSE	TRUE	FALSE
1822	SLC9A3R1	216.661	8.84e-05	KNOWN	FALSE	TRUE	FALSE
1823	SLCO3A1	1.66667	0.38961	NEW	TRUE	FALSE	FALSE
1824	SLIT3	0.0777778	0.75233	KNOWN	TRUE	FALSE	FALSE
1825	SLK	0.75	0.37441	KNOWN	FALSE	TRUE	FALSE
1826	SLPI	12.4556	0.00089665	NEW	FALSE	TRUE	FALSE
1827	SLX4IP	0.977778	1.79e-12	NEW	TRUE	FALSE	FALSE
1828	SMAD1	4.12778	0.98803	KNOWN	TRUE	FALSE	FALSE
1829	SMAD2	27.7889	0.99661	KNOWN	FALSE	TRUE	FALSE
1830	SMAD3	1.53333	0.79796	KNOWN	TRUE	TRUE	TRUE
1831	SMAD4	0.833333	0.99881	KNOWN	TRUE	TRUE	TRUE
1832	SMAD7	0.872222	0.54854	KNOWN	TRUE	TRUE	TRUE
1833	SMARCA4	6.34444	1	KNOWN	TRUE	TRUE	TRUE
1834	SMC1A	12.2111	1	KNOWN	TRUE	FALSE	FALSE
1835	SMC3	13.3556	1	KNOWN	TRUE	FALSE	FALSE
1836	SMCO4	74.5833	0.00019629	NEW	TRUE	FALSE	FALSE
1837	SMCR8	0.355556	0.001598	NEW	FALSE	TRUE	FALSE
1838	SMG1	5.17222	1	KNOWN	TRUE	FALSE	FALSE
1839	SMG6	0.927778	0.98164	NEW	TRUE	FALSE	FALSE
1840	SMOC1	0.0944444	0.0094673	NEW	TRUE	FALSE	FALSE
1841	SMPD3	8.71111	0.59429	NEW	TRUE	FALSE	FALSE
1842	SMURF1	0.144444	0.6118	KNOWN	FALSE	TRUE	FALSE
1843	SMURF2	1.13333	0.87235	KNOWN	FALSE	TRUE	FALSE
1844	SMYD3	11.0167	1.44e-07	NEW	TRUE	FALSE	FALSE
1845	SNAI1	0.0833333	0.21754	NEW	TRUE	TRUE	TRUE
1846	SNAP47	23.7167	2.07e-05	NEW	TRUE	FALSE	FALSE
1847	SNCA	16.1722	0.8829	KNOWN	FALSE	TRUE	FALSE
1848	SNCB	0.0277778	0.068062	KNOWN	FALSE	TRUE	FALSE
1849	SND1	50.5778	0.98213	KNOWN	TRUE	FALSE	FALSE
1850	SNRK	7.81667	0.99961	NEW	FALSE	TRUE	FALSE
1851	SNRNP27	20.7333	0.00019763	NEW	TRUE	FALSE	FALSE
1852	SNTA1	1.12222	0.0056417	NEW	FALSE	TRUE	FALSE
1853	SNX25	0.166667	8.18e-05	NEW	TRUE	FALSE	FALSE
1854	SNX30	0.444444	0.58843	NEW	TRUE	FALSE	FALSE
1855	SNX8	7.56667	0.062391	NEW	TRUE	FALSE	FALSE
1856	SOCS1	2.62778	0.58544	KNOWN	TRUE	TRUE	TRUE
1857	SOCS2	19.3667	0.62999	KNOWN	TRUE	FALSE	FALSE
1858	SOCS3	1.08333	0.74613	KNOWN	TRUE	TRUE	TRUE
1859	SOCS4	1.2	1.42e-05	NEW	TRUE	FALSE	FALSE
1860	SOCS5	0.972222	0.54156	NEW	TRUE	FALSE	FALSE
1861	SOCS6	0.688889	0.98865	KNOWN	TRUE	TRUE	TRUE
1862	SOCS7	0.0888889	0.99807	NEW	TRUE	TRUE	TRUE
1863	SOD2	123.925	0.15499	NEW	TRUE	FALSE	FALSE
1864	SORBS1	0.383333	1.53e-12	KNOWN	TRUE	TRUE	TRUE
1865	SORBS2	0.00555556	0.035916	NEW	TRUE	TRUE	TRUE
1866	SORBS3	5.86111	8.23e-12	NEW	FALSE	TRUE	FALSE
1867	SOS1	1.03889	1	KNOWN	FALSE	TRUE	FALSE
1868	SOX6	0.0722222	0.99984	KNOWN	TRUE	FALSE	FALSE
1869	SP1	1.65556	0.99997	KNOWN	TRUE	TRUE	TRUE
1870	SP140L	12.4611	6.79e-09	NEW	TRUE	FALSE	FALSE
1871	SP2	6.37778	0.99721	NEW	TRUE	FALSE	FALSE
1872	SP3	17.1889	0.99995	KNOWN	TRUE	TRUE	TRUE
1873	SPAG9	1.5	1	KNOWN	FALSE	TRUE	FALSE
1874	SPATS2L	9	0.55833	NEW	TRUE	FALSE	FALSE
1875	SPECC1L	2.32222	0.85887	NEW	TRUE	FALSE	FALSE
1876	SPI1	15.9889	0.98206	KNOWN	TRUE	TRUE	TRUE
1877	SPIB	54.3444	0.91231	NEW	TRUE	FALSE	FALSE
1878	SPIDR	5.32778	2.38e-17	NEW	TRUE	FALSE	FALSE
1879	SPIRE1	0.0333333	0.042486	NEW	TRUE	FALSE	FALSE
1880	SPOCK1	0.0388889	0.82592	NEW	TRUE	FALSE	FALSE
1881	SPP1	1.04444	2.15e-06	KNOWN	FALSE	TRUE	FALSE
1882	SPRY1	8.08889	0.0030398	KNOWN	FALSE	TRUE	FALSE
1883	SPTBN1	3.07222	1	KNOWN	TRUE	FALSE	FALSE
1884	SQOR	77.5889	NA	NEW	TRUE	FALSE	FALSE
1885	SQSTM1	235.844	0.00086035	KNOWN	TRUE	TRUE	TRUE
1886	SRC	0.411111	0.99691	KNOWN	TRUE	TRUE	TRUE
1887	SRF	0.516667	0.97545	KNOWN	TRUE	TRUE	TRUE
1888	SRGN	635.344	0.69656	NEW	TRUE	FALSE	FALSE
1889	SRPK1	12.2889	1.91e-05	NEW	FALSE	TRUE	FALSE
1890	SSBP2	20.8389	0.99777	NEW	TRUE	FALSE	FALSE
1891	SSBP3	0.766667	0.99968	NEW	TRUE	FALSE	FALSE
1892	SSH1	0.833333	0.00033003	KNOWN	TRUE	FALSE	FALSE
1893	SSTR2	0.305556	0.44416	KNOWN	TRUE	FALSE	FALSE
1894	ST3GAL1	23.1611	0.58269	NEW	TRUE	FALSE	FALSE
1895	ST3GAL2	3.34444	0.9417	NEW	TRUE	FALSE	FALSE
1896	ST6GAL1	34.8278	0.2341	NEW	TRUE	FALSE	FALSE
1897	ST7	3.53333	0.99703	NEW	TRUE	FALSE	FALSE
1898	STAG1	3.83333	1	NEW	TRUE	FALSE	FALSE
1899	STAM	12.5278	0.85048	NEW	FALSE	TRUE	FALSE
1900	STAM2	3.07222	1.04e-05	NEW	FALSE	TRUE	FALSE
1901	STARD13	0.0611111	2.35e-08	NEW	TRUE	FALSE	FALSE
1902	STAT4	28.7833	0.7662	KNOWN	TRUE	FALSE	FALSE
1903	STAT5A	12.5556	0.99994	KNOWN	TRUE	TRUE	TRUE
1904	STAT6	11.7	0.98849	KNOWN	TRUE	TRUE	TRUE
1905	STEAP3	0.561111	5.32e-09	KNOWN	TRUE	FALSE	FALSE
1906	STK10	22.15	1.28e-14	NEW	TRUE	TRUE	TRUE
1907	STK11	1.95	0.9934	KNOWN	TRUE	TRUE	TRUE
1908	STK17A	7.16667	0.040434	NEW	TRUE	FALSE	FALSE
1909	STK24	7.15	0.011293	KNOWN	FALSE	TRUE	FALSE
1910	STK3	2.68333	6.2e-07	KNOWN	FALSE	TRUE	FALSE
1911	STK38	40.5222	0.00076687	KNOWN	FALSE	TRUE	FALSE
1912	STK39	0.338889	0.99916	NEW	TRUE	TRUE	TRUE
1913	STK40	3.92222	0.99624	NEW	TRUE	FALSE	FALSE
1914	STOML2	69.8111	0.0024144	NEW	FALSE	TRUE	FALSE
1915	STRADB	12.7778	0.0010128	KNOWN	FALSE	TRUE	FALSE
1916	STX1A	0.1	0.9785	KNOWN	FALSE	TRUE	FALSE
1917	STXBP1	0.138889	1	KNOWN	FALSE	TRUE	FALSE
1918	STXBP5	1.17778	0.99956	NEW	TRUE	FALSE	FALSE
1919	STXBP6	0.133333	7.87e-05	NEW	TRUE	FALSE	FALSE
1920	SUB1	205.261	0.89245	NEW	TRUE	FALSE	FALSE
1921	SUGCT	0.244444	2.82e-09	NEW	TRUE	FALSE	FALSE
1922	SUGT1	28.4167	0.45272	KNOWN	FALSE	TRUE	FALSE
1923	SULF2	7.01111	0.010585	NEW	TRUE	FALSE	FALSE
1924	SUMO1	194.583	0.86128	NEW	FALSE	TRUE	FALSE
1925	SUSD1	4.25556	2.17e-13	NEW	TRUE	FALSE	FALSE
1926	SVIL	1.88333	0.00086302	NEW	TRUE	FALSE	FALSE
1927	SYK	31.5444	0.99986	KNOWN	TRUE	TRUE	TRUE
1928	SYNE1	9.71667	3.19e-52	NEW	TRUE	FALSE	FALSE
1929	SYNE2	14.3333	1.65e-25	NEW	TRUE	FALSE	FALSE
1930	SYT1	0.127778	0.60038	KNOWN	TRUE	FALSE	FALSE
1931	TAB1	3.05	3.22e-07	KNOWN	FALSE	TRUE	FALSE
1932	TAB2	1.97778	0.99998	KNOWN	TRUE	TRUE	TRUE
1933	TAB3	0.161111	0.61714	NEW	FALSE	TRUE	FALSE
1934	TACC1	8.55	5.49e-05	NEW	TRUE	FALSE	FALSE
1935	TAF1	1.13889	1	KNOWN	TRUE	TRUE	TRUE
1936	TAF1B	8.01667	7.98e-15	NEW	TRUE	FALSE	FALSE
1937	TAGLN	5.68889	0.08527	NEW	TRUE	FALSE	FALSE
1938	TAL1	0.0555556	0.5659	KNOWN	TRUE	TRUE	TRUE
1939	TANC1	0.0166667	2.16e-05	NEW	TRUE	FALSE	FALSE
1940	TAOK1	0.638889	0.99787	KNOWN	TRUE	TRUE	TRUE
1941	TAOK2	0.527778	0.99976	NEW	FALSE	TRUE	FALSE
1942	TAOK3	54.3944	0.99975	KNOWN	TRUE	TRUE	TRUE
1943	TAX1BP1	80.8944	1.21e-07	KNOWN	FALSE	TRUE	FALSE
1944	TBC1D1	8.05556	1.86e-13	NEW	TRUE	FALSE	FALSE
1945	TBC1D14	8.81667	0.039267	NEW	TRUE	FALSE	FALSE
1946	TBC1D2B	0.694444	1.44e-08	NEW	TRUE	FALSE	FALSE
1947	TBC1D31	4.68889	8.6e-20	NEW	TRUE	FALSE	FALSE
1948	TBC1D4	3.56111	8.47e-24	NEW	FALSE	TRUE	FALSE
1949	TBC1D5	6.15556	4.64e-18	NEW	TRUE	FALSE	FALSE
1950	TBCA	135.578	0.16004	NEW	TRUE	FALSE	FALSE
1951	TBL1XR1	5.37222	0.99995	KNOWN	TRUE	FALSE	FALSE
1952	TBP	35.3111	0.015031	KNOWN	TRUE	TRUE	TRUE
1953	TBX21	3.22222	0.99636	NEW	TRUE	FALSE	FALSE
1954	TBXAS1	104.233	1.41e-20	NEW	TRUE	FALSE	FALSE
1955	TCEAL1	14.2167	0.58578	NEW	TRUE	FALSE	FALSE
1956	TCF12	13.7222	0.67602	KNOWN	TRUE	FALSE	FALSE
1957	TCF4	43.5889	0.99981	KNOWN	TRUE	FALSE	FALSE
1958	TCF7	18.2	0.0053732	NEW	TRUE	FALSE	FALSE
1959	TCF7L2	6.16111	0.99537	KNOWN	TRUE	FALSE	FALSE
1960	TDGF1	0.138889	9.16e-11	NEW	FALSE	TRUE	FALSE
1961	TDP1	16.2833	1.27e-17	KNOWN	TRUE	FALSE	FALSE
1962	TEAD2	0.161111	1.52e-06	NEW	FALSE	TRUE	FALSE
1963	TEAD3	0.0166667	0.99362	KNOWN	FALSE	TRUE	FALSE
1964	TEC	1.9	5.36e-08	KNOWN	TRUE	TRUE	TRUE
1965	TEK	0.0111111	1	KNOWN	FALSE	TRUE	FALSE
1966	TENM4	0.00555556	1	NEW	TRUE	FALSE	FALSE
1967	TERF1	11.4111	0.90655	KNOWN	TRUE	TRUE	TRUE
1968	TERF2	4.95	0.99237	KNOWN	FALSE	TRUE	FALSE
1969	TESK1	0.527778	0.99255	NEW	FALSE	TRUE	FALSE
1970	TFDP1	4.55556	0.97174	KNOWN	FALSE	TRUE	FALSE
1971	TFEB	12.3222	0.89931	NEW	TRUE	FALSE	FALSE
1972	TFF3	0.305556	0.01591	KNOWN	TRUE	FALSE	FALSE
1973	TG	0.0888889	2.88e-59	NEW	TRUE	TRUE	TRUE
1974	TGFA	2.57222	0.71981	KNOWN	TRUE	TRUE	TRUE
1975	TGFB1I1	0.511111	0.027032	KNOWN	FALSE	TRUE	FALSE
1976	TGFB2	0.0277778	0.99905	KNOWN	TRUE	TRUE	TRUE
1977	TGFBI	48.2667	5.97e-08	KNOWN	TRUE	FALSE	FALSE
1978	TGFBR3	6.98889	0.0030577	NEW	TRUE	FALSE	FALSE
1979	TGIF1	30.1667	0.010454	NEW	TRUE	FALSE	FALSE
1980	TGM2	0.0722222	6.81e-18	KNOWN	TRUE	TRUE	TRUE
1981	THADA	3.61667	4.62e-41	NEW	TRUE	FALSE	FALSE
1982	THAP12	2.93889	NA	NEW	FALSE	TRUE	FALSE
1983	THBS1	2.25	0.99985	KNOWN	TRUE	TRUE	TRUE
1984	THSD7A	0.2	1	NEW	TRUE	FALSE	FALSE
1985	TIAM1	6.91111	0.95662	KNOWN	TRUE	TRUE	TRUE
1986	TIAM2	1.50556	3.24e-05	NEW	TRUE	FALSE	FALSE
1987	TICAM2	2.32778	0.0025936	NEW	FALSE	TRUE	FALSE
1988	TIE1	0.222222	1.24e-19	NEW	FALSE	TRUE	FALSE
1989	TIMP1	199.1	0.4993	KNOWN	TRUE	FALSE	FALSE
1990	TIMP3	0.0166667	0.63037	NEW	FALSE	TRUE	FALSE
1991	TJP2	0.0888889	3.24e-11	KNOWN	TRUE	TRUE	TRUE
1992	TKT	90.9056	0.006748	NEW	FALSE	TRUE	FALSE
1993	TLE1	1.75556	0.99922	KNOWN	TRUE	FALSE	FALSE
1994	TLE4	4.92778	0.99999	NEW	TRUE	FALSE	FALSE
1995	TLK1	5.82778	0.99999	KNOWN	TRUE	FALSE	FALSE
1996	TLN1	4.01667	1	KNOWN	FALSE	TRUE	FALSE
1997	TLR1	12.1278	5.87e-23	KNOWN	FALSE	TRUE	FALSE
1998	TLR10	3.92222	3.48e-09	NEW	FALSE	TRUE	FALSE
1999	TLR2	41.9333	1.02e-06	KNOWN	TRUE	TRUE	TRUE
[truncated: 299 more rows]
