# Supplementary material for: Expanding the potential genes of inborn errors of immunity through protein interactions
Source: BMC Genomics. 2021 Aug 15;22:618. doi: 10.1186/s12864-021-07909-3 (PMC8364696; doi:10.1186/s12864-021-07909-3)
Supplement: Supplementary file 4 — Additional file 4: Table S4. IEI Candidate Genes with Average in B Cells > 1 TPM Filter. [file 12864_2021_7909_MOESM4_ESM.xlsx]

## Sheet: Sheet1
Table S4: IEI Candidate Genes with Average in B Cells > 1 TPM Filter	CellType	Gene	mean	InItan	Pathway1	Pathway2	BothPathways
1	B cell	ABCB1	1.35	KNOWN	TRUE	FALSE	FALSE
2	B cell	ABCB9	1.1	NEW	TRUE	FALSE	FALSE
3	B cell	ABI1	54.15	KNOWN	FALSE	TRUE	FALSE
4	B cell	ABLIM1	33.8	NEW	TRUE	FALSE	FALSE
5	B cell	ACP1	70.3	KNOWN	TRUE	TRUE	TRUE
6	B cell	ACSL5	10.6	NEW	TRUE	FALSE	FALSE
7	B cell	ACTA1	4.9	KNOWN	FALSE	TRUE	FALSE
8	B cell	ACTA2	2.85	NEW	TRUE	FALSE	FALSE
9	B cell	ACTR2	65.05	KNOWN	FALSE	TRUE	FALSE
10	B cell	ADAM15	1.6	KNOWN	TRUE	FALSE	FALSE
11	B cell	ADAM19	37.35	NEW	FALSE	TRUE	FALSE
12	B cell	ADAR	6.4	NEW	TRUE	FALSE	FALSE
13	B cell	ADCY7	2.75	NEW	TRUE	FALSE	FALSE
14	B cell	ADD2	1.45	KNOWN	TRUE	FALSE	FALSE
15	B cell	ADD3	43.2	NEW	TRUE	FALSE	FALSE
16	B cell	ADRB2	7.25	KNOWN	TRUE	TRUE	TRUE
17	B cell	AEBP2	2.05	NEW	TRUE	FALSE	FALSE
18	B cell	AEN	8.25	NEW	TRUE	FALSE	FALSE
19	B cell	AFF1	9.6	KNOWN	TRUE	FALSE	FALSE
20	B cell	AFF3	35.1	NEW	TRUE	FALSE	FALSE
21	B cell	AHI1	8.25	NEW	TRUE	FALSE	FALSE
22	B cell	AHNAK	11.6	NEW	TRUE	FALSE	FALSE
23	B cell	AHSA1	52.8	NEW	FALSE	TRUE	FALSE
24	B cell	AIFM1	9.7	KNOWN	FALSE	TRUE	FALSE
25	B cell	AIFM2	1.15	NEW	TRUE	FALSE	FALSE
26	B cell	AIM2	63.45	NEW	TRUE	FALSE	FALSE
27	B cell	AKAP13	50.65	NEW	TRUE	FALSE	FALSE
28	B cell	AKAP6	1.55	NEW	TRUE	FALSE	FALSE
29	B cell	AKAP8	3.75	KNOWN	FALSE	TRUE	FALSE
30	B cell	AKT1	4.15	KNOWN	TRUE	TRUE	TRUE
31	B cell	AKT2	2.15	KNOWN	TRUE	TRUE	TRUE
32	B cell	ALCAM	2.85	NEW	TRUE	FALSE	FALSE
33	B cell	ALOX5	37.1	NEW	TRUE	FALSE	FALSE
34	B cell	ALOX5AP	308.15	NEW	TRUE	FALSE	FALSE
35	B cell	ALPL	1.15	KNOWN	FALSE	TRUE	FALSE
36	B cell	AMBRA1	1.7	NEW	TRUE	FALSE	FALSE
37	B cell	AMPD3	5.1	NEW	TRUE	FALSE	FALSE
38	B cell	ANK3	1.9	KNOWN	TRUE	FALSE	FALSE
39	B cell	ANKRD11	1.95	NEW	TRUE	FALSE	FALSE
40	B cell	ANKRD44	19.55	NEW	TRUE	FALSE	FALSE
41	B cell	ANP32A	13.45	KNOWN	TRUE	FALSE	FALSE
42	B cell	ANXA1	4.5	KNOWN	TRUE	TRUE	TRUE
43	B cell	ANXA2	362.05	KNOWN	TRUE	FALSE	FALSE
44	B cell	ANXA4	27.3	KNOWN	TRUE	FALSE	FALSE
45	B cell	AP3S2	4	NEW	TRUE	FALSE	FALSE
46	B cell	APAF1	4.15	KNOWN	TRUE	TRUE	TRUE
47	B cell	APBB1	8.85	KNOWN	FALSE	TRUE	FALSE
48	B cell	APC	2.25	KNOWN	FALSE	TRUE	FALSE
49	B cell	APEX1	102.1	KNOWN	TRUE	TRUE	TRUE
50	B cell	APH1A	6	KNOWN	FALSE	TRUE	FALSE
51	B cell	APOBEC3D	4.75	NEW	TRUE	FALSE	FALSE
52	B cell	APOBEC3F	22.7	NEW	TRUE	FALSE	FALSE
53	B cell	APP	1.25	KNOWN	TRUE	TRUE	TRUE
54	B cell	ARAF	24.5	KNOWN	FALSE	TRUE	FALSE
55	B cell	ARFGAP1	2.95	NEW	FALSE	TRUE	FALSE
56	B cell	ARHGAP1	11	KNOWN	FALSE	TRUE	FALSE
57	B cell	ARHGAP12	2	NEW	FALSE	TRUE	FALSE
58	B cell	ARHGAP15	65.05	NEW	TRUE	FALSE	FALSE
59	B cell	ARHGAP24	29.15	NEW	TRUE	FALSE	FALSE
60	B cell	ARHGAP25	91.9	NEW	TRUE	FALSE	FALSE
61	B cell	ARHGAP5	4.3	KNOWN	FALSE	TRUE	FALSE
62	B cell	ARHGDIB	1636.75	KNOWN	FALSE	TRUE	FALSE
63	B cell	ARHGEF2	10.5	KNOWN	TRUE	TRUE	TRUE
64	B cell	ARHGEF3	15.3	KNOWN	TRUE	FALSE	FALSE
65	B cell	ARHGEF6	4.1	KNOWN	FALSE	TRUE	FALSE
66	B cell	ARHGEF7	7.15	KNOWN	FALSE	TRUE	FALSE
67	B cell	ARID1A	1.35	KNOWN	TRUE	FALSE	FALSE
68	B cell	ARID1B	4.5	KNOWN	TRUE	FALSE	FALSE
69	B cell	ARID5B	27.1	NEW	TRUE	FALSE	FALSE
70	B cell	ARIH2	20	KNOWN	FALSE	TRUE	FALSE
71	B cell	ARNTL	2.95	NEW	FALSE	TRUE	FALSE
72	B cell	ARRB2	7	NEW	FALSE	TRUE	FALSE
73	B cell	ARSG	2.55	NEW	TRUE	FALSE	FALSE
74	B cell	ASCC3	3.45	NEW	TRUE	FALSE	FALSE
75	B cell	ASH2L	14	KNOWN	FALSE	TRUE	FALSE
76	B cell	ATF1	14.1	NEW	TRUE	TRUE	TRUE
77	B cell	ATF2	11.25	NEW	TRUE	TRUE	TRUE
78	B cell	ATF4	23.4	KNOWN	FALSE	TRUE	FALSE
79	B cell	ATG4C	23.15	NEW	TRUE	FALSE	FALSE
80	B cell	ATG7	9.35	KNOWN	FALSE	TRUE	FALSE
81	B cell	ATL1	1.1	NEW	TRUE	FALSE	FALSE
82	B cell	ATP13A1	1.6	NEW	TRUE	FALSE	FALSE
83	B cell	ATP6V0A1	4.6	KNOWN	TRUE	FALSE	FALSE
84	B cell	ATR	1.55	KNOWN	TRUE	TRUE	TRUE
85	B cell	AURKA	1.2	KNOWN	TRUE	TRUE	TRUE
86	B cell	AURKB	1.05	KNOWN	TRUE	TRUE	TRUE
87	B cell	AUTS2	6.6	NEW	TRUE	FALSE	FALSE
88	B cell	B3GAT3	10.15	NEW	TRUE	FALSE	FALSE
89	B cell	BACE1	1.2	KNOWN	FALSE	TRUE	FALSE
90	B cell	BACH1	8.35	NEW	TRUE	FALSE	FALSE
91	B cell	BAD	41.05	KNOWN	FALSE	TRUE	FALSE
92	B cell	BAG1	10.8	KNOWN	FALSE	TRUE	FALSE
93	B cell	BAK1	16.35	KNOWN	TRUE	TRUE	TRUE
94	B cell	BANP	17.4	KNOWN	TRUE	FALSE	FALSE
95	B cell	BARD1	7.15	NEW	FALSE	TRUE	FALSE
96	B cell	BAX	5.1	KNOWN	TRUE	TRUE	TRUE
97	B cell	BCAP31	295.6	KNOWN	FALSE	TRUE	FALSE
98	B cell	BCAR3	1.05	NEW	TRUE	TRUE	TRUE
99	B cell	BCAS3	9	NEW	TRUE	FALSE	FALSE
100	B cell	BCL11A	275.45	NEW	TRUE	FALSE	FALSE
101	B cell	BCL2	2.6	KNOWN	TRUE	TRUE	TRUE
102	B cell	BCL2A1	31.35	NEW	TRUE	FALSE	FALSE
103	B cell	BCL2L1	5.1	KNOWN	TRUE	TRUE	TRUE
104	B cell	BCL2L11	2.05	KNOWN	FALSE	TRUE	FALSE
105	B cell	BCL6	8.6	KNOWN	TRUE	TRUE	TRUE
106	B cell	BCOR	2.9	KNOWN	TRUE	FALSE	FALSE
107	B cell	BECN1	76.85	KNOWN	FALSE	TRUE	FALSE
108	B cell	BHLHE40	3.95	KNOWN	TRUE	FALSE	FALSE
109	B cell	BID	29.15	KNOWN	TRUE	TRUE	TRUE
110	B cell	BIK	9.25	NEW	FALSE	TRUE	FALSE
111	B cell	BIN1	124.85	KNOWN	TRUE	FALSE	FALSE
112	B cell	BIRC2	10.65	KNOWN	TRUE	TRUE	TRUE
113	B cell	BIRC3	71.85	KNOWN	TRUE	TRUE	TRUE
114	B cell	BLK	112.9	KNOWN	TRUE	TRUE	TRUE
115	B cell	BLVRA	14.7	NEW	TRUE	TRUE	TRUE
116	B cell	BMI1	2.4	KNOWN	FALSE	TRUE	FALSE
117	B cell	BNIP3	7.5	NEW	TRUE	FALSE	FALSE
118	B cell	BNIP3L	51.85	NEW	TRUE	FALSE	FALSE
119	B cell	BORA	1.9	NEW	FALSE	TRUE	FALSE
120	B cell	BRD8	7.7	KNOWN	TRUE	FALSE	FALSE
121	B cell	BST1	1.1	NEW	TRUE	FALSE	FALSE
122	B cell	BST2	91.35	NEW	TRUE	FALSE	FALSE
123	B cell	BTBD1	1.85	NEW	TRUE	FALSE	FALSE
124	B cell	BTG1	289.6	NEW	TRUE	FALSE	FALSE
125	B cell	BTG2	21	NEW	TRUE	TRUE	TRUE
126	B cell	BTG3	4.9	NEW	TRUE	FALSE	FALSE
127	B cell	BTN2A1	5.9	NEW	TRUE	FALSE	FALSE
128	B cell	BTN2A2	20.45	NEW	TRUE	FALSE	FALSE
129	B cell	BTN3A1	10.4	NEW	TRUE	FALSE	FALSE
130	B cell	BTN3A2	40.55	NEW	TRUE	FALSE	FALSE
131	B cell	BTRC	1.55	KNOWN	FALSE	TRUE	FALSE
132	B cell	CAB39	1.95	NEW	TRUE	FALSE	FALSE
133	B cell	CALM1	255.2	KNOWN	FALSE	TRUE	FALSE
134	B cell	CALM2	470.05	KNOWN	FALSE	TRUE	FALSE
135	B cell	CALR	65.2	KNOWN	FALSE	TRUE	FALSE
136	B cell	CAMK2D	13.35	KNOWN	TRUE	TRUE	TRUE
137	B cell	CAMK2G	8.9	KNOWN	TRUE	TRUE	TRUE
138	B cell	CANX	14.7	NEW	FALSE	TRUE	FALSE
139	B cell	CAPN1	24.05	KNOWN	FALSE	TRUE	FALSE
140	B cell	CAPN2	16.1	KNOWN	TRUE	FALSE	FALSE
141	B cell	CASP1	26.05	KNOWN	TRUE	TRUE	TRUE
142	B cell	CASP2	21.15	KNOWN	TRUE	TRUE	TRUE
143	B cell	CASP3	16	KNOWN	TRUE	TRUE	TRUE
144	B cell	CASP4	74.85	KNOWN	TRUE	FALSE	FALSE
145	B cell	CASP6	4.75	NEW	TRUE	TRUE	TRUE
146	B cell	CASP7	7.15	NEW	TRUE	TRUE	TRUE
147	B cell	CASP8AP2	8.8	KNOWN	FALSE	TRUE	FALSE
148	B cell	CASP9	14.4	KNOWN	FALSE	TRUE	FALSE
149	B cell	CAST	54.05	NEW	TRUE	FALSE	FALSE
150	B cell	CAT	89	NEW	FALSE	TRUE	FALSE
151	B cell	CAV1	2.05	KNOWN	TRUE	TRUE	TRUE
152	B cell	CBLB	2.5	KNOWN	TRUE	TRUE	TRUE
153	B cell	CCAR2	14.3	NEW	FALSE	TRUE	FALSE
154	B cell	CCDC12	136.5	NEW	TRUE	FALSE	FALSE
155	B cell	CCDC6	3.25	NEW	TRUE	TRUE	TRUE
156	B cell	CCDC88C	1.35	NEW	TRUE	FALSE	FALSE
157	B cell	CCDC91	4.15	NEW	TRUE	FALSE	FALSE
158	B cell	CCL3	1.65	KNOWN	TRUE	FALSE	FALSE
159	B cell	CCL4	5.65	NEW	TRUE	FALSE	FALSE
160	B cell	CCL5	12.25	KNOWN	TRUE	TRUE	TRUE
161	B cell	CCM2	32.3	KNOWN	TRUE	FALSE	FALSE
162	B cell	CCNB1	8.85	KNOWN	TRUE	TRUE	TRUE
163	B cell	CCND2	2.75	KNOWN	TRUE	FALSE	FALSE
164	B cell	CCND3	113.45	KNOWN	TRUE	TRUE	TRUE
165	B cell	CCNG1	33.55	KNOWN	TRUE	FALSE	FALSE
166	B cell	CCNG2	3.3	NEW	TRUE	FALSE	FALSE
167	B cell	CCNH	17.05	KNOWN	FALSE	TRUE	FALSE
168	B cell	CCNK	3.95	KNOWN	TRUE	FALSE	FALSE
169	B cell	CCNY	2	NEW	TRUE	FALSE	FALSE
170	B cell	CCR1	1.15	NEW	TRUE	FALSE	FALSE
171	B cell	CCR2	4.5	NEW	FALSE	TRUE	FALSE
172	B cell	CCR7	674.05	NEW	TRUE	FALSE	FALSE
173	B cell	CCRL2	1.75	NEW	TRUE	FALSE	FALSE
174	B cell	CD14	3.3	KNOWN	FALSE	TRUE	FALSE
175	B cell	CD180	56.55	NEW	TRUE	FALSE	FALSE
176	B cell	CD2	2.05	KNOWN	FALSE	TRUE	FALSE
177	B cell	CD22	81.65	NEW	FALSE	TRUE	FALSE
178	B cell	CD247	4.5	KNOWN	FALSE	TRUE	FALSE
179	B cell	CD36	1.15	KNOWN	FALSE	TRUE	FALSE
180	B cell	CD44	72.6	KNOWN	TRUE	TRUE	TRUE
181	B cell	CD47	92.5	KNOWN	FALSE	TRUE	FALSE
182	B cell	CD48	130.95	KNOWN	FALSE	TRUE	FALSE
183	B cell	CD5	2.05	KNOWN	TRUE	FALSE	FALSE
184	B cell	CD58	9.45	NEW	TRUE	FALSE	FALSE
185	B cell	CD68	39.7	NEW	TRUE	FALSE	FALSE
186	B cell	CD69	4.6	NEW	TRUE	FALSE	FALSE
187	B cell	CD74	18158.6	KNOWN	TRUE	TRUE	TRUE
188	B cell	CD82	181.65	NEW	TRUE	TRUE	TRUE
189	B cell	CD83	17.85	NEW	TRUE	FALSE	FALSE
190	B cell	CD86	24.6	KNOWN	TRUE	TRUE	TRUE
191	B cell	CDC14A	2.75	NEW	TRUE	FALSE	FALSE
192	B cell	CDC20	1.85	KNOWN	FALSE	TRUE	FALSE
193	B cell	CDC25B	5.05	KNOWN	FALSE	TRUE	FALSE
194	B cell	CDC34	1.05	KNOWN	FALSE	TRUE	FALSE
195	B cell	CDC37	51.2	KNOWN	FALSE	TRUE	FALSE
196	B cell	CDC42	76.1	KNOWN	FALSE	TRUE	FALSE
197	B cell	CDC42EP3	12.65	NEW	TRUE	FALSE	FALSE
198	B cell	CDC42SE2	47.8	KNOWN	TRUE	FALSE	FALSE
199	B cell	CDK11B	3.1	KNOWN	FALSE	TRUE	FALSE
200	B cell	CDK12	2.2	NEW	FALSE	TRUE	FALSE
201	B cell	CDK14	4.75	NEW	TRUE	FALSE	FALSE
202	B cell	CDK16	3.7	NEW	FALSE	TRUE	FALSE
203	B cell	CDK2	4	KNOWN	TRUE	TRUE	TRUE
204	B cell	CDK4	59.15	KNOWN	TRUE	TRUE	TRUE
205	B cell	CDK5	7.75	KNOWN	TRUE	TRUE	TRUE
206	B cell	CDK5RAP2	3.8	NEW	TRUE	FALSE	FALSE
207	B cell	CDK7	10.65	KNOWN	TRUE	TRUE	TRUE
208	B cell	CDK9	3.75	KNOWN	TRUE	TRUE	TRUE
209	B cell	CDKAL1	4.95	NEW	TRUE	FALSE	FALSE
210	B cell	CDKN1A	12.15	KNOWN	TRUE	TRUE	TRUE
211	B cell	CDKN1B	4.3	KNOWN	TRUE	TRUE	TRUE
212	B cell	CDKN2A	8.7	KNOWN	TRUE	TRUE	TRUE
213	B cell	CDKN2C	2.15	NEW	TRUE	TRUE	TRUE
214	B cell	CDKN3	1.15	KNOWN	FALSE	TRUE	FALSE
215	B cell	CELF1	11.15	NEW	TRUE	FALSE	FALSE
216	B cell	CEP85L	2.8	NEW	TRUE	FALSE	FALSE
217	B cell	CFL1	1008.75	KNOWN	FALSE	TRUE	FALSE
218	B cell	CFLAR	16.25	KNOWN	TRUE	TRUE	TRUE
219	B cell	CHD2	42.2	NEW	TRUE	FALSE	FALSE
220	B cell	CHD9	30.35	KNOWN	TRUE	FALSE	FALSE
221	B cell	CHEK2	6.75	KNOWN	TRUE	TRUE	TRUE
222	B cell	CHST15	3.45	NEW	TRUE	FALSE	FALSE
223	B cell	CKS1B	48.9	KNOWN	FALSE	TRUE	FALSE
224	B cell	CLC	4.2	NEW	TRUE	FALSE	FALSE
225	B cell	CLEC16A	1.8	NEW	TRUE	FALSE	FALSE
226	B cell	CMTM7	24.6	NEW	TRUE	FALSE	FALSE
227	B cell	CMTR1	3.45	NEW	TRUE	FALSE	FALSE
228	B cell	COPS5	20.95	NEW	TRUE	TRUE	TRUE
229	B cell	COPS6	112.25	NEW	FALSE	TRUE	FALSE
230	B cell	CPQ	4.9	NEW	TRUE	FALSE	FALSE
231	B cell	CR2	14.65	NEW	TRUE	TRUE	TRUE
232	B cell	CRADD	9.75	KNOWN	TRUE	FALSE	FALSE
233	B cell	CREB1	24.3	KNOWN	TRUE	TRUE	TRUE
234	B cell	CREBBP	1.85	KNOWN	TRUE	TRUE	TRUE
235	B cell	CREM	4.5	KNOWN	TRUE	FALSE	FALSE
236	B cell	CRK	3.1	KNOWN	FALSE	TRUE	FALSE
237	B cell	CRKL	9.1	KNOWN	FALSE	TRUE	FALSE
238	B cell	CSGALNACT1	21.2	NEW	TRUE	FALSE	FALSE
239	B cell	CSK	77.05	KNOWN	FALSE	TRUE	FALSE
240	B cell	CSNK1A1	34.2	KNOWN	TRUE	TRUE	TRUE
241	B cell	CSNK1D	7.4	KNOWN	TRUE	TRUE	TRUE
242	B cell	CSNK1E	2.15	KNOWN	TRUE	TRUE	TRUE
243	B cell	CSNK2A1	17	NEW	TRUE	TRUE	TRUE
244	B cell	CSNK2A2	6.15	KNOWN	TRUE	TRUE	TRUE
245	B cell	CSNK2B	13.1	KNOWN	TRUE	TRUE	TRUE
246	B cell	CSRP1	14.25	NEW	TRUE	FALSE	FALSE
247	B cell	CTBP1	15.1	KNOWN	FALSE	TRUE	FALSE
248	B cell	CTCF	4.35	KNOWN	TRUE	FALSE	FALSE
249	B cell	CTGF	3.75	KNOWN	FALSE	TRUE	FALSE
250	B cell	CTNNA1	5.3	NEW	TRUE	TRUE	TRUE
251	B cell	CTNNB1	6.15	KNOWN	TRUE	TRUE	TRUE
252	B cell	CTNND1	1.1	NEW	FALSE	TRUE	FALSE
253	B cell	CTSB	62.25	KNOWN	TRUE	FALSE	FALSE
254	B cell	CTSD	17.45	KNOWN	TRUE	TRUE	TRUE
255	B cell	CTSH	49	NEW	TRUE	FALSE	FALSE
256	B cell	CUL1	17.05	KNOWN	FALSE	TRUE	FALSE
257	B cell	CUX1	2	KNOWN	TRUE	FALSE	FALSE
258	B cell	CXCR5	61.55	NEW	FALSE	TRUE	FALSE
259	B cell	CYLD	9.95	KNOWN	TRUE	TRUE	TRUE
260	B cell	CYTH1	43.55	NEW	TRUE	FALSE	FALSE
261	B cell	CYTH4	19.8	NEW	TRUE	FALSE	FALSE
262	B cell	DAAM1	6.4	NEW	TRUE	FALSE	FALSE
263	B cell	DAP3	91.7	KNOWN	TRUE	FALSE	FALSE
264	B cell	DAPK3	12.85	NEW	TRUE	TRUE	TRUE
265	B cell	DAPP1	109.9	KNOWN	TRUE	TRUE	TRUE
266	B cell	DAXX	17	KNOWN	TRUE	TRUE	TRUE
267	B cell	DBI	339.15	NEW	TRUE	FALSE	FALSE
268	B cell	DBNL	185.45	KNOWN	TRUE	TRUE	TRUE
269	B cell	DCP1B	3.55	NEW	TRUE	FALSE	FALSE
270	B cell	DDB1	24.6	KNOWN	TRUE	TRUE	TRUE
271	B cell	DDB2	10.7	KNOWN	TRUE	TRUE	TRUE
272	B cell	DDIT4	99.8	KNOWN	TRUE	TRUE	TRUE
273	B cell	DDX50	13.7	NEW	TRUE	FALSE	FALSE
274	B cell	DDX58	5.25	KNOWN	FALSE	TRUE	FALSE
275	B cell	DDX60L	1.3	NEW	TRUE	FALSE	FALSE
276	B cell	DENND1A	1.3	NEW	TRUE	FALSE	FALSE
277	B cell	DENND3	3.15	NEW	TRUE	FALSE	FALSE
278	B cell	DERA	20.4	NEW	TRUE	FALSE	FALSE
279	B cell	DHX58	3	KNOWN	TRUE	FALSE	FALSE
280	B cell	DIABLO	14.175	KNOWN	FALSE	TRUE	FALSE
281	B cell	DIAPH1	5.65	NEW	TRUE	TRUE	TRUE
282	B cell	DIS3L2	4.65	NEW	TRUE	FALSE	FALSE
283	B cell	DMAP1	20.25	KNOWN	FALSE	TRUE	FALSE
284	B cell	DNAJA3	6.8	KNOWN	FALSE	TRUE	FALSE
285	B cell	DNAJB12	7.95	NEW	TRUE	FALSE	FALSE
286	B cell	DNAJC5	1.2	KNOWN	FALSE	TRUE	FALSE
287	B cell	DNM1L	4.55	NEW	TRUE	FALSE	FALSE
288	B cell	DNM2	1.8	KNOWN	TRUE	TRUE	TRUE
289	B cell	DNMT1	12	KNOWN	TRUE	FALSE	FALSE
290	B cell	DOCK10	4	NEW	TRUE	FALSE	FALSE
291	B cell	DOK1	7.25	KNOWN	TRUE	TRUE	TRUE
292	B cell	DPM1	13.55	NEW	FALSE	TRUE	FALSE
293	B cell	DPYD	3.05	NEW	TRUE	FALSE	FALSE
294	B cell	DPYSL2	4.85	NEW	TRUE	FALSE	FALSE
295	B cell	DSE	1.55	NEW	TRUE	FALSE	FALSE
296	B cell	DTNB	3.65	NEW	TRUE	FALSE	FALSE
297	B cell	DTNBP1	18.85	KNOWN	TRUE	FALSE	FALSE
298	B cell	DTWD1	7.5	NEW	TRUE	FALSE	FALSE
299	B cell	DTX3L	5.7	NEW	TRUE	FALSE	FALSE
300	B cell	DUSP1	36.35	KNOWN	TRUE	TRUE	TRUE
301	B cell	DUSP11	45.55	NEW	TRUE	FALSE	FALSE
302	B cell	DUSP22	25.3	KNOWN	TRUE	TRUE	TRUE
303	B cell	DUSP3	2	NEW	TRUE	TRUE	TRUE
304	B cell	DUSP6	6	KNOWN	FALSE	TRUE	FALSE
305	B cell	DVL2	6.95	KNOWN	FALSE	TRUE	FALSE
306	B cell	DYM	11.75	NEW	TRUE	FALSE	FALSE
307	B cell	DYRK2	1.15	NEW	TRUE	TRUE	TRUE
308	B cell	E2F4	4.5	KNOWN	TRUE	TRUE	TRUE
309	B cell	EARS2	1.6	NEW	TRUE	FALSE	FALSE
310	B cell	EBI3	10.25	KNOWN	TRUE	FALSE	FALSE
311	B cell	ECE1	3.75	KNOWN	TRUE	FALSE	FALSE
312	B cell	ECSIT	25.65	NEW	FALSE	TRUE	FALSE
313	B cell	EDEM2	29.55	NEW	TRUE	FALSE	FALSE
314	B cell	EEF1A1	5783.55	NEW	TRUE	FALSE	FALSE
315	B cell	EFCAB2	1.9	NEW	TRUE	FALSE	FALSE
316	B cell	EFHC1	2.6	NEW	TRUE	FALSE	FALSE
317	B cell	EHD1	16.25	NEW	TRUE	FALSE	FALSE
318	B cell	EI24	5.2	NEW	TRUE	FALSE	FALSE
319	B cell	EIF2A	24.4	NEW	FALSE	TRUE	FALSE
320	B cell	EIF2AK1	6.15	NEW	TRUE	FALSE	FALSE
321	B cell	EIF2AK2	8.75	KNOWN	TRUE	TRUE	TRUE
322	B cell	EIF2AK3	1.9	NEW	TRUE	TRUE	TRUE
323	B cell	EIF2AK4	6.3	NEW	FALSE	TRUE	FALSE
324	B cell	EIF2S1	35.35	NEW	TRUE	TRUE	TRUE
325	B cell	EIF3H	284.3	NEW	TRUE	FALSE	FALSE
326	B cell	EIF4B	57.3	KNOWN	FALSE	TRUE	FALSE
327	B cell	EIF4E	30.15	KNOWN	TRUE	TRUE	TRUE
328	B cell	EIF4EBP1	52.5	KNOWN	FALSE	TRUE	FALSE
329	B cell	EIF4G2	189.75	NEW	FALSE	TRUE	FALSE
330	B cell	ELAVL1	16.4	NEW	TRUE	TRUE	TRUE
331	B cell	ELF1	46.7	NEW	TRUE	FALSE	FALSE
332	B cell	ELF4	1.9	NEW	TRUE	FALSE	FALSE
333	B cell	ELK1	4	KNOWN	FALSE	TRUE	FALSE
334	B cell	ELL	2.1	NEW	TRUE	FALSE	FALSE
335	B cell	ELMO1	24	KNOWN	TRUE	TRUE	TRUE
336	B cell	ELP1	2.15	NEW	FALSE	TRUE	FALSE
337	B cell	ELP3	13.4	KNOWN	TRUE	FALSE	FALSE
338	B cell	EMC2	11.7	NEW	TRUE	FALSE	FALSE
339	B cell	EML2	2.75	NEW	TRUE	FALSE	FALSE
340	B cell	ENOX2	8.6	NEW	TRUE	FALSE	FALSE
341	B cell	ENTPD1	11.55	NEW	TRUE	FALSE	FALSE
342	B cell	EP300	1.3	KNOWN	TRUE	TRUE	TRUE
343	B cell	EP400	2.95	KNOWN	FALSE	TRUE	FALSE
344	B cell	EPB41L2	4.55	NEW	TRUE	FALSE	FALSE
345	B cell	EPOR	1.25	KNOWN	FALSE	TRUE	FALSE
346	B cell	EPS15	8.95	KNOWN	FALSE	TRUE	FALSE
347	B cell	EPSTI1	17.75	NEW	TRUE	FALSE	FALSE
348	B cell	ERAP1	11.05	NEW	TRUE	FALSE	FALSE
349	B cell	ERBIN	3	NEW	FALSE	TRUE	FALSE
350	B cell	ERC1	2.75	KNOWN	TRUE	FALSE	FALSE
351	B cell	ERCC1	52.95	KNOWN	TRUE	FALSE	FALSE
352	B cell	ERCC5	9.1	KNOWN	FALSE	TRUE	FALSE
353	B cell	ERCC6	4.35	NEW	FALSE	TRUE	FALSE
354	B cell	ERGIC1	6.05	NEW	TRUE	FALSE	FALSE
355	B cell	ETS1	7.95	KNOWN	TRUE	TRUE	TRUE
356	B cell	ETV3	1.75	NEW	TRUE	FALSE	FALSE
357	B cell	ETV6	1.5	NEW	TRUE	FALSE	FALSE
358	B cell	ETV7	1.65	NEW	TRUE	FALSE	FALSE
359	B cell	EVL	8.75	NEW	TRUE	FALSE	FALSE
360	B cell	EXOC4	5.8	KNOWN	TRUE	FALSE	FALSE
361	B cell	EXOC6	4.75	NEW	TRUE	FALSE	FALSE
362	B cell	EZR	310.25	NEW	TRUE	TRUE	TRUE
363	B cell	F8	1.15	KNOWN	TRUE	FALSE	FALSE
364	B cell	FAF1	2.2	KNOWN	TRUE	FALSE	FALSE
365	B cell	FAM111A	1.7	NEW	TRUE	FALSE	FALSE
366	B cell	FAM172A	5.15	NEW	TRUE	FALSE	FALSE
367	B cell	FAM49B	74.2	NEW	TRUE	FALSE	FALSE
368	B cell	FAM78A	10.85	NEW	TRUE	FALSE	FALSE
369	B cell	FANCG	3.7	KNOWN	FALSE	TRUE	FALSE
370	B cell	FAS	4	NEW	TRUE	TRUE	TRUE
371	B cell	FBP1	2.35	KNOWN	TRUE	FALSE	FALSE
372	B cell	FBXO11	1.3	NEW	TRUE	FALSE	FALSE
373	B cell	FBXO5	3.55	NEW	TRUE	TRUE	TRUE
374	B cell	FBXW11	6.55	KNOWN	TRUE	FALSE	FALSE
375	B cell	FBXW7	1.95	KNOWN	TRUE	TRUE	TRUE
376	B cell	FCER1A	2.2	KNOWN	TRUE	FALSE	FALSE
377	B cell	FCER1G	10.75	KNOWN	FALSE	TRUE	FALSE
378	B cell	FCER2	262.05	KNOWN	TRUE	TRUE	TRUE
379	B cell	FCGR2A	1.7	NEW	FALSE	TRUE	FALSE
380	B cell	FCGRT	41.35	KNOWN	TRUE	FALSE	FALSE
381	B cell	FCHSD2	18.65	NEW	TRUE	FALSE	FALSE
382	B cell	FCRL5	10.4	NEW	TRUE	FALSE	FALSE
383	B cell	FDPS	63.05	NEW	TRUE	FALSE	FALSE
384	B cell	FDXR	2.7	NEW	TRUE	FALSE	FALSE
385	B cell	FEN1	9.85	KNOWN	FALSE	TRUE	FALSE
386	B cell	FER	3.9	KNOWN	FALSE	TRUE	FALSE
387	B cell	FES	3.4	KNOWN	FALSE	TRUE	FALSE
388	B cell	FGGY	3.1	NEW	TRUE	FALSE	FALSE
389	B cell	FGR	51.1	KNOWN	FALSE	TRUE	FALSE
390	B cell	FHIT	2.75	NEW	TRUE	FALSE	FALSE
391	B cell	FKBP1A	95.3	KNOWN	FALSE	TRUE	FALSE
392	B cell	FKBP5	8.65	NEW	TRUE	FALSE	FALSE
393	B cell	FKBP8	7.6	KNOWN	FALSE	TRUE	FALSE
394	B cell	FLI1	3.95	KNOWN	TRUE	TRUE	TRUE
395	B cell	FLNA	6.85	KNOWN	FALSE	TRUE	FALSE
396	B cell	FLNB	2.1	NEW	TRUE	FALSE	FALSE
397	B cell	FMR1	1.7	NEW	FALSE	TRUE	FALSE
398	B cell	FNBP1	6.7	NEW	TRUE	FALSE	FALSE
399	B cell	FNTA	8.3	NEW	FALSE	TRUE	FALSE
400	B cell	FOCAD	1.2	NEW	TRUE	FALSE	FALSE
401	B cell	FOXJ3	6.25	NEW	TRUE	FALSE	FALSE
402	B cell	FOXN3	11.15	NEW	TRUE	FALSE	FALSE
403	B cell	FOXO1	2.15	KNOWN	TRUE	FALSE	FALSE
404	B cell	FOXP1	47.55	KNOWN	TRUE	FALSE	FALSE
405	B cell	FRMD4B	1.3	NEW	TRUE	FALSE	FALSE
406	B cell	FRS2	3.15	KNOWN	FALSE	TRUE	FALSE
407	B cell	FRYL	1.05	NEW	TRUE	FALSE	FALSE
408	B cell	FTO	13	NEW	TRUE	FALSE	FALSE
409	B cell	FUS	18.75	KNOWN	FALSE	TRUE	FALSE
410	B cell	FYN	4.1	KNOWN	TRUE	TRUE	TRUE
411	B cell	G3BP1	45.45	KNOWN	FALSE	TRUE	FALSE
412	B cell	GAB1	1.05	KNOWN	FALSE	TRUE	FALSE
413	B cell	GABPA	3.8	KNOWN	TRUE	FALSE	FALSE
414	B cell	GADD45A	1.1	KNOWN	TRUE	TRUE	TRUE
415	B cell	GADD45B	19.25	KNOWN	TRUE	FALSE	FALSE
416	B cell	GALNT10	1.4	NEW	TRUE	FALSE	FALSE
417	B cell	GALNT2	3.7	KNOWN	TRUE	FALSE	FALSE
418	B cell	GAPDH	596.55	NEW	FALSE	TRUE	FALSE
419	B cell	GATAD2A	1.55	KNOWN	TRUE	FALSE	FALSE
420	B cell	GBP1	8.35	NEW	TRUE	FALSE	FALSE
421	B cell	GLIPR2	17.1	NEW	TRUE	FALSE	FALSE
422	B cell	GLRX	78.45	KNOWN	FALSE	TRUE	FALSE
423	B cell	GLS	2.55	NEW	TRUE	FALSE	FALSE
424	B cell	GM2A	21.55	NEW	TRUE	FALSE	FALSE
425	B cell	GMDS	5.45	NEW	TRUE	FALSE	FALSE
426	B cell	GNA12	1.05	KNOWN	TRUE	TRUE	TRUE
427	B cell	GNA13	3.55	NEW	FALSE	TRUE	FALSE
428	B cell	GNAI2	9.2	KNOWN	TRUE	TRUE	TRUE
429	B cell	GNAI3	4.4	NEW	FALSE	TRUE	FALSE
430	B cell	GNAS	35.65	NEW	FALSE	TRUE	FALSE
431	B cell	GNB2	10.95	NEW	FALSE	TRUE	FALSE
432	B cell	GNB5	31.25	NEW	FALSE	TRUE	FALSE
433	B cell	GNG2	25.45	KNOWN	FALSE	TRUE	FALSE
434	B cell	GOLPH3	7.3	NEW	TRUE	FALSE	FALSE
435	B cell	GORASP1	4.4	NEW	FALSE	TRUE	FALSE
436	B cell	GPATCH2	1.9	NEW	TRUE	FALSE	FALSE
437	B cell	GPCPD1	2.8	NEW	TRUE	FALSE	FALSE
438	B cell	GPR132	3.5	NEW	TRUE	FALSE	FALSE
439	B cell	GRAP2	3.15	KNOWN	FALSE	TRUE	FALSE
440	B cell	GRB2	74	KNOWN	TRUE	TRUE	TRUE
441	B cell	GRK2	4.65	NEW	TRUE	TRUE	TRUE
442	B cell	GRK5	6.9	KNOWN	TRUE	TRUE	TRUE
443	B cell	GRK6	13.95	NEW	FALSE	TRUE	FALSE
444	B cell	GRN	101.05	KNOWN	FALSE	TRUE	FALSE
445	B cell	GSAP	12.55	NEW	TRUE	FALSE	FALSE
446	B cell	GSE1	1.15	NEW	TRUE	FALSE	FALSE
447	B cell	GSN	9.4	KNOWN	TRUE	TRUE	TRUE
448	B cell	GSTK1	146.5	NEW	TRUE	FALSE	FALSE
449	B cell	GSTP1	323	KNOWN	TRUE	FALSE	FALSE
450	B cell	GTDC1	2.75	NEW	TRUE	FALSE	FALSE
451	B cell	GTF2H1	7.55	KNOWN	FALSE	TRUE	FALSE
452	B cell	GTF2I	14.5	KNOWN	TRUE	TRUE	TRUE
453	B cell	GZMB	3.05	NEW	FALSE	TRUE	FALSE
454	B cell	HBP1	24.9	NEW	TRUE	FALSE	FALSE
455	B cell	HCFC1	1.7	KNOWN	TRUE	FALSE	FALSE
456	B cell	HCK	32.65	KNOWN	TRUE	TRUE	TRUE
457	B cell	HDAC1	102.7	KNOWN	TRUE	TRUE	TRUE
458	B cell	HDAC2	24.25	KNOWN	FALSE	TRUE	FALSE
459	B cell	HDAC3	33.6	KNOWN	FALSE	TRUE	FALSE
460	B cell	HDAC6	3.1	KNOWN	FALSE	TRUE	FALSE
461	B cell	HDAC9	33.4	KNOWN	TRUE	FALSE	FALSE
462	B cell	HERC1	6.25	NEW	TRUE	FALSE	FALSE
463	B cell	HIF1A	14.3	KNOWN	TRUE	TRUE	TRUE
464	B cell	HIPK3	2.4	KNOWN	TRUE	FALSE	FALSE
465	B cell	HIST1H2AM	12.55	NEW	FALSE	TRUE	FALSE
466	B cell	HIST2H2AC	22.15	KNOWN	FALSE	TRUE	FALSE
467	B cell	HIVEP1	3.05	NEW	TRUE	FALSE	FALSE
468	B cell	HK1	19.95	NEW	TRUE	FALSE	FALSE
469	B cell	HLA-A	59.5	NEW	FALSE	TRUE	FALSE
470	B cell	HLA-B	180.45	NEW	FALSE	TRUE	FALSE
471	B cell	HLA-DMA	4.1	NEW	TRUE	FALSE	FALSE
472	B cell	HLA-DMB	23.85	NEW	TRUE	FALSE	FALSE
473	B cell	HLA-DOA	6.85	NEW	TRUE	FALSE	FALSE
474	B cell	HLA-DOB	147.85	NEW	TRUE	FALSE	FALSE
475	B cell	HLA-DPA1	97.95	NEW	TRUE	FALSE	FALSE
476	B cell	HLA-DPB1	310.95	KNOWN	TRUE	FALSE	FALSE
477	B cell	HLA-DQA1	219.05	NEW	TRUE	FALSE	FALSE
478	B cell	HLA-DQB1	130.85	NEW	TRUE	FALSE	FALSE
479	B cell	HLA-DRA	277.6	KNOWN	TRUE	FALSE	FALSE
480	B cell	HLA-DRB1	202.2	NEW	TRUE	FALSE	FALSE
481	B cell	HLA-DRB5	19.4	NEW	TRUE	FALSE	FALSE
482	B cell	HLA-E	96.15	KNOWN	TRUE	TRUE	TRUE
483	B cell	HLA-F	13.8	KNOWN	TRUE	FALSE	FALSE
484	B cell	HLX	3	NEW	TRUE	FALSE	FALSE
485	B cell	HM13	57.8	NEW	TRUE	FALSE	FALSE
486	B cell	HMGA1	37.9	KNOWN	TRUE	FALSE	FALSE
487	B cell	HMGB1	414.3	KNOWN	TRUE	TRUE	TRUE
488	B cell	HMGB2	48.95	KNOWN	FALSE	TRUE	FALSE
489	B cell	HMGN1	138.9	NEW	FALSE	TRUE	FALSE
490	B cell	HMOX1	8.15	KNOWN	TRUE	TRUE	TRUE
491	B cell	HNRNPK	244.45	NEW	TRUE	TRUE	TRUE
492	B cell	HNRNPM	47.8	NEW	FALSE	TRUE	FALSE
493	B cell	HNRNPR	26.9	NEW	TRUE	FALSE	FALSE
494	B cell	HNRNPU	15.2	NEW	TRUE	TRUE	TRUE
495	B cell	HNRNPUL1	6.95	KNOWN	TRUE	FALSE	FALSE
496	B cell	HOOK2	1.1	NEW	TRUE	FALSE	FALSE
497	B cell	HPCAL1	18.2	NEW	TRUE	FALSE	FALSE
498	B cell	HS1BP3	4.35	NEW	TRUE	FALSE	FALSE
499	B cell	HSF1	13.8	KNOWN	FALSE	TRUE	FALSE
500	B cell	HSP90AA1	86.4	NEW	TRUE	TRUE	TRUE
501	B cell	HSP90AB1	357.2	KNOWN	TRUE	TRUE	TRUE
502	B cell	HSP90B1	77.9	KNOWN	FALSE	TRUE	FALSE
503	B cell	HSPB1	63.15	KNOWN	TRUE	TRUE	TRUE
504	B cell	HSPD1	41.85	KNOWN	FALSE	TRUE	FALSE
505	B cell	HTRA2	6	KNOWN	FALSE	TRUE	FALSE
506	B cell	ICAM1	1.9	KNOWN	TRUE	TRUE	TRUE
507	B cell	ICAM4	1.2	NEW	TRUE	FALSE	FALSE
508	B cell	ID2	1.75	KNOWN	FALSE	TRUE	FALSE
509	B cell	ID3	141.7	KNOWN	FALSE	TRUE	FALSE
510	B cell	IER5	2.15	NEW	TRUE	FALSE	FALSE
511	B cell	IFI16	64.95	KNOWN	TRUE	TRUE	TRUE
512	B cell	IFI35	26.05	NEW	TRUE	FALSE	FALSE
513	B cell	IFI6	36.35	NEW	TRUE	FALSE	FALSE
514	B cell	IFIT1	5.05	NEW	TRUE	FALSE	FALSE
515	B cell	IFIT3	6.2	NEW	TRUE	FALSE	FALSE
516	B cell	IFITM1	151.15	KNOWN	TRUE	TRUE	TRUE
517	B cell	IFITM3	29.7	NEW	TRUE	FALSE	FALSE
518	B cell	IFNLR1	4	NEW	TRUE	FALSE	FALSE
519	B cell	IKBKE	13.45	KNOWN	TRUE	TRUE	TRUE
520	B cell	IL13RA1	1.95	KNOWN	FALSE	TRUE	FALSE
521	B cell	IL15	3.2	KNOWN	TRUE	FALSE	FALSE
522	B cell	IL15RA	5.8	KNOWN	TRUE	TRUE	TRUE
523	B cell	IL16	118.35	NEW	TRUE	TRUE	TRUE
524	B cell	IL1RAP	1.6	KNOWN	FALSE	TRUE	FALSE
525	B cell	IL23A	13.05	KNOWN	TRUE	FALSE	FALSE
526	B cell	IL3RA	4.15	NEW	FALSE	TRUE	FALSE
527	B cell	IL4R	36.25	NEW	TRUE	TRUE	TRUE
528	B cell	IL6	3.25	KNOWN	TRUE	TRUE	TRUE
529	B cell	ILK	68.35	KNOWN	FALSE	TRUE	FALSE
530	B cell	IMMP2L	21.7	NEW	TRUE	FALSE	FALSE
531	B cell	ING1	16.5	KNOWN	TRUE	FALSE	FALSE
532	B cell	INPP5D	10.2	NEW	TRUE	FALSE	FALSE
533	B cell	INTS7	6.5	NEW	TRUE	FALSE	FALSE
534	B cell	IQGAP1	9.3	KNOWN	FALSE	TRUE	FALSE
535	B cell	IQSEC1	3.45	NEW	TRUE	FALSE	FALSE
536	B cell	IRAK2	2.75	KNOWN	FALSE	TRUE	FALSE
537	B cell	IRF1	53.4	KNOWN	TRUE	TRUE	TRUE
538	B cell	IRF2	74.75	KNOWN	TRUE	FALSE	FALSE
539	B cell	IRF5	13.25	NEW	TRUE	TRUE	TRUE
540	B cell	ISG20	779.8	NEW	TRUE	FALSE	FALSE
541	B cell	ITGA4	25.25	KNOWN	FALSE	TRUE	FALSE
542	B cell	ITGAL	3	KNOWN	FALSE	TRUE	FALSE
543	B cell	ITGAM	2.25	KNOWN	TRUE	TRUE	TRUE
544	B cell	ITGAX	1.15	NEW	FALSE	TRUE	FALSE
545	B cell	ITGB1	76.05	KNOWN	FALSE	TRUE	FALSE
546	B cell	ITGB7	18.3	NEW	TRUE	TRUE	TRUE
547	B cell	ITPR1	3.65	KNOWN	TRUE	FALSE	FALSE
548	B cell	ITPR2	3.95	NEW	TRUE	FALSE	FALSE
549	B cell	JADE2	2.9	NEW	TRUE	FALSE	FALSE
550	B cell	JAK2	3.9	KNOWN	TRUE	TRUE	TRUE
551	B cell	JAM3	2.95	NEW	FALSE	TRUE	FALSE
552	B cell	JMJD1C	3.2	NEW	TRUE	FALSE	FALSE
553	B cell	JUN	2.3	KNOWN	TRUE	TRUE	TRUE
554	B cell	JUNB	22.15	KNOWN	TRUE	TRUE	TRUE
555	B cell	JUND	6.2	KNOWN	TRUE	TRUE	TRUE
556	B cell	KAT5	23.85	KNOWN	FALSE	TRUE	FALSE
557	B cell	KAT6A	1.65	NEW	TRUE	TRUE	TRUE
558	B cell	KAT8	2.05	NEW	FALSE	TRUE	FALSE
559	B cell	KCNN3	1.05	NEW	TRUE	FALSE	FALSE
560	B cell	KDM1A	2.95	KNOWN	FALSE	TRUE	FALSE
561	B cell	KDM2A	2.85	NEW	TRUE	TRUE	TRUE
562	B cell	KDM2B	6.7	KNOWN	TRUE	FALSE	FALSE
563	B cell	KDM4C	8.7	NEW	TRUE	FALSE	FALSE
564	B cell	KDM5A	21.1	KNOWN	FALSE	TRUE	FALSE
565	B cell	KEAP1	13.55	KNOWN	FALSE	TRUE	FALSE
566	B cell	KHDRBS1	6.1	KNOWN	FALSE	TRUE	FALSE
567	B cell	KHDRBS2	5.2	NEW	FALSE	TRUE	FALSE
568	B cell	KHSRP	3.25	NEW	TRUE	FALSE	FALSE
569	B cell	KIF2A	14.2	NEW	TRUE	FALSE	FALSE
570	B cell	KLF11	2.25	KNOWN	TRUE	FALSE	FALSE
571	B cell	KLF2	33.15	NEW	TRUE	FALSE	FALSE
572	B cell	KLF6	50.1	KNOWN	TRUE	FALSE	FALSE
573	B cell	KLF7	4.55	NEW	TRUE	FALSE	FALSE
574	B cell	KLHL6	2.3	NEW	TRUE	FALSE	FALSE
575	B cell	KLRK1	3.95	KNOWN	FALSE	TRUE	FALSE
576	B cell	KPNA2	31.4	KNOWN	FALSE	TRUE	FALSE
577	B cell	KPNB1	6.3	KNOWN	FALSE	TRUE	FALSE
578	B cell	KRAS	9	KNOWN	FALSE	TRUE	FALSE
579	B cell	KTN1	79.45	NEW	FALSE	TRUE	FALSE
580	B cell	KYNU	44.3	NEW	TRUE	FALSE	FALSE
581	B cell	LAP3	19.75	NEW	TRUE	FALSE	FALSE
582	B cell	LAPTM5	701.2	NEW	TRUE	FALSE	FALSE
583	B cell	LASP1	8.65	NEW	FALSE	TRUE	FALSE
584	B cell	LATS1	3.2	NEW	TRUE	TRUE	TRUE
585	B cell	LCP2	1.6	KNOWN	TRUE	TRUE	TRUE
586	B cell	LGALS3	4.15	NEW	TRUE	FALSE	FALSE
587	B cell	LIMD1	2.5	NEW	TRUE	FALSE	FALSE
588	B cell	LIMK1	1.95	KNOWN	FALSE	TRUE	FALSE
589	B cell	LIMK2	1.7	NEW	TRUE	TRUE	TRUE
590	B cell	LIMS1	11.6	NEW	TRUE	TRUE	TRUE
591	B cell	LIPA	24.2	NEW	TRUE	FALSE	FALSE
592	B cell	LITAF	128.25	NEW	TRUE	FALSE	FALSE
593	B cell	LMNA	1.25	NEW	TRUE	FALSE	FALSE
594	B cell	LPP	3.5	NEW	TRUE	FALSE	FALSE
595	B cell	LRCH1	1.75	NEW	TRUE	FALSE	FALSE
596	B cell	LRRFIP1	39.95	NEW	TRUE	FALSE	FALSE
597	B cell	LRRK2	1.8	KNOWN	TRUE	TRUE	TRUE
598	B cell	LTB	135.5	KNOWN	FALSE	TRUE	FALSE
599	B cell	LY96	13	KNOWN	TRUE	FALSE	FALSE
600	B cell	LYL1	1.75	NEW	TRUE	FALSE	FALSE
601	B cell	LYN	17.8	KNOWN	TRUE	TRUE	TRUE
602	B cell	MACF1	2.35	KNOWN	TRUE	FALSE	FALSE
603	B cell	MACROD2	8.1	NEW	TRUE	FALSE	FALSE
604	B cell	MAD1L1	52.4	NEW	TRUE	FALSE	FALSE
605	B cell	MAF1	85.35	NEW	FALSE	TRUE	FALSE
606	B cell	MAP1LC3A	3.55	KNOWN	FALSE	TRUE	FALSE
607	B cell	MAP2K1	2.45	KNOWN	FALSE	TRUE	FALSE
608	B cell	MAP2K2	10.6	KNOWN	FALSE	TRUE	FALSE
609	B cell	MAP2K3	26	NEW	FALSE	TRUE	FALSE
610	B cell	MAP2K4	1.55	KNOWN	FALSE	TRUE	FALSE
611	B cell	MAP2K5	3.5	NEW	FALSE	TRUE	FALSE
612	B cell	MAP2K6	3.35	NEW	FALSE	TRUE	FALSE
613	B cell	MAP3K1	2.7	KNOWN	TRUE	TRUE	TRUE
614	B cell	MAP3K11	1.9	KNOWN	FALSE	TRUE	FALSE
615	B cell	MAP3K2	1.65	KNOWN	FALSE	TRUE	FALSE
616	B cell	MAP3K20	1.4	NEW	FALSE	TRUE	FALSE
617	B cell	MAP3K3	1.7	KNOWN	FALSE	TRUE	FALSE
618	B cell	MAP3K4	6	KNOWN	FALSE	TRUE	FALSE
619	B cell	MAP3K7	7.85	KNOWN	TRUE	TRUE	TRUE
620	B cell	MAP3K8	22.4	KNOWN	TRUE	TRUE	TRUE
621	B cell	MAP4	8.3	NEW	TRUE	FALSE	FALSE
622	B cell	MAP4K1	15.45	KNOWN	FALSE	TRUE	FALSE
623	B cell	MAP4K2	6.35	KNOWN	FALSE	TRUE	FALSE
624	B cell	MAP4K4	2.75	KNOWN	TRUE	TRUE	TRUE
625	B cell	MAP4K5	5.35	KNOWN	FALSE	TRUE	FALSE
626	B cell	MAPK1	1.65	KNOWN	TRUE	TRUE	TRUE
627	B cell	MAPK13	21.95	NEW	TRUE	TRUE	TRUE
628	B cell	MAPK14	2.95	KNOWN	TRUE	TRUE	TRUE
629	B cell	MAPK3	1.65	KNOWN	TRUE	TRUE	TRUE
630	B cell	MAPKAP1	5.4	NEW	TRUE	TRUE	TRUE
631	B cell	MAPKAPK3	8.5	KNOWN	TRUE	FALSE	FALSE
632	B cell	MAPKAPK5	2.05	NEW	TRUE	TRUE	TRUE
633	B cell	MARCH1	28.95	NEW	TRUE	FALSE	FALSE
634	B cell	MARCH3	8	NEW	TRUE	FALSE	FALSE
635	B cell	MARCKS	2.35	NEW	TRUE	TRUE	TRUE
636	B cell	MARK2	1.05	KNOWN	FALSE	TRUE	FALSE
637	B cell	MARK3	2.2	KNOWN	TRUE	TRUE	TRUE
638	B cell	MAST4	1.7	NEW	TRUE	FALSE	FALSE
639	B cell	MAT2A	14.05	NEW	TRUE	FALSE	FALSE
640	B cell	MAX	80.4	NEW	FALSE	TRUE	FALSE
641	B cell	MBNL1	39.25	NEW	TRUE	FALSE	FALSE
642	B cell	MBP	4.15	NEW	TRUE	FALSE	FALSE
643	B cell	MCL1	9.05	KNOWN	TRUE	FALSE	FALSE
644	B cell	MCM3	32.25	KNOWN	TRUE	FALSE	FALSE
645	B cell	MCM7	2.95	KNOWN	TRUE	FALSE	FALSE
646	B cell	MCPH1	3.2	NEW	FALSE	TRUE	FALSE
647	B cell	MDM2	3.65	KNOWN	TRUE	TRUE	TRUE
648	B cell	MDM4	7.45	KNOWN	TRUE	TRUE	TRUE
649	B cell	MED14	1.2	KNOWN	FALSE	TRUE	FALSE
650	B cell	MED15	4.8	KNOWN	TRUE	FALSE	FALSE
651	B cell	MED16	37	KNOWN	TRUE	FALSE	FALSE
652	B cell	MED28	4.1	NEW	TRUE	FALSE	FALSE
653	B cell	MED4	44.35	KNOWN	TRUE	FALSE	FALSE
654	B cell	MEF2C	121.25	KNOWN	TRUE	TRUE	TRUE
655	B cell	MEN1	1.45	KNOWN	FALSE	TRUE	FALSE
656	B cell	METTL8	2.9	NEW	TRUE	FALSE	FALSE
657	B cell	METTL9	7.45	NEW	TRUE	FALSE	FALSE
658	B cell	MGAT1	36.2	NEW	TRUE	FALSE	FALSE
659	B cell	MGLL	2	NEW	TRUE	FALSE	FALSE
660	B cell	MGMT	24.45	KNOWN	TRUE	FALSE	FALSE
661	B cell	MGRN1	1.1	NEW	TRUE	FALSE	FALSE
662	B cell	MKNK1	7.6	KNOWN	FALSE	TRUE	FALSE
663	B cell	MKNK2	11.8	KNOWN	FALSE	TRUE	FALSE
664	B cell	MKRN1	20	NEW	FALSE	TRUE	FALSE
665	B cell	MLH1	10.65	KNOWN	TRUE	TRUE	TRUE
666	B cell	MOB1A	37.4	NEW	TRUE	FALSE	FALSE
667	B cell	MOV10	1.35	NEW	TRUE	FALSE	FALSE
668	B cell	MPG	54.95	KNOWN	FALSE	TRUE	FALSE
669	B cell	MPRIP	6.05	NEW	FALSE	TRUE	FALSE
670	B cell	MPZL1	8.2	NEW	TRUE	FALSE	FALSE
671	B cell	MR1	10.6	KNOWN	TRUE	FALSE	FALSE
672	B cell	MRE11	4.6	NEW	TRUE	TRUE	TRUE
673	B cell	MRPL27	121.55	NEW	TRUE	FALSE	FALSE
674	B cell	MRPS27	23.85	NEW	TRUE	FALSE	FALSE
675	B cell	MS4A1	407.35	NEW	FALSE	TRUE	FALSE
676	B cell	MSC	3.85	NEW	TRUE	FALSE	FALSE
677	B cell	MSH2	5.55	KNOWN	TRUE	TRUE	TRUE
678	B cell	MTHFR	1.55	NEW	TRUE	FALSE	FALSE
679	B cell	MTSS1	36.25	KNOWN	TRUE	FALSE	FALSE
680	B cell	MVP	23.85	NEW	TRUE	FALSE	FALSE
681	B cell	MX1	33.3	KNOWN	TRUE	FALSE	FALSE
682	B cell	MYBL2	1.35	NEW	FALSE	TRUE	FALSE
683	B cell	MYC	76.3	KNOWN	TRUE	TRUE	TRUE
684	B cell	MYCBP2	3.35	NEW	TRUE	TRUE	TRUE
685	B cell	MYH9	9.75	NEW	TRUE	FALSE	FALSE
686	B cell	MYO9B	1.9	KNOWN	TRUE	FALSE	FALSE
687	B cell	MZF1	1.65	NEW	TRUE	TRUE	TRUE
688	B cell	NAA35	7.85	NEW	TRUE	FALSE	FALSE
689	B cell	NABP1	2.15	NEW	TRUE	FALSE	FALSE
690	B cell	NBN	8.95	NEW	TRUE	TRUE	TRUE
691	B cell	NCBP1	4.75	KNOWN	FALSE	TRUE	FALSE
692	B cell	NCK1	10.65	KNOWN	FALSE	TRUE	FALSE
693	B cell	NCK2	7	KNOWN	FALSE	TRUE	FALSE
694	B cell	NCL	109.65	NEW	FALSE	TRUE	FALSE
695	B cell	NCOA1	1.45	KNOWN	TRUE	TRUE	TRUE
696	B cell	NCOA2	1.3	KNOWN	FALSE	TRUE	FALSE
697	B cell	NCOA3	6.5	KNOWN	FALSE	TRUE	FALSE
698	B cell	NCOA7	10.7	NEW	TRUE	FALSE	FALSE
699	B cell	NDRG1	1.2	KNOWN	TRUE	TRUE	TRUE
700	B cell	NDRG2	4.15	NEW	FALSE	TRUE	FALSE
701	B cell	NEDD9	8.75	NEW	TRUE	TRUE	TRUE
702	B cell	NEK6	26.75	NEW	TRUE	TRUE	TRUE
703	B cell	NEK9	1.4	KNOWN	FALSE	TRUE	FALSE
704	B cell	NF2	6.5	KNOWN	FALSE	TRUE	FALSE
705	B cell	NFATC1	6.7	KNOWN	TRUE	FALSE	FALSE
706	B cell	NFATC3	5.95	KNOWN	FALSE	TRUE	FALSE
707	B cell	NFIC	1.2	KNOWN	TRUE	FALSE	FALSE
708	B cell	NFKBIZ	2.95	KNOWN	TRUE	FALSE	FALSE
709	B cell	NFYA	2.95	KNOWN	TRUE	TRUE	TRUE
710	B cell	NFYB	14	KNOWN	TRUE	FALSE	FALSE
711	B cell	NFYC	32.75	KNOWN	TRUE	FALSE	FALSE
712	B cell	NIN	5.75	NEW	FALSE	TRUE	FALSE
713	B cell	NINJ1	3.3	NEW	TRUE	FALSE	FALSE
714	B cell	NKIRAS1	4.25	NEW	FALSE	TRUE	FALSE
715	B cell	NKX3-1	1.5	NEW	FALSE	TRUE	FALSE
716	B cell	NLRC5	2.7	NEW	TRUE	FALSE	FALSE
717	B cell	NME1	38.55	KNOWN	TRUE	FALSE	FALSE
718	B cell	NME7	5.65	NEW	TRUE	FALSE	FALSE
719	B cell	NMI	32.85	KNOWN	TRUE	FALSE	FALSE
720	B cell	NOD1	6.4	KNOWN	FALSE	TRUE	FALSE
721	B cell	NOLC1	11.1	NEW	TRUE	TRUE	TRUE
722	B cell	NOTCH2	2.35	KNOWN	FALSE	TRUE	FALSE
723	B cell	NPM1	536.5	KNOWN	FALSE	TRUE	FALSE
724	B cell	NQO1	3.05	NEW	TRUE	FALSE	FALSE
725	B cell	NQO2	7.55	NEW	TRUE	FALSE	FALSE
726	B cell	NR1D1	1.35	NEW	FALSE	TRUE	FALSE
727	B cell	NR1H2	75.35	KNOWN	FALSE	TRUE	FALSE
728	B cell	NR3C1	13.8	KNOWN	TRUE	TRUE	TRUE
729	B cell	NRAS	8.5	KNOWN	FALSE	TRUE	FALSE
730	B cell	NSD1	6.75	NEW	TRUE	FALSE	FALSE
731	B cell	NSMAF	3.2	NEW	TRUE	FALSE	FALSE
732	B cell	NUAK2	29.35	NEW	FALSE	TRUE	FALSE
733	B cell	NUMB	16.35	KNOWN	FALSE	TRUE	FALSE
734	B cell	NUP153	1.45	NEW	FALSE	TRUE	FALSE
735	B cell	NUP210	3.3	NEW	TRUE	FALSE	FALSE
736	B cell	OAS2	15.6	NEW	TRUE	FALSE	FALSE
737	B cell	OAS3	1.45	NEW	TRUE	FALSE	FALSE
738	B cell	OASL	1.25	NEW	TRUE	FALSE	FALSE
739	B cell	OGG1	10	NEW	TRUE	FALSE	FALSE
740	B cell	OGT	5.2	NEW	FALSE	TRUE	FALSE
741	B cell	OPTN	10	KNOWN	TRUE	FALSE	FALSE
742	B cell	OSBPL10	5.65	NEW	TRUE	FALSE	FALSE
743	B cell	OSBPL3	1.7	NEW	TRUE	FALSE	FALSE
744	B cell	OSBPL8	28.75	NEW	TRUE	FALSE	FALSE
745	B cell	OSBPL9	21.1	NEW	TRUE	FALSE	FALSE
746	B cell	OTUB1	101.95	KNOWN	FALSE	TRUE	FALSE
747	B cell	PA2G4	62.1	KNOWN	TRUE	TRUE	TRUE
748	B cell	PACSIN2	8	KNOWN	TRUE	FALSE	FALSE
749	B cell	PAG1	1.25	KNOWN	TRUE	TRUE	TRUE
750	B cell	PAK1	9.85	KNOWN	TRUE	TRUE	TRUE
751	B cell	PAK2	8.45	KNOWN	FALSE	TRUE	FALSE
752	B cell	PANK2	3.45	NEW	TRUE	FALSE	FALSE
753	B cell	PARD6A	6.3	KNOWN	FALSE	TRUE	FALSE
754	B cell	PARK7	254.8	KNOWN	FALSE	TRUE	FALSE
755	B cell	PARP1	135.7	KNOWN	FALSE	TRUE	FALSE
756	B cell	PARP10	1.3	NEW	TRUE	FALSE	FALSE
757	B cell	PARP14	13.7	NEW	TRUE	FALSE	FALSE
758	B cell	PARP9	9.85	NEW	TRUE	FALSE	FALSE
759	B cell	PAX5	29.55	KNOWN	TRUE	FALSE	FALSE
760	B cell	PCBP2	27.35	NEW	FALSE	TRUE	FALSE
761	B cell	PCBP4	2.8	KNOWN	TRUE	FALSE	FALSE
762	B cell	PCK2	6.95	NEW	TRUE	FALSE	FALSE
763	B cell	PCNA	20.9	KNOWN	TRUE	TRUE	TRUE
764	B cell	PDE4B	27.7	NEW	TRUE	FALSE	FALSE
765	B cell	PDE4D	8.45	NEW	TRUE	TRUE	TRUE
766	B cell	PDE7A	5.2	NEW	TRUE	FALSE	FALSE
767	B cell	PDGFA	1.45	NEW	FALSE	TRUE	FALSE
768	B cell	PDIA3	5.4	KNOWN	FALSE	TRUE	FALSE
769	B cell	PDK1	5.45	NEW	FALSE	TRUE	FALSE
770	B cell	PDK2	9.6	NEW	FALSE	TRUE	FALSE
771	B cell	PDLIM5	6.8	NEW	TRUE	FALSE	FALSE
772	B cell	PDPK1	2.95	KNOWN	TRUE	TRUE	TRUE
773	B cell	PEA15	10.95	KNOWN	FALSE	TRUE	FALSE
774	B cell	PEBP1	130.85	KNOWN	TRUE	TRUE	TRUE
775	B cell	PECAM1	22.6	NEW	TRUE	FALSE	FALSE
776	B cell	PELI1	5.05	NEW	TRUE	TRUE	TRUE
777	B cell	PER2	1.2	NEW	TRUE	FALSE	FALSE
778	B cell	PFKFB3	1.35	NEW	TRUE	FALSE	FALSE
779	B cell	PFN1	2677.65	KNOWN	FALSE	TRUE	FALSE
780	B cell	PGK1	79.5	NEW	FALSE	TRUE	FALSE
781	B cell	PGPEP1	2.1	NEW	TRUE	FALSE	FALSE
782	B cell	PGS1	8.35	NEW	TRUE	FALSE	FALSE
783	B cell	PHACTR1	23.2	NEW	TRUE	TRUE	TRUE
784	B cell	PHACTR4	1.3	NEW	TRUE	FALSE	FALSE
785	B cell	PHB	115.25	KNOWN	FALSE	TRUE	FALSE
786	B cell	PIAS1	14.4	KNOWN	FALSE	TRUE	FALSE
787	B cell	PIAS3	3.5	KNOWN	TRUE	FALSE	FALSE
788	B cell	PIAS4	10.6	KNOWN	FALSE	TRUE	FALSE
789	B cell	PIEZO1	1.8	NEW	TRUE	FALSE	FALSE
790	B cell	PIK3AP1	34.2	NEW	TRUE	TRUE	TRUE
791	B cell	PIK3C2B	1.9	NEW	FALSE	TRUE	FALSE
792	B cell	PIK3C3	7.4	KNOWN	FALSE	TRUE	FALSE
793	B cell	PIK3CA	2.1	KNOWN	FALSE	TRUE	FALSE
794	B cell	PIK3CB	2.65	KNOWN	FALSE	TRUE	FALSE
795	B cell	PIK3CG	6.4	KNOWN	FALSE	TRUE	FALSE
796	B cell	PIK3R4	3.5	KNOWN	FALSE	TRUE	FALSE
797	B cell	PIK3R5	3.45	NEW	TRUE	FALSE	FALSE
798	B cell	PIM1	4.8	KNOWN	TRUE	TRUE	TRUE
799	B cell	PIM2	75.6	NEW	TRUE	FALSE	FALSE
800	B cell	PIM3	3.75	NEW	TRUE	FALSE	FALSE
801	B cell	PIN1	109.4	KNOWN	FALSE	TRUE	FALSE
802	B cell	PIP4K2A	30.35	NEW	TRUE	TRUE	TRUE
803	B cell	PKIA	1.65	NEW	FALSE	TRUE	FALSE
804	B cell	PKIG	242.65	NEW	TRUE	FALSE	FALSE
805	B cell	PKM	128.05	NEW	TRUE	TRUE	TRUE
806	B cell	PKN1	12.4	KNOWN	FALSE	TRUE	FALSE
807	B cell	PKN2	6.1	KNOWN	FALSE	TRUE	FALSE
808	B cell	PLAC8	349.35	NEW	TRUE	FALSE	FALSE
809	B cell	PLAGL1	3.5	NEW	TRUE	FALSE	FALSE
810	B cell	PLAUR	1.3	KNOWN	TRUE	TRUE	TRUE
811	B cell	PLEKHA2	8.25	NEW	TRUE	FALSE	FALSE
812	B cell	PLEKHO1	13.3	NEW	TRUE	FALSE	FALSE
813	B cell	PLSCR1	15.05	KNOWN	TRUE	FALSE	FALSE
814	B cell	PLSCR3	23.9	NEW	TRUE	FALSE	FALSE
815	B cell	PLXNC1	1.55	NEW	TRUE	FALSE	FALSE
816	B cell	PMAIP1	21.1	NEW	TRUE	TRUE	TRUE
817	B cell	PML	8.55	KNOWN	TRUE	TRUE	TRUE
818	B cell	PNKP	6.35	KNOWN	TRUE	FALSE	FALSE
819	B cell	PNPLA8	20.4	NEW	TRUE	FALSE	FALSE
820	B cell	POLA2	2.85	KNOWN	FALSE	TRUE	FALSE
821	B cell	POLD4	249.75	KNOWN	FALSE	TRUE	FALSE
822	B cell	POU2F1	3.2	KNOWN	TRUE	FALSE	FALSE
823	B cell	POU2F2	22.85	KNOWN	TRUE	FALSE	FALSE
824	B cell	PPFIBP2	7.05	NEW	TRUE	FALSE	FALSE
825	B cell	PPIA	1057.35	KNOWN	FALSE	TRUE	FALSE
826	B cell	PPM1A	1.1	KNOWN	TRUE	TRUE	TRUE
827	B cell	PPM1B	2.9	KNOWN	TRUE	TRUE	TRUE
828	B cell	PPM1D	5.6	KNOWN	TRUE	TRUE	TRUE
829	B cell	PPM1G	29.25	KNOWN	TRUE	FALSE	FALSE
830	B cell	PPM1M	4.6	NEW	FALSE	TRUE	FALSE
831	B cell	PPP1CA	489.7	KNOWN	TRUE	TRUE	TRUE
832	B cell	PPP1CB	25.75	KNOWN	TRUE	TRUE	TRUE
833	B cell	PPP1CC	19.9	KNOWN	TRUE	TRUE	TRUE
834	B cell	PPP1R12A	37.2	NEW	FALSE	TRUE	FALSE
835	B cell	PPP1R14A	151.65	NEW	FALSE	TRUE	FALSE
836	B cell	PPP1R15A	22.9	NEW	TRUE	FALSE	FALSE
837	B cell	PPP1R2	66.6	NEW	TRUE	FALSE	FALSE
838	B cell	PPP1R9B	1.3	KNOWN	FALSE	TRUE	FALSE
839	B cell	PPP2CA	38.05	KNOWN	TRUE	TRUE	TRUE
840	B cell	PPP2CB	1.4	KNOWN	TRUE	TRUE	TRUE
841	B cell	PPP2R1A	114	KNOWN	FALSE	TRUE	FALSE
842	B cell	PPP2R2A	3.1	KNOWN	FALSE	TRUE	FALSE
843	B cell	PPP2R5A	1.3	NEW	FALSE	TRUE	FALSE
844	B cell	PPP2R5C	50.95	KNOWN	FALSE	TRUE	FALSE
845	B cell	PPP2R5D	7.55	NEW	FALSE	TRUE	FALSE
846	B cell	PPP3CA	50.45	KNOWN	TRUE	TRUE	TRUE
847	B cell	PPP3CC	16.2	NEW	FALSE	TRUE	FALSE
848	B cell	PPP4C	50.2	NEW	TRUE	FALSE	FALSE
849	B cell	PPP5C	10.35	KNOWN	FALSE	TRUE	FALSE
850	B cell	PPP6C	17	KNOWN	FALSE	TRUE	FALSE
851	B cell	PRDM1	1.2	KNOWN	TRUE	FALSE	FALSE
852	B cell	PRDX1	158.65	KNOWN	FALSE	TRUE	FALSE
853	B cell	PREX1	1.05	NEW	TRUE	TRUE	TRUE
854	B cell	PRKAA1	5.45	KNOWN	TRUE	TRUE	TRUE
855	B cell	PRKAB1	26.55	KNOWN	TRUE	TRUE	TRUE
856	B cell	PRKAG2	4.9	NEW	TRUE	FALSE	FALSE
857	B cell	PRKAR1A	27.25	KNOWN	FALSE	TRUE	FALSE
858	B cell	PRKAR1B	5.3	NEW	FALSE	TRUE	FALSE
859	B cell	PRKAR2A	3.95	NEW	FALSE	TRUE	FALSE
860	B cell	PRKCB	29.4	KNOWN	TRUE	TRUE	TRUE
861	B cell	PRKCE	1.25	KNOWN	TRUE	TRUE	TRUE
862	B cell	PRKCH	1.2	KNOWN	TRUE	FALSE	FALSE
863	B cell	PRKD2	3.3	KNOWN	FALSE	TRUE	FALSE
864	B cell	PRKRA	21.4	NEW	FALSE	TRUE	FALSE
865	B cell	PRMT5	20.5	KNOWN	FALSE	TRUE	FALSE
866	B cell	PRPF40A	51.35	NEW	TRUE	FALSE	FALSE
867	B cell	PRPF4B	5.15	KNOWN	FALSE	TRUE	FALSE
868	B cell	PSD4	2.7	NEW	TRUE	FALSE	FALSE
869	B cell	PSEN1	19.4	KNOWN	FALSE	TRUE	FALSE
870	B cell	PSEN2	4.75	KNOWN	FALSE	TRUE	FALSE
871	B cell	PSMB9	73.5	KNOWN	TRUE	FALSE	FALSE
872	B cell	PSMD1	13.6	KNOWN	TRUE	FALSE	FALSE
873	B cell	PTAFR	6.85	KNOWN	TRUE	FALSE	FALSE
874	B cell	PTK2	4.6	KNOWN	TRUE	TRUE	TRUE
875	B cell	PTK2B	35.55	KNOWN	TRUE	TRUE	TRUE
876	B cell	PTMA	1743.55	NEW	FALSE	TRUE	FALSE
877	B cell	PTP4A1	25.05	NEW	TRUE	FALSE	FALSE
878	B cell	PTP4A2	29.25	NEW	TRUE	FALSE	FALSE
879	B cell	PTPA	9.55	NEW	TRUE	TRUE	TRUE
880	B cell	PTPN1	12.75	KNOWN	TRUE	TRUE	TRUE
881	B cell	PTPN11	12.4	KNOWN	TRUE	TRUE	TRUE
882	B cell	PTPN12	1.2	KNOWN	TRUE	TRUE	TRUE
883	B cell	PTPN18	4.15	KNOWN	FALSE	TRUE	FALSE
884	B cell	PTPN2	32.5	KNOWN	TRUE	TRUE	TRUE
885	B cell	PTPN22	5.85	KNOWN	TRUE	TRUE	TRUE
886	B cell	PTPN6	408.75	KNOWN	TRUE	TRUE	TRUE
887	B cell	PTPN7	2.25	KNOWN	FALSE	TRUE	FALSE
888	B cell	PTPRA	2.6	KNOWN	TRUE	TRUE	TRUE
889	B cell	PTPRE	5.8	NEW	TRUE	TRUE	TRUE
890	B cell	PTTG1	17.55	KNOWN	TRUE	FALSE	FALSE
891	B cell	PTTG1IP	17.2	NEW	TRUE	FALSE	FALSE
892	B cell	PWP2	2.25	KNOWN	TRUE	FALSE	FALSE
893	B cell	PXN	1.1	KNOWN	FALSE	TRUE	FALSE
894	B cell	PYCARD	127.05	KNOWN	TRUE	TRUE	TRUE
895	B cell	RAB31	5.15	NEW	TRUE	FALSE	FALSE
896	B cell	RAB3GAP2	3.15	NEW	TRUE	FALSE	FALSE
897	B cell	RABGGTA	4.15	NEW	TRUE	FALSE	FALSE
898	B cell	RAC1	27.15	KNOWN	FALSE	TRUE	FALSE
899	B cell	RACGAP1	4.55	NEW	FALSE	TRUE	FALSE
900	B cell	RACK1	606.1	NEW	FALSE	TRUE	FALSE
901	B cell	RAD1	4.75	KNOWN	FALSE	TRUE	FALSE
902	B cell	RAD17	4.75	KNOWN	TRUE	TRUE	TRUE
903	B cell	RAD18	1.5	KNOWN	FALSE	TRUE	FALSE
904	B cell	RAD50	3.35	KNOWN	TRUE	FALSE	FALSE
905	B cell	RAD51B	8.7	NEW	TRUE	FALSE	FALSE
906	B cell	RAD9A	2.55	KNOWN	TRUE	TRUE	TRUE
907	B cell	RAF1	15	KNOWN	FALSE	TRUE	FALSE
908	B cell	RALBP1	6.5	KNOWN	FALSE	TRUE	FALSE
909	B cell	RAN	465.7	KNOWN	FALSE	TRUE	FALSE
910	B cell	RANGAP1	5.45	NEW	FALSE	TRUE	FALSE
911	B cell	RAP1A	9.15	KNOWN	FALSE	TRUE	FALSE
912	B cell	RAP1B	98.6	NEW	FALSE	TRUE	FALSE
913	B cell	RAPGEF1	2.85	KNOWN	TRUE	TRUE	TRUE
914	B cell	RARA	1.4	KNOWN	TRUE	TRUE	TRUE
915	B cell	RASA3	3.55	KNOWN	TRUE	FALSE	FALSE
916	B cell	RASGEF1B	8	NEW	TRUE	FALSE	FALSE
917	B cell	RASGRP3	11.15	KNOWN	FALSE	TRUE	FALSE
918	B cell	RASSF1	28.05	KNOWN	TRUE	TRUE	TRUE
919	B cell	RASSF2	15.15	NEW	TRUE	FALSE	FALSE
920	B cell	RASSF5	19.9	NEW	TRUE	TRUE	TRUE
921	B cell	RB1	21.1	KNOWN	TRUE	TRUE	TRUE
922	B cell	RB1CC1	7.85	KNOWN	FALSE	TRUE	FALSE
923	B cell	RBBP8	4.25	KNOWN	TRUE	TRUE	TRUE
924	B cell	RBL1	1.85	KNOWN	FALSE	TRUE	FALSE
925	B cell	RBM19	4.8	NEW	TRUE	FALSE	FALSE
926	B cell	RBM47	3.55	NEW	TRUE	FALSE	FALSE
927	B cell	RBMS1	1.15	NEW	TRUE	FALSE	FALSE
928	B cell	RBPJ	37.85	KNOWN	TRUE	TRUE	TRUE
929	B cell	RBX1	80.65	KNOWN	FALSE	TRUE	FALSE
930	B cell	RCC2	1.1	NEW	TRUE	FALSE	FALSE
931	B cell	RCHY1	2.5	NEW	TRUE	FALSE	FALSE
932	B cell	RCN1	3.25	NEW	TRUE	FALSE	FALSE
933	B cell	RDX	6.95	KNOWN	FALSE	TRUE	FALSE
934	B cell	RECQL5	3	KNOWN	FALSE	TRUE	FALSE
935	B cell	RERE	4.75	NEW	TRUE	FALSE	FALSE
936	B cell	REV3L	1.1	KNOWN	TRUE	FALSE	FALSE
937	B cell	RFTN1	18.4	NEW	TRUE	FALSE	FALSE
938	B cell	RFX3	3.6	NEW	TRUE	FALSE	FALSE
939	B cell	RGCC	3.75	NEW	FALSE	TRUE	FALSE
940	B cell	RGS16	2.3	NEW	FALSE	TRUE	FALSE
941	B cell	RGS19	91.55	NEW	FALSE	TRUE	FALSE
942	B cell	RHBDD2	34.75	NEW	TRUE	FALSE	FALSE
943	B cell	RHBDF2	7.85	NEW	TRUE	FALSE	FALSE
944	B cell	RHEB	15.8	KNOWN	FALSE	TRUE	FALSE
945	B cell	RHEBL1	1.7	KNOWN	FALSE	TRUE	FALSE
946	B cell	RHOA	326.8	KNOWN	TRUE	TRUE	TRUE
947	B cell	RHOF	29.7	KNOWN	TRUE	FALSE	FALSE
948	B cell	RHOG	56.95	KNOWN	FALSE	TRUE	FALSE
949	B cell	RICTOR	3.1	KNOWN	FALSE	TRUE	FALSE
950	B cell	RIN3	6.15	NEW	TRUE	FALSE	FALSE
951	B cell	RIPK2	5.1	KNOWN	TRUE	TRUE	TRUE
952	B cell	RIPK3	1.5	KNOWN	FALSE	TRUE	FALSE
953	B cell	RIPOR2	140.2	NEW	TRUE	FALSE	FALSE
954	B cell	RNF144B	3	NEW	TRUE	FALSE	FALSE
955	B cell	RNF213	10.9	NEW	TRUE	FALSE	FALSE
956	B cell	RNF216	7.75	KNOWN	TRUE	FALSE	FALSE
957	B cell	RNF8	4.8	KNOWN	FALSE	TRUE	FALSE
958	B cell	RNLS	1.85	NEW	TRUE	FALSE	FALSE
959	B cell	ROCK1	3.35	KNOWN	TRUE	TRUE	TRUE
960	B cell	RPA1	29.85	KNOWN	FALSE	TRUE	FALSE
961	B cell	RPA2	142.85	KNOWN	TRUE	TRUE	TRUE
962	B cell	RPGRIP1L	1.15	NEW	TRUE	FALSE	FALSE
963	B cell	RPL10	5540.85	NEW	FALSE	TRUE	FALSE
964	B cell	RPL13	5778.25	NEW	FALSE	TRUE	FALSE
965	B cell	RPL39L	20.2	NEW	TRUE	FALSE	FALSE
966	B cell	RPS19	12627.5	KNOWN	TRUE	FALSE	FALSE
967	B cell	RPS24	1753.5	KNOWN	TRUE	FALSE	FALSE
968	B cell	RPS27A	3052.1	NEW	FALSE	TRUE	FALSE
969	B cell	RPS27L	83.5	NEW	TRUE	FALSE	FALSE
970	B cell	RPS3	1106.25	KNOWN	TRUE	FALSE	FALSE
971	B cell	RPS6	4502.8	KNOWN	FALSE	TRUE	FALSE
972	B cell	RPS6KA1	10.85	KNOWN	FALSE	TRUE	FALSE
973	B cell	RPS6KA3	2.05	KNOWN	TRUE	TRUE	TRUE
974	B cell	RPS6KA5	4.75	KNOWN	TRUE	TRUE	TRUE
975	B cell	RPS6KB1	7.4	KNOWN	FALSE	TRUE	FALSE
976	B cell	RPS6KB2	16.7	NEW	TRUE	TRUE	TRUE
977	B cell	RRAS2	6.5	KNOWN	FALSE	TRUE	FALSE
978	B cell	RREB1	1.05	NEW	TRUE	FALSE	FALSE
979	B cell	RRM1	5.45	KNOWN	TRUE	FALSE	FALSE
980	B cell	RRM2B	5.7	KNOWN	TRUE	FALSE	FALSE
981	B cell	RSF1	24.4	KNOWN	FALSE	TRUE	FALSE
982	B cell	RTN4	3.5	KNOWN	TRUE	FALSE	FALSE
983	B cell	RUNX1	2.3	KNOWN	TRUE	TRUE	TRUE
984	B cell	RUNX3	4.55	KNOWN	TRUE	TRUE	TRUE
985	B cell	RUVBL1	11.3	KNOWN	FALSE	TRUE	FALSE
986	B cell	RXYLT1	2.2	NEW	TRUE	FALSE	FALSE
987	B cell	S100A10	97.9	NEW	TRUE	FALSE	FALSE
988	B cell	S100A11	175.55	KNOWN	TRUE	FALSE	FALSE
989	B cell	S100A4	302.05	NEW	TRUE	TRUE	TRUE
990	B cell	S100A6	368.8	KNOWN	TRUE	FALSE	FALSE
991	B cell	S100A9	18.8	KNOWN	FALSE	TRUE	FALSE
992	B cell	SAMSN1	14.1	NEW	TRUE	FALSE	FALSE
993	B cell	SCAF11	20.45	NEW	FALSE	TRUE	FALSE
994	B cell	SCAPER	12.1	NEW	TRUE	FALSE	FALSE
995	B cell	SCARB1	2.95	KNOWN	TRUE	FALSE	FALSE
996	B cell	SCMH1	1.15	NEW	TRUE	FALSE	FALSE
997	B cell	SEC14L1	6.25	NEW	TRUE	FALSE	FALSE
998	B cell	SELPLG	15.8	KNOWN	FALSE	TRUE	FALSE
999	B cell	SEMA4B	11.45	NEW	TRUE	FALSE	FALSE
1000	B cell	SEMA4D	2.6	KNOWN	TRUE	FALSE	FALSE
1001	B cell	SEPT9	12.9	NEW	TRUE	FALSE	FALSE
1002	B cell	SERPINB1	29.05	NEW	TRUE	FALSE	FALSE
1003	B cell	SERTAD1	9.35	KNOWN	TRUE	FALSE	FALSE
1004	B cell	SERTAD2	1.95	NEW	TRUE	FALSE	FALSE
1005	B cell	SESN1	23.8	NEW	TRUE	FALSE	FALSE
1006	B cell	SFSWAP	2.35	NEW	TRUE	FALSE	FALSE
1007	B cell	SGK1	1.3	KNOWN	TRUE	TRUE	TRUE
1008	B cell	SGK3	4.75	KNOWN	FALSE	TRUE	FALSE
1009	B cell	SGMS1	4.8	NEW	TRUE	FALSE	FALSE
1010	B cell	SH2B1	1.3	KNOWN	FALSE	TRUE	FALSE
1011	B cell	SH2B2	1.1	KNOWN	FALSE	TRUE	FALSE
1012	B cell	SH3BP5	17.9	KNOWN	TRUE	TRUE	TRUE
1013	B cell	SH3TC1	4.55	NEW	TRUE	FALSE	FALSE
1014	B cell	SHC1	16.65	KNOWN	TRUE	TRUE	TRUE
1015	B cell	SIAH1	13.25	KNOWN	TRUE	TRUE	TRUE
1016	B cell	SIGLEC10	26.95	NEW	TRUE	FALSE	FALSE
1017	B cell	SIL1	11.35	NEW	TRUE	FALSE	FALSE
1018	B cell	SIPA1L1	4.25	NEW	TRUE	FALSE	FALSE
1019	B cell	SIRT2	18.2	KNOWN	FALSE	TRUE	FALSE
1020	B cell	SIRT6	7.25	KNOWN	FALSE	TRUE	FALSE
1021	B cell	SIVA1	128.7	KNOWN	FALSE	TRUE	FALSE
1022	B cell	SKAP1	26.5	KNOWN	TRUE	TRUE	TRUE
1023	B cell	SKP2	4.5	KNOWN	FALSE	TRUE	FALSE
1024	B cell	SLA	31.65	NEW	TRUE	FALSE	FALSE
1025	B cell	SLC25A37	1.45	NEW	TRUE	FALSE	FALSE
1026	B cell	SLC2A1	6.2	KNOWN	TRUE	TRUE	TRUE
1027	B cell	SLC37A1	6.95	NEW	TRUE	FALSE	FALSE
1028	B cell	SLC6A6	2	NEW	TRUE	FALSE	FALSE
1029	B cell	SLC9A3R1	41.4	KNOWN	FALSE	TRUE	FALSE
1030	B cell	SMAD2	11.15	KNOWN	FALSE	TRUE	FALSE
1031	B cell	SMAD3	1.45	KNOWN	TRUE	TRUE	TRUE
1032	B cell	SMARCA4	4.3	KNOWN	TRUE	TRUE	TRUE
1033	B cell	SMC1A	9.5	KNOWN	TRUE	FALSE	FALSE
1034	B cell	SMC3	10.5	KNOWN	TRUE	FALSE	FALSE
1035	B cell	SMCO4	14.95	NEW	TRUE	FALSE	FALSE
1036	B cell	SMG1	4.5	KNOWN	TRUE	FALSE	FALSE
1037	B cell	SMYD3	10.7	NEW	TRUE	FALSE	FALSE
1038	B cell	SNAP47	16.6	NEW	TRUE	FALSE	FALSE
1039	B cell	SNCA	1.6	KNOWN	FALSE	TRUE	FALSE
1040	B cell	SND1	41.55	KNOWN	TRUE	FALSE	FALSE
1041	B cell	SNRK	2.8	NEW	FALSE	TRUE	FALSE
1042	B cell	SNRNP27	20.45	NEW	TRUE	FALSE	FALSE
1043	B cell	SNTA1	2.75	NEW	FALSE	TRUE	FALSE
1044	B cell	SNX8	19.6	NEW	TRUE	FALSE	FALSE
1045	B cell	SOCS1	2.1	KNOWN	TRUE	TRUE	TRUE
1046	B cell	SOCS2	1.1	KNOWN	TRUE	FALSE	FALSE
1047	B cell	SOCS5	1.45	NEW	TRUE	FALSE	FALSE
1048	B cell	SOD2	13.05	NEW	TRUE	FALSE	FALSE
1049	B cell	SP1	1.1	KNOWN	TRUE	TRUE	TRUE
1050	B cell	SP140L	20.6	NEW	TRUE	FALSE	FALSE
1051	B cell	SP2	4	NEW	TRUE	FALSE	FALSE
1052	B cell	SP3	10.2	KNOWN	TRUE	TRUE	TRUE
1053	B cell	SPATS2L	2.35	NEW	TRUE	FALSE	FALSE
1054	B cell	SPECC1L	2.1	NEW	TRUE	FALSE	FALSE
1055	B cell	SPI1	2.2	KNOWN	TRUE	TRUE	TRUE
1056	B cell	SPIB	210.8	NEW	TRUE	FALSE	FALSE
1057	B cell	SPIDR	4.5	NEW	TRUE	FALSE	FALSE
1058	B cell	SPRY1	32.3	KNOWN	FALSE	TRUE	FALSE
1059	B cell	SPTBN1	3.35	KNOWN	TRUE	FALSE	FALSE
1060	B cell	SQOR	29.9	NEW	TRUE	FALSE	FALSE
1061	B cell	SQSTM1	131.6	KNOWN	TRUE	TRUE	TRUE
1062	B cell	SRGN	31.25	NEW	TRUE	FALSE	FALSE
1063	B cell	SRPK1	5.5	NEW	FALSE	TRUE	FALSE
1064	B cell	SSBP2	20.75	NEW	TRUE	FALSE	FALSE
1065	B cell	ST3GAL1	24.7	NEW	TRUE	FALSE	FALSE
1066	B cell	ST3GAL2	1.85	NEW	TRUE	FALSE	FALSE
1067	B cell	ST6GAL1	72.55	NEW	TRUE	FALSE	FALSE
1068	B cell	ST7	1.1	NEW	TRUE	FALSE	FALSE
1069	B cell	STAG1	3.8	NEW	TRUE	FALSE	FALSE
1070	B cell	STAM	3.3	NEW	FALSE	TRUE	FALSE
1071	B cell	STAM2	1.35	NEW	FALSE	TRUE	FALSE
1072	B cell	STAT5A	5.9	KNOWN	TRUE	TRUE	TRUE
1073	B cell	STAT6	7.55	KNOWN	TRUE	TRUE	TRUE
1074	B cell	STK10	7.1	NEW	TRUE	TRUE	TRUE
1075	B cell	STK11	1.1	KNOWN	TRUE	TRUE	TRUE
1076	B cell	STK17A	10.1	NEW	TRUE	FALSE	FALSE
1077	B cell	STK24	5	KNOWN	FALSE	TRUE	FALSE
1078	B cell	STK38	14.5	KNOWN	FALSE	TRUE	FALSE
1079	B cell	STK40	2.15	NEW	TRUE	FALSE	FALSE
1080	B cell	STOML2	65.75	NEW	FALSE	TRUE	FALSE
1081	B cell	STRADB	22.75	KNOWN	FALSE	TRUE	FALSE
1082	B cell	SUB1	187.25	NEW	TRUE	FALSE	FALSE
1083	B cell	SUGT1	20.75	KNOWN	FALSE	TRUE	FALSE
1084	B cell	SUMO1	163.7	NEW	FALSE	TRUE	FALSE
1085	B cell	SYK	48.05	KNOWN	TRUE	TRUE	TRUE
1086	B cell	SYNE1	4.9	NEW	TRUE	FALSE	FALSE
1087	B cell	SYNE2	3.75	NEW	TRUE	FALSE	FALSE
1088	B cell	TAB1	2.5	KNOWN	FALSE	TRUE	FALSE
1089	B cell	TACC1	1.7	NEW	TRUE	FALSE	FALSE
1090	B cell	TAF1B	7	NEW	TRUE	FALSE	FALSE
1091	B cell	TAGLN	3.3	NEW	TRUE	FALSE	FALSE
1092	B cell	TAOK3	33.25	KNOWN	TRUE	TRUE	TRUE
1093	B cell	TAX1BP1	46.35	KNOWN	FALSE	TRUE	FALSE
1094	B cell	TBC1D1	5.85	NEW	TRUE	FALSE	FALSE
1095	B cell	TBC1D14	5.75	NEW	TRUE	FALSE	FALSE
1096	B cell	TBC1D31	1.85	NEW	TRUE	FALSE	FALSE
1097	B cell	TBC1D5	8.3	NEW	TRUE	FALSE	FALSE
1098	B cell	TBCA	141.2	NEW	TRUE	FALSE	FALSE
1099	B cell	TBL1XR1	4.75	KNOWN	TRUE	FALSE	FALSE
1100	B cell	TBP	35.5	KNOWN	TRUE	TRUE	TRUE
1101	B cell	TBXAS1	4.6	NEW	TRUE	FALSE	FALSE
1102	B cell	TCEAL1	19.05	NEW	TRUE	FALSE	FALSE
1103	B cell	TCF12	9.85	KNOWN	TRUE	FALSE	FALSE
1104	B cell	TCF4	113.35	KNOWN	TRUE	FALSE	FALSE
1105	B cell	TCF7	1.7	NEW	TRUE	FALSE	FALSE
1106	B cell	TDP1	14.15	KNOWN	TRUE	FALSE	FALSE
1107	B cell	TEAD2	1.45	NEW	FALSE	TRUE	FALSE
1108	B cell	TERF1	11.1	KNOWN	TRUE	TRUE	TRUE
1109	B cell	TERF2	7.55	KNOWN	FALSE	TRUE	FALSE
1110	B cell	TFDP1	2.65	KNOWN	FALSE	TRUE	FALSE
1111	B cell	TFEB	32.05	NEW	TRUE	FALSE	FALSE
1112	B cell	TGIF1	25.7	NEW	TRUE	FALSE	FALSE
1113	B cell	THADA	2.75	NEW	TRUE	FALSE	FALSE
1114	B cell	THAP12	2.65	NEW	FALSE	TRUE	FALSE
1115	B cell	TIAM2	1.3	NEW	TRUE	FALSE	FALSE
1116	B cell	TICAM2	1.65	NEW	FALSE	TRUE	FALSE
1117	B cell	TIMP1	10.7	KNOWN	TRUE	FALSE	FALSE
1118	B cell	TKT	22.45	NEW	FALSE	TRUE	FALSE
1119	B cell	TLE1	4.05	KNOWN	TRUE	FALSE	FALSE
1120	B cell	TLE4	1.1	NEW	TRUE	FALSE	FALSE
1121	B cell	TLK1	6.35	KNOWN	TRUE	FALSE	FALSE
1122	B cell	TLN1	1.8	KNOWN	FALSE	TRUE	FALSE
1123	B cell	TLR1	4.6	KNOWN	FALSE	TRUE	FALSE
1124	B cell	TLR10	24.95	NEW	FALSE	TRUE	FALSE
1125	B cell	TLR7	5.9	KNOWN	FALSE	TRUE	FALSE
1126	B cell	TLR9	4.1	KNOWN	FALSE	TRUE	FALSE
1127	B cell	TMEM30A	15.25	NEW	TRUE	FALSE	FALSE
1128	B cell	TMX3	1.9	NEW	TRUE	FALSE	FALSE
1129	B cell	TNFAIP8	173.35	NEW	TRUE	FALSE	FALSE
1130	B cell	TNFAIP8L1	2.4	NEW	TRUE	FALSE	FALSE
1131	B cell	TNFRSF10A	11.6	KNOWN	TRUE	TRUE	TRUE
1132	B cell	TNFRSF10B	2.1	KNOWN	TRUE	TRUE	TRUE
1133	B cell	TNFRSF1B	8.65	KNOWN	FALSE	TRUE	FALSE
1134	B cell	TNFSF10	11.85	KNOWN	TRUE	TRUE	TRUE
1135	B cell	TNFSF13B	4	KNOWN	TRUE	TRUE	TRUE
1136	B cell	TNFSF8	1.8	NEW	TRUE	FALSE	FALSE
1137	B cell	TNIP1	11.2	KNOWN	TRUE	TRUE	TRUE
1138	B cell	TNIP2	7.25	KNOWN	FALSE	TRUE	FALSE
1139	B cell	TNK2	1.55	KNOWN	FALSE	TRUE	FALSE
1140	B cell	TNRC6B	88.05	NEW	TRUE	FALSE	FALSE
1141	B cell	TNS3	1.5	NEW	TRUE	FALSE	FALSE
1142	B cell	TOLLIP	32.35	KNOWN	FALSE	TRUE	FALSE
1143	B cell	TOP1	6.95	KNOWN	FALSE	TRUE	FALSE
1144	B cell	TP53BP1	1.4	NEW	TRUE	TRUE	TRUE
1145	B cell	TP53I3	2.85	NEW	TRUE	FALSE	FALSE
1146	B cell	TP53INP1	8.05	KNOWN	TRUE	FALSE	FALSE
1147	B cell	TP53RK	13.35	NEW	TRUE	TRUE	TRUE
1148	B cell	TPCN1	3.3	NEW	TRUE	FALSE	FALSE
1149	B cell	TPD52	34.65	NEW	TRUE	FALSE	FALSE
1150	B cell	TRADD	38.15	KNOWN	FALSE	TRUE	FALSE
1151	B cell	TRAF2	10.15	KNOWN	TRUE	TRUE	TRUE
1152	B cell	TRAF4	7.1	KNOWN	TRUE	TRUE	TRUE
1153	B cell	TRAF5	15.05	KNOWN	FALSE	TRUE	FALSE
1154	B cell	TRAF6	10.3	KNOWN	FALSE	TRUE	FALSE
1155	B cell	TRAPPC9	2.7	NEW	TRUE	FALSE	FALSE
1156	B cell	TRIAP1	23.85	NEW	TRUE	FALSE	FALSE
1157	B cell	TRIB3	10.7	KNOWN	TRUE	TRUE	TRUE
1158	B cell	TRIM21	37.7	KNOWN	TRUE	FALSE	FALSE
1159	B cell	TRIM25	1.45	NEW	TRUE	TRUE	TRUE
1160	B cell	TRIM28	12.2	KNOWN	TRUE	TRUE	TRUE
1161	B cell	TRIP6	1.15	KNOWN	FALSE	TRUE	FALSE
1162	B cell	TSC2	1.45	KNOWN	TRUE	TRUE	TRUE
1163	B cell	TSC22D3	409.55	KNOWN	FALSE	TRUE	FALSE
1164	B cell	TSPAN14	10.5	NEW	TRUE	FALSE	FALSE
1165	B cell	TSPAN3	325.4	NEW	TRUE	FALSE	FALSE
1166	B cell	TTC1	57.75	NEW	FALSE	TRUE	FALSE
1167	B cell	TUBA1C	5.9	NEW	TRUE	FALSE	FALSE
1168	B cell	TUBB	12.3	KNOWN	FALSE	TRUE	FALSE
1169	B cell	TUBGCP5	2	NEW	TRUE	FALSE	FALSE
1170	B cell	TXN	70	KNOWN	TRUE	TRUE	TRUE
1171	B cell	TXNIP	406.65	KNOWN	FALSE	TRUE	FALSE
1172	B cell	TXNRD1	12.8	KNOWN	TRUE	FALSE	FALSE
1173	B cell	TYROBP	9.3	KNOWN	FALSE	TRUE	FALSE
1174	B cell	UBA52	2197.45	KNOWN	FALSE	TRUE	FALSE
1175	B cell	UBB	2494.9	KNOWN	FALSE	TRUE	FALSE
1176	B cell	UBC	230.55	KNOWN	TRUE	FALSE	FALSE
1177	B cell	UBE2F	18	NEW	TRUE	FALSE	FALSE
1178	B cell	UBE2H	2.1	KNOWN	TRUE	FALSE	FALSE
1179	B cell	UBE2I	183.8	KNOWN	FALSE	TRUE	FALSE
1180	B cell	UBE2L3	47.35	KNOWN	TRUE	FALSE	FALSE
1181	B cell	UBE2N	107.75	KNOWN	FALSE	TRUE	FALSE
1182	B cell	UBR1	1.35	NEW	TRUE	FALSE	FALSE
1183	B cell	UIMC1	10.9	KNOWN	FALSE	TRUE	FALSE
1184	B cell	UQCC1	10.3	NEW	TRUE	FALSE	FALSE
1185	B cell	USF1	1.25	KNOWN	TRUE	FALSE	FALSE
1186	B cell	USF2	8.1	NEW	TRUE	FALSE	FALSE
1187	B cell	USP1	9.25	NEW	FALSE	TRUE	FALSE
1188	B cell	USP10	34.15	NEW	TRUE	FALSE	FALSE
1189	B cell	USP34	2.15	KNOWN	TRUE	FALSE	FALSE
1190	B cell	USP4	34.55	KNOWN	FALSE	TRUE	FALSE
1191	B cell	USP7	3.25	KNOWN	TRUE	TRUE	TRUE
1192	B cell	USP9X	2.45	KNOWN	TRUE	FALSE	FALSE
1193	B cell	UTP14A	9.1	NEW	TRUE	FALSE	FALSE
1194	B cell	UTRN	23	NEW	TRUE	FALSE	FALSE
1195	B cell	UVRAG	17	NEW	TRUE	FALSE	FALSE
1196	B cell	VAC14	2.05	NEW	TRUE	FALSE	FALSE
1197	B cell	VASP	2.3	KNOWN	FALSE	TRUE	FALSE
1198	B cell	VAV1	10.8	KNOWN	TRUE	TRUE	TRUE
1199	B cell	VAV2	2.1	KNOWN	TRUE	TRUE	TRUE
1200	B cell	VAV3	1.35	KNOWN	TRUE	TRUE	TRUE
1201	B cell	VCL	3	KNOWN	FALSE	TRUE	FALSE
1202	B cell	VCP	31.45	KNOWN	FALSE	TRUE	FALSE
1203	B cell	VEGFB	4.6	KNOWN	TRUE	FALSE	FALSE
1204	B cell	VGLL4	3.6	NEW	TRUE	FALSE	FALSE
1205	B cell	VHL	1.4	KNOWN	FALSE	TRUE	FALSE
1206	B cell	VIM	105.15	KNOWN	TRUE	TRUE	TRUE
1207	B cell	VMP1	28.8	NEW	TRUE	FALSE	FALSE
1208	B cell	VOPP1	38.35	NEW	TRUE	FALSE	FALSE
1209	B cell	VPS33B	3.55	NEW	TRUE	FALSE	FALSE
1210	B cell	VPS53	1.7	NEW	TRUE	FALSE	FALSE
1211	B cell	VPS8	3.5	NEW	TRUE	FALSE	FALSE
1212	B cell	VRK1	26.35	NEW	TRUE	TRUE	TRUE
1213	B cell	VRK2	20.5	NEW	TRUE	FALSE	FALSE
1214	B cell	VWA5A	3.9	NEW	TRUE	FALSE	FALSE
1215	B cell	WARS	44.1	KNOWN	TRUE	FALSE	FALSE
1216	B cell	WASF1	2.85	NEW	FALSE	TRUE	FALSE
1217	B cell	WASF2	32.7	NEW	FALSE	TRUE	FALSE
1218	B cell	WASL	1.15	KNOWN	FALSE	TRUE	FALSE
1219	B cell	WEE1	3.5	NEW	FALSE	TRUE	FALSE
1220	B cell	WNK1	1.55	NEW	FALSE	TRUE	FALSE
1221	B cell	XAF1	2.65	KNOWN	TRUE	FALSE	FALSE
1222	B cell	XPA	24.55	KNOWN	TRUE	TRUE	TRUE
1223	B cell	XPC	14.25	KNOWN	TRUE	FALSE	FALSE
1224	B cell	XPO1	3.05	KNOWN	FALSE	TRUE	FALSE
1225	B cell	XRCC5	86.05	KNOWN	FALSE	TRUE	FALSE
1226	B cell	XRCC6	179.4	KNOWN	FALSE	TRUE	FALSE
1227	B cell	XXYLT1	1.1	NEW	TRUE	FALSE	FALSE
1228	B cell	YBX3	3.15	NEW	TRUE	FALSE	FALSE
1229	B cell	YWHAB	54.9	KNOWN	TRUE	TRUE	TRUE
1230	B cell	YWHAE	35.65	KNOWN	FALSE	TRUE	FALSE
1231	B cell	YWHAH	7.25	KNOWN	FALSE	TRUE	FALSE
1232	B cell	YWHAQ	97.8	KNOWN	FALSE	TRUE	FALSE
1233	B cell	YWHAZ	249.6	KNOWN	TRUE	TRUE	TRUE
1234	B cell	YY1	4.3	KNOWN	TRUE	TRUE	TRUE
1235	B cell	ZBTB16	4.75	KNOWN	TRUE	TRUE	TRUE
1236	B cell	ZBTB20	11.9	NEW	TRUE	FALSE	FALSE
1237	B cell	ZC3HAV1	25.15	NEW	TRUE	FALSE	FALSE
1238	B cell	ZEB2	6.7	KNOWN	TRUE	FALSE	FALSE
1239	B cell	ZFP1	1.1	NEW	TRUE	FALSE	FALSE
1240	B cell	ZFP36	36.95	KNOWN	TRUE	FALSE	FALSE
1241	B cell	ZFP36L1	287	KNOWN	TRUE	FALSE	FALSE
1242	B cell	ZMYND8	12.5	NEW	TRUE	FALSE	FALSE
1243	B cell	ZNF107	7	NEW	TRUE	FALSE	FALSE
1244	B cell	ZNF124	5.25	NEW	TRUE	FALSE	FALSE
1245	B cell	ZNF140	9.7	NEW	TRUE	FALSE	FALSE
1246	B cell	ZNF148	17.1	KNOWN	TRUE	FALSE	FALSE
1247	B cell	ZNF155	3.2	NEW	TRUE	FALSE	FALSE
1248	B cell	ZNF169	2.85	NEW	TRUE	FALSE	FALSE
1249	B cell	ZNF181	7.95	NEW	TRUE	FALSE	FALSE
1250	B cell	ZNF184	4.8	NEW	TRUE	FALSE	FALSE
1251	B cell	ZNF19	1.6	NEW	TRUE	FALSE	FALSE
1252	B cell	ZNF200	5.25	NEW	TRUE	FALSE	FALSE
1253	B cell	ZNF222	3.8	NEW	TRUE	FALSE	FALSE
1254	B cell	ZNF226	16.95	NEW	TRUE	FALSE	FALSE
1255	B cell	ZNF227	9.05	NEW	TRUE	FALSE	FALSE
1256	B cell	ZNF23	1.1	NEW	TRUE	FALSE	FALSE
1257	B cell	ZNF230	2.95	NEW	TRUE	FALSE	FALSE
1258	B cell	ZNF235	6.05	NEW	TRUE	FALSE	FALSE
1259	B cell	ZNF254	2.5	NEW	TRUE	FALSE	FALSE
1260	B cell	ZNF263	2.3	NEW	TRUE	FALSE	FALSE
1261	B cell	ZNF267	11.65	NEW	TRUE	FALSE	FALSE
1262	B cell	ZNF268	6.65	NEW	TRUE	FALSE	FALSE
1263	B cell	ZNF302	15.95	NEW	TRUE	FALSE	FALSE
1264	B cell	ZNF331	6.5	NEW	TRUE	FALSE	FALSE
1265	B cell	ZNF333	1.5	NEW	TRUE	FALSE	FALSE
1266	B cell	ZNF337	1.9	NEW	TRUE	FALSE	FALSE
1267	B cell	ZNF33B	11.85	NEW	TRUE	FALSE	FALSE
1268	B cell	ZNF343	3.4	NEW	TRUE	FALSE	FALSE
1269	B cell	ZNF354A	3.3	KNOWN	TRUE	FALSE	FALSE
1270	B cell	ZNF41	2.3	NEW	TRUE	FALSE	FALSE
1271	B cell	ZNF417	2.4	NEW	TRUE	FALSE	FALSE
1272	B cell	ZNF418	3.15	NEW	TRUE	FALSE	FALSE
1273	B cell	ZNF419	9.05	NEW	TRUE	FALSE	FALSE
1274	B cell	ZNF425	1.2	NEW	TRUE	FALSE	FALSE
1275	B cell	ZNF460	1.05	NEW	TRUE	FALSE	FALSE
1276	B cell	ZNF510	2.25	NEW	TRUE	FALSE	FALSE
1277	B cell	ZNF529	1.9	NEW	TRUE	FALSE	FALSE
1278	B cell	ZNF550	2.15	NEW	TRUE	FALSE	FALSE
1279	B cell	ZNF567	4.55	NEW	TRUE	FALSE	FALSE
1280	B cell	ZNF585A	19.35	NEW	TRUE	FALSE	FALSE
1281	B cell	ZNF589	1.85	NEW	TRUE	FALSE	FALSE
1282	B cell	ZNF596	2.25	NEW	TRUE	FALSE	FALSE
1283	B cell	ZNF599	1.25	NEW	TRUE	FALSE	FALSE
1284	B cell	ZNF613	4.7	NEW	TRUE	FALSE	FALSE
1285	B cell	ZNF655	22.7	NEW	TRUE	FALSE	FALSE
1286	B cell	ZNF669	4.05	NEW	TRUE	FALSE	FALSE
1287	B cell	ZNF670	2.55	NEW	TRUE	FALSE	FALSE
1288	B cell	ZNF680	1.55	NEW	TRUE	FALSE	FALSE
1289	B cell	ZNF689	2.55	NEW	TRUE	FALSE	FALSE
1290	B cell	ZNF721	12.3	NEW	TRUE	FALSE	FALSE
1291	B cell	ZNF764	1.55	NEW	TRUE	FALSE	FALSE
1292	B cell	ZNF786	5.1	NEW	TRUE	FALSE	FALSE
1293	B cell	ZNF79	3.75	NEW	TRUE	FALSE	FALSE
1294	B cell	ZNF84	6.7	NEW	TRUE	FALSE	FALSE
1295	B cell	ZNF860	4.1	NEW	TRUE	FALSE	FALSE
1296	B cell	ZNF879	2.95	NEW	TRUE	FALSE	FALSE
1297	NA	CEMIP2	NA	NEW	TRUE	FALSE	FALSE
1298	NA	DIPK2B	NA	NEW	TRUE	FALSE	FALSE
1299	NA	DLEU1	NA	NEW	TRUE	FALSE	FALSE
1300	NA	GPX1	NA	NEW	TRUE	FALSE	FALSE
1301	NA	HLA-DRB4	NA	KNOWN	TRUE	FALSE	FALSE
1302	NA	LINC00299	NA	NEW	TRUE	FALSE	FALSE
1303	NA	LINC00474	NA	NEW	TRUE	FALSE	FALSE
1304	NA	MDS2	NA	NEW	TRUE	FALSE	FALSE
1305	NA	MIR17HG	NA	NEW	FALSE	TRUE	FALSE
1306	NA	MRTFA	NA	NEW	TRUE	TRUE	TRUE
1307	NA	OFCC1	NA	NEW	TRUE	FALSE	FALSE
1308	NA	TENT4A	NA	NEW	TRUE	FALSE	FALSE
