# Supplementary material for: Expanding the potential genes of inborn errors of immunity through protein interactions
Source: BMC Genomics. 2021 Aug 15;22:618. doi: 10.1186/s12864-021-07909-3 (PMC8364696; doi:10.1186/s12864-021-07909-3)
Supplement: Supplementary file 5 — Additional file 5: Table S5. IEI Candidate Genes with Average in DCs > 1 TPM Filter. [file 12864_2021_7909_MOESM5_ESM.xlsx]

## Sheet: Sheet1
Table S5: IEI Candidate Genes with Average in DCs > 1 TPM Filter	CellType	Gene	mean	InItan	Pathway1	Pathway2	BothPathways
1	Dendritic Cell	ABCA7	5.25	NEW	TRUE	FALSE	FALSE
2	Dendritic Cell	ABI1	52.95	KNOWN	FALSE	TRUE	FALSE
3	Dendritic Cell	ACER3	1.4	NEW	TRUE	FALSE	FALSE
4	Dendritic Cell	ACP1	53.1	KNOWN	TRUE	TRUE	TRUE
5	Dendritic Cell	ACPP	16.2	NEW	FALSE	TRUE	FALSE
6	Dendritic Cell	ACSL5	18.1	NEW	TRUE	FALSE	FALSE
7	Dendritic Cell	ACTA1	13.8	KNOWN	FALSE	TRUE	FALSE
8	Dendritic Cell	ACTA2	4.9	NEW	TRUE	FALSE	FALSE
9	Dendritic Cell	ACTN1	20.7	KNOWN	FALSE	TRUE	FALSE
10	Dendritic Cell	ACTR2	130.1	KNOWN	FALSE	TRUE	FALSE
11	Dendritic Cell	ACVR1	1.4	KNOWN	FALSE	TRUE	FALSE
12	Dendritic Cell	ADAM15	30.2	KNOWN	TRUE	FALSE	FALSE
13	Dendritic Cell	ADAM19	32.4	NEW	FALSE	TRUE	FALSE
14	Dendritic Cell	ADAR	6.85	NEW	TRUE	FALSE	FALSE
15	Dendritic Cell	ADCY7	9.85	NEW	TRUE	FALSE	FALSE
16	Dendritic Cell	ADD3	22.55	NEW	TRUE	FALSE	FALSE
17	Dendritic Cell	ADORA2B	3.9	KNOWN	TRUE	FALSE	FALSE
18	Dendritic Cell	ADRB2	13.85	KNOWN	TRUE	TRUE	TRUE
19	Dendritic Cell	AEBP2	2.15	NEW	TRUE	FALSE	FALSE
20	Dendritic Cell	AEN	3.65	NEW	TRUE	FALSE	FALSE
21	Dendritic Cell	AFF1	13.3	KNOWN	TRUE	FALSE	FALSE
22	Dendritic Cell	AFF3	16.35	NEW	TRUE	FALSE	FALSE
23	Dendritic Cell	AHI1	11.05	NEW	TRUE	FALSE	FALSE
24	Dendritic Cell	AHNAK	40.35	NEW	TRUE	FALSE	FALSE
25	Dendritic Cell	AHSA1	61.3	NEW	FALSE	TRUE	FALSE
26	Dendritic Cell	AIFM1	21.2	KNOWN	FALSE	TRUE	FALSE
27	Dendritic Cell	AIM2	1.65	NEW	TRUE	FALSE	FALSE
28	Dendritic Cell	AKAP13	64.05	NEW	TRUE	FALSE	FALSE
29	Dendritic Cell	AKAP8	6.25	KNOWN	FALSE	TRUE	FALSE
30	Dendritic Cell	AKT1	7.7	KNOWN	TRUE	TRUE	TRUE
31	Dendritic Cell	AKT2	3.2	KNOWN	TRUE	TRUE	TRUE
32	Dendritic Cell	ALCAM	17.8	NEW	TRUE	FALSE	FALSE
33	Dendritic Cell	ALOX5	21.05	NEW	TRUE	FALSE	FALSE
34	Dendritic Cell	ALOX5AP	1653.95	NEW	TRUE	FALSE	FALSE
35	Dendritic Cell	AMBRA1	1.9	NEW	TRUE	FALSE	FALSE
36	Dendritic Cell	AMPD3	3.15	NEW	TRUE	FALSE	FALSE
37	Dendritic Cell	ANK3	1.2	KNOWN	TRUE	FALSE	FALSE
38	Dendritic Cell	ANKRD11	3.25	NEW	TRUE	FALSE	FALSE
39	Dendritic Cell	ANKRD44	14.15	NEW	TRUE	FALSE	FALSE
40	Dendritic Cell	ANO6	3.55	NEW	TRUE	FALSE	FALSE
41	Dendritic Cell	ANP32A	25.45	KNOWN	TRUE	FALSE	FALSE
42	Dendritic Cell	ANXA1	630.25	KNOWN	TRUE	TRUE	TRUE
43	Dendritic Cell	ANXA2	2125.05	KNOWN	TRUE	FALSE	FALSE
44	Dendritic Cell	ANXA4	28.55	KNOWN	TRUE	FALSE	FALSE
45	Dendritic Cell	AP3S2	8.7	NEW	TRUE	FALSE	FALSE
46	Dendritic Cell	APAF1	10.8	KNOWN	TRUE	TRUE	TRUE
47	Dendritic Cell	APC	2.15	KNOWN	FALSE	TRUE	FALSE
48	Dendritic Cell	APEX1	198.3	KNOWN	TRUE	TRUE	TRUE
49	Dendritic Cell	APH1A	8.9	KNOWN	FALSE	TRUE	FALSE
50	Dendritic Cell	APOBEC3D	2.8	NEW	TRUE	FALSE	FALSE
51	Dendritic Cell	APOBEC3F	5.8	NEW	TRUE	FALSE	FALSE
52	Dendritic Cell	APOL6	1.2	NEW	TRUE	FALSE	FALSE
53	Dendritic Cell	APP	20.8	KNOWN	TRUE	TRUE	TRUE
54	Dendritic Cell	ARAF	40.65	KNOWN	FALSE	TRUE	FALSE
55	Dendritic Cell	ARFGAP1	4.5	NEW	FALSE	TRUE	FALSE
56	Dendritic Cell	ARHGAP1	29.9	KNOWN	FALSE	TRUE	FALSE
57	Dendritic Cell	ARHGAP10	1.35	NEW	TRUE	FALSE	FALSE
58	Dendritic Cell	ARHGAP15	51	NEW	TRUE	FALSE	FALSE
59	Dendritic Cell	ARHGAP24	7.75	NEW	TRUE	FALSE	FALSE
60	Dendritic Cell	ARHGAP25	40.75	NEW	TRUE	FALSE	FALSE
61	Dendritic Cell	ARHGAP26	1.5	NEW	TRUE	FALSE	FALSE
62	Dendritic Cell	ARHGAP31	5.1	NEW	FALSE	TRUE	FALSE
63	Dendritic Cell	ARHGAP5	5.85	KNOWN	FALSE	TRUE	FALSE
64	Dendritic Cell	ARHGDIB	1310.25	KNOWN	FALSE	TRUE	FALSE
65	Dendritic Cell	ARHGEF10L	5.85	NEW	TRUE	FALSE	FALSE
66	Dendritic Cell	ARHGEF2	12	KNOWN	TRUE	TRUE	TRUE
67	Dendritic Cell	ARHGEF3	8.85	KNOWN	TRUE	FALSE	FALSE
68	Dendritic Cell	ARHGEF6	10.65	KNOWN	FALSE	TRUE	FALSE
69	Dendritic Cell	ARHGEF7	5.8	KNOWN	FALSE	TRUE	FALSE
70	Dendritic Cell	ARID1A	1.75	KNOWN	TRUE	FALSE	FALSE
71	Dendritic Cell	ARID1B	5.15	KNOWN	TRUE	FALSE	FALSE
72	Dendritic Cell	ARID3A	3.4	NEW	TRUE	TRUE	TRUE
73	Dendritic Cell	ARID5B	1.35	NEW	TRUE	FALSE	FALSE
74	Dendritic Cell	ARIH2	25.8	KNOWN	FALSE	TRUE	FALSE
75	Dendritic Cell	ARNTL	5.15	NEW	FALSE	TRUE	FALSE
76	Dendritic Cell	ARRB1	18.8	KNOWN	FALSE	TRUE	FALSE
77	Dendritic Cell	ARRB2	47.85	NEW	FALSE	TRUE	FALSE
78	Dendritic Cell	ARSG	4.75	NEW	TRUE	FALSE	FALSE
79	Dendritic Cell	ASAP1	1.8	NEW	TRUE	FALSE	FALSE
80	Dendritic Cell	ASCC3	4.2	NEW	TRUE	FALSE	FALSE
81	Dendritic Cell	ASH2L	19	KNOWN	FALSE	TRUE	FALSE
82	Dendritic Cell	ATF1	13.5	NEW	TRUE	TRUE	TRUE
83	Dendritic Cell	ATF2	15.2	NEW	TRUE	TRUE	TRUE
84	Dendritic Cell	ATF3	1.05	KNOWN	TRUE	TRUE	TRUE
85	Dendritic Cell	ATF4	31.55	KNOWN	FALSE	TRUE	FALSE
86	Dendritic Cell	ATG4C	23.05	NEW	TRUE	FALSE	FALSE
87	Dendritic Cell	ATG7	42.4	KNOWN	FALSE	TRUE	FALSE
88	Dendritic Cell	ATL1	1.55	NEW	TRUE	FALSE	FALSE
89	Dendritic Cell	ATP13A1	5.1	NEW	TRUE	FALSE	FALSE
90	Dendritic Cell	ATP6V0A1	8.15	KNOWN	TRUE	FALSE	FALSE
91	Dendritic Cell	ATR	1.15	KNOWN	TRUE	TRUE	TRUE
92	Dendritic Cell	AURKA	1.95	KNOWN	TRUE	TRUE	TRUE
93	Dendritic Cell	AUTS2	1.7	NEW	TRUE	FALSE	FALSE
94	Dendritic Cell	AXL	14.35	KNOWN	TRUE	TRUE	TRUE
95	Dendritic Cell	B3GAT3	15.95	NEW	TRUE	FALSE	FALSE
96	Dendritic Cell	BACH1	13.65	NEW	TRUE	FALSE	FALSE
97	Dendritic Cell	BAD	65.45	KNOWN	FALSE	TRUE	FALSE
98	Dendritic Cell	BAG1	26.65	KNOWN	FALSE	TRUE	FALSE
99	Dendritic Cell	BAK1	25.8	KNOWN	TRUE	TRUE	TRUE
100	Dendritic Cell	BANP	24.45	KNOWN	TRUE	FALSE	FALSE
101	Dendritic Cell	BARD1	4.8	NEW	FALSE	TRUE	FALSE
102	Dendritic Cell	BAX	11.15	KNOWN	TRUE	TRUE	TRUE
103	Dendritic Cell	BCAP31	477.15	KNOWN	FALSE	TRUE	FALSE
104	Dendritic Cell	BCAS3	7.8	NEW	TRUE	FALSE	FALSE
105	Dendritic Cell	BCAT1	4.2	NEW	TRUE	FALSE	FALSE
106	Dendritic Cell	BCL11A	455.55	NEW	TRUE	FALSE	FALSE
107	Dendritic Cell	BCL2A1	10.65	NEW	TRUE	FALSE	FALSE
108	Dendritic Cell	BCL2L1	10.7	KNOWN	TRUE	TRUE	TRUE
109	Dendritic Cell	BCL2L11	1.3	KNOWN	FALSE	TRUE	FALSE
110	Dendritic Cell	BCL3	2.35	KNOWN	TRUE	TRUE	TRUE
111	Dendritic Cell	BCL6	12.6	KNOWN	TRUE	TRUE	TRUE
112	Dendritic Cell	BCOR	3.2	KNOWN	TRUE	FALSE	FALSE
113	Dendritic Cell	BECN1	86.85	KNOWN	FALSE	TRUE	FALSE
114	Dendritic Cell	BHLHE40	14.25	KNOWN	TRUE	FALSE	FALSE
115	Dendritic Cell	BID	263.15	KNOWN	TRUE	TRUE	TRUE
116	Dendritic Cell	BIK	31.25	NEW	FALSE	TRUE	FALSE
117	Dendritic Cell	BIN1	16.7	KNOWN	TRUE	FALSE	FALSE
118	Dendritic Cell	BIRC2	24.2	KNOWN	TRUE	TRUE	TRUE
119	Dendritic Cell	BIRC3	1.6	KNOWN	TRUE	TRUE	TRUE
120	Dendritic Cell	BLK	8.1	KNOWN	TRUE	TRUE	TRUE
121	Dendritic Cell	BLVRA	68.35	NEW	TRUE	TRUE	TRUE
122	Dendritic Cell	BMI1	1.2	KNOWN	FALSE	TRUE	FALSE
123	Dendritic Cell	BNIP3	4.4	NEW	TRUE	FALSE	FALSE
124	Dendritic Cell	BNIP3L	91.1	NEW	TRUE	FALSE	FALSE
125	Dendritic Cell	BORA	2.25	NEW	FALSE	TRUE	FALSE
126	Dendritic Cell	BRD8	9.15	KNOWN	TRUE	FALSE	FALSE
127	Dendritic Cell	BST1	52.65	NEW	TRUE	FALSE	FALSE
128	Dendritic Cell	BST2	310.45	NEW	TRUE	FALSE	FALSE
129	Dendritic Cell	BTBD1	3.25	NEW	TRUE	FALSE	FALSE
130	Dendritic Cell	BTG1	46.25	NEW	TRUE	FALSE	FALSE
131	Dendritic Cell	BTG2	22.7	NEW	TRUE	TRUE	TRUE
132	Dendritic Cell	BTG3	5	NEW	TRUE	FALSE	FALSE
133	Dendritic Cell	BTN2A1	7.9	NEW	TRUE	FALSE	FALSE
134	Dendritic Cell	BTN2A2	14.95	NEW	TRUE	FALSE	FALSE
135	Dendritic Cell	BTN3A1	5.75	NEW	TRUE	FALSE	FALSE
136	Dendritic Cell	BTN3A2	15.9	NEW	TRUE	FALSE	FALSE
137	Dendritic Cell	BTRC	1.5	KNOWN	FALSE	TRUE	FALSE
138	Dendritic Cell	C5AR1	3.25	KNOWN	TRUE	FALSE	FALSE
139	Dendritic Cell	CAB39	2.35	NEW	TRUE	FALSE	FALSE
140	Dendritic Cell	CALM1	337.3	KNOWN	FALSE	TRUE	FALSE
141	Dendritic Cell	CALM2	1086.95	KNOWN	FALSE	TRUE	FALSE
142	Dendritic Cell	CALR	139.15	KNOWN	FALSE	TRUE	FALSE
143	Dendritic Cell	CAMK2D	6.9	KNOWN	TRUE	TRUE	TRUE
144	Dendritic Cell	CAMK2G	13.35	KNOWN	TRUE	TRUE	TRUE
145	Dendritic Cell	CANX	55.05	NEW	FALSE	TRUE	FALSE
146	Dendritic Cell	CAPN1	38.8	KNOWN	FALSE	TRUE	FALSE
147	Dendritic Cell	CAPN2	70.05	KNOWN	TRUE	FALSE	FALSE
148	Dendritic Cell	CASP1	99.1	KNOWN	TRUE	TRUE	TRUE
149	Dendritic Cell	CASP2	17.2	KNOWN	TRUE	TRUE	TRUE
150	Dendritic Cell	CASP3	26.35	KNOWN	TRUE	TRUE	TRUE
151	Dendritic Cell	CASP4	79.4	KNOWN	TRUE	FALSE	FALSE
152	Dendritic Cell	CASP6	10.05	NEW	TRUE	TRUE	TRUE
153	Dendritic Cell	CASP7	5.25	NEW	TRUE	TRUE	TRUE
154	Dendritic Cell	CASP8AP2	6.85	KNOWN	FALSE	TRUE	FALSE
155	Dendritic Cell	CASP9	14.75	KNOWN	FALSE	TRUE	FALSE
156	Dendritic Cell	CAST	60.2	NEW	TRUE	FALSE	FALSE
157	Dendritic Cell	CAT	262.3	NEW	FALSE	TRUE	FALSE
158	Dendritic Cell	CBL	1.75	KNOWN	FALSE	TRUE	FALSE
159	Dendritic Cell	CBLB	1.95	KNOWN	TRUE	TRUE	TRUE
160	Dendritic Cell	CCAR2	14.4	NEW	FALSE	TRUE	FALSE
161	Dendritic Cell	CCDC12	148.7	NEW	TRUE	FALSE	FALSE
162	Dendritic Cell	CCDC6	2.75	NEW	TRUE	TRUE	TRUE
163	Dendritic Cell	CCDC88C	1.35	NEW	TRUE	FALSE	FALSE
164	Dendritic Cell	CCDC91	3.4	NEW	TRUE	FALSE	FALSE
165	Dendritic Cell	CCL4	1.5	NEW	TRUE	FALSE	FALSE
166	Dendritic Cell	CCL5	16.6	KNOWN	TRUE	TRUE	TRUE
167	Dendritic Cell	CCM2	21.25	KNOWN	TRUE	FALSE	FALSE
168	Dendritic Cell	CCNB1	4.9	KNOWN	TRUE	TRUE	TRUE
169	Dendritic Cell	CCND2	2.1	KNOWN	TRUE	FALSE	FALSE
170	Dendritic Cell	CCND3	248.3	KNOWN	TRUE	TRUE	TRUE
171	Dendritic Cell	CCNG1	36.85	KNOWN	TRUE	FALSE	FALSE
172	Dendritic Cell	CCNG2	2.1	NEW	TRUE	FALSE	FALSE
173	Dendritic Cell	CCNH	22	KNOWN	FALSE	TRUE	FALSE
174	Dendritic Cell	CCNK	4.4	KNOWN	TRUE	FALSE	FALSE
175	Dendritic Cell	CCNY	5.4	NEW	TRUE	FALSE	FALSE
176	Dendritic Cell	CCR1	31.6	NEW	TRUE	FALSE	FALSE
177	Dendritic Cell	CCR2	162.45	NEW	FALSE	TRUE	FALSE
178	Dendritic Cell	CCR3	2.05	NEW	FALSE	TRUE	FALSE
179	Dendritic Cell	CCR5	8.4	KNOWN	TRUE	TRUE	TRUE
180	Dendritic Cell	CCR7	28.85	NEW	TRUE	FALSE	FALSE
181	Dendritic Cell	CCRL2	5.55	NEW	TRUE	FALSE	FALSE
182	Dendritic Cell	CD14	169.4	KNOWN	FALSE	TRUE	FALSE
183	Dendritic Cell	CD180	20.7	NEW	TRUE	FALSE	FALSE
184	Dendritic Cell	CD2	49.55	KNOWN	FALSE	TRUE	FALSE
185	Dendritic Cell	CD22	3.8	NEW	FALSE	TRUE	FALSE
186	Dendritic Cell	CD226	1.35	KNOWN	FALSE	TRUE	FALSE
187	Dendritic Cell	CD244	19.05	NEW	FALSE	TRUE	FALSE
188	Dendritic Cell	CD247	1.95	KNOWN	FALSE	TRUE	FALSE
189	Dendritic Cell	CD33	97.2	NEW	TRUE	FALSE	FALSE
190	Dendritic Cell	CD36	277.3	KNOWN	FALSE	TRUE	FALSE
191	Dendritic Cell	CD4	191.5	KNOWN	FALSE	TRUE	FALSE
192	Dendritic Cell	CD44	131.1	KNOWN	TRUE	TRUE	TRUE
193	Dendritic Cell	CD47	94.5	KNOWN	FALSE	TRUE	FALSE
194	Dendritic Cell	CD48	166.05	KNOWN	FALSE	TRUE	FALSE
195	Dendritic Cell	CD5	3.5	KNOWN	TRUE	FALSE	FALSE
196	Dendritic Cell	CD58	20.5	NEW	TRUE	FALSE	FALSE
197	Dendritic Cell	CD68	990.7	NEW	TRUE	FALSE	FALSE
198	Dendritic Cell	CD74	17627.8	KNOWN	TRUE	TRUE	TRUE
199	Dendritic Cell	CD82	26.45	NEW	TRUE	TRUE	TRUE
200	Dendritic Cell	CD83	5.1	NEW	TRUE	FALSE	FALSE
201	Dendritic Cell	CD86	41.05	KNOWN	TRUE	TRUE	TRUE
202	Dendritic Cell	CD93	4.5	KNOWN	FALSE	TRUE	FALSE
203	Dendritic Cell	CDC14A	4.35	NEW	TRUE	FALSE	FALSE
204	Dendritic Cell	CDC25B	1.65	KNOWN	FALSE	TRUE	FALSE
205	Dendritic Cell	CDC34	1.6	KNOWN	FALSE	TRUE	FALSE
206	Dendritic Cell	CDC37	88.3	KNOWN	FALSE	TRUE	FALSE
207	Dendritic Cell	CDC42	117.05	KNOWN	FALSE	TRUE	FALSE
208	Dendritic Cell	CDC42EP3	13.95	NEW	TRUE	FALSE	FALSE
209	Dendritic Cell	CDC42SE2	53.55	KNOWN	TRUE	FALSE	FALSE
210	Dendritic Cell	CDC6	1.55	KNOWN	FALSE	TRUE	FALSE
211	Dendritic Cell	CDC7	1.65	KNOWN	TRUE	TRUE	TRUE
212	Dendritic Cell	CDH1	3.2	KNOWN	FALSE	TRUE	FALSE
213	Dendritic Cell	CDH23	6.35	NEW	TRUE	FALSE	FALSE
214	Dendritic Cell	CDK11B	3.95	KNOWN	FALSE	TRUE	FALSE
215	Dendritic Cell	CDK12	2.05	NEW	FALSE	TRUE	FALSE
216	Dendritic Cell	CDK16	9.55	NEW	FALSE	TRUE	FALSE
217	Dendritic Cell	CDK2	4.7	KNOWN	TRUE	TRUE	TRUE
218	Dendritic Cell	CDK4	61.55	KNOWN	TRUE	TRUE	TRUE
219	Dendritic Cell	CDK5	26.95	KNOWN	TRUE	TRUE	TRUE
220	Dendritic Cell	CDK5RAP2	1.5	NEW	TRUE	FALSE	FALSE
221	Dendritic Cell	CDK6	2.25	KNOWN	TRUE	TRUE	TRUE
222	Dendritic Cell	CDK7	12.7	KNOWN	TRUE	TRUE	TRUE
223	Dendritic Cell	CDK9	6.85	KNOWN	TRUE	TRUE	TRUE
224	Dendritic Cell	CDKAL1	4.15	NEW	TRUE	FALSE	FALSE
225	Dendritic Cell	CDKN1A	18.1	KNOWN	TRUE	TRUE	TRUE
226	Dendritic Cell	CDKN1B	3.3	KNOWN	TRUE	TRUE	TRUE
227	Dendritic Cell	CDKN1C	9.85	KNOWN	FALSE	TRUE	FALSE
228	Dendritic Cell	CDKN2C	7.15	NEW	TRUE	TRUE	TRUE
229	Dendritic Cell	CDKN3	1.35	KNOWN	FALSE	TRUE	FALSE
230	Dendritic Cell	CDYL	4.65	NEW	TRUE	FALSE	FALSE
231	Dendritic Cell	CEBPA	2.3	NEW	TRUE	TRUE	TRUE
232	Dendritic Cell	CEBPD	1.85	NEW	TRUE	FALSE	FALSE
233	Dendritic Cell	CELF1	9.5	NEW	TRUE	FALSE	FALSE
234	Dendritic Cell	CEP128	4	NEW	TRUE	FALSE	FALSE
235	Dendritic Cell	CEP85L	3.6	NEW	TRUE	FALSE	FALSE
236	Dendritic Cell	CFL1	2490.3	KNOWN	FALSE	TRUE	FALSE
237	Dendritic Cell	CFLAR	25.15	KNOWN	TRUE	TRUE	TRUE
238	Dendritic Cell	CHD2	23.35	NEW	TRUE	FALSE	FALSE
239	Dendritic Cell	CHD9	66.4	KNOWN	TRUE	FALSE	FALSE
240	Dendritic Cell	CHEK2	6.75	KNOWN	TRUE	TRUE	TRUE
241	Dendritic Cell	CHN2	4.9	NEW	TRUE	TRUE	TRUE
242	Dendritic Cell	CHST15	4.15	NEW	TRUE	FALSE	FALSE
243	Dendritic Cell	CISH	5.1	KNOWN	TRUE	FALSE	FALSE
244	Dendritic Cell	CKS1B	51.95	KNOWN	FALSE	TRUE	FALSE
245	Dendritic Cell	CLC	6	NEW	TRUE	FALSE	FALSE
246	Dendritic Cell	CLEC16A	1.6	NEW	TRUE	FALSE	FALSE
247	Dendritic Cell	CLIC2	21.3	NEW	TRUE	FALSE	FALSE
248	Dendritic Cell	CMKLR1	9.75	NEW	TRUE	FALSE	FALSE
249	Dendritic Cell	CMTM7	65.4	NEW	TRUE	FALSE	FALSE
250	Dendritic Cell	CMTR1	4.2	NEW	TRUE	FALSE	FALSE
251	Dendritic Cell	COP1	1.4	NEW	TRUE	TRUE	TRUE
252	Dendritic Cell	COPS5	37.5	NEW	TRUE	TRUE	TRUE
253	Dendritic Cell	COPS6	163.95	NEW	FALSE	TRUE	FALSE
254	Dendritic Cell	CPQ	29.8	NEW	TRUE	FALSE	FALSE
255	Dendritic Cell	CRADD	10.55	KNOWN	TRUE	FALSE	FALSE
256	Dendritic Cell	CREB1	23.4	KNOWN	TRUE	TRUE	TRUE
257	Dendritic Cell	CREB5	8	KNOWN	TRUE	FALSE	FALSE
258	Dendritic Cell	CREM	7.45	KNOWN	TRUE	FALSE	FALSE
259	Dendritic Cell	CRK	3.75	KNOWN	FALSE	TRUE	FALSE
260	Dendritic Cell	CRKL	11.05	KNOWN	FALSE	TRUE	FALSE
261	Dendritic Cell	CSF1R	62.65	KNOWN	FALSE	TRUE	FALSE
262	Dendritic Cell	CSGALNACT1	3.15	NEW	TRUE	FALSE	FALSE
263	Dendritic Cell	CSK	54.05	KNOWN	FALSE	TRUE	FALSE
264	Dendritic Cell	CSNK1A1	54.6	KNOWN	TRUE	TRUE	TRUE
265	Dendritic Cell	CSNK1D	13.3	KNOWN	TRUE	TRUE	TRUE
266	Dendritic Cell	CSNK1E	8	KNOWN	TRUE	TRUE	TRUE
267	Dendritic Cell	CSNK2A1	26.2	NEW	TRUE	TRUE	TRUE
268	Dendritic Cell	CSNK2A2	7.4	KNOWN	TRUE	TRUE	TRUE
269	Dendritic Cell	CSNK2B	21.15	KNOWN	TRUE	TRUE	TRUE
270	Dendritic Cell	CSRP1	28.65	NEW	TRUE	FALSE	FALSE
271	Dendritic Cell	CTBP1	25.15	KNOWN	FALSE	TRUE	FALSE
272	Dendritic Cell	CTCF	3.45	KNOWN	TRUE	FALSE	FALSE
273	Dendritic Cell	CTNNA1	17.85	NEW	TRUE	TRUE	TRUE
274	Dendritic Cell	CTNNB1	10.05	KNOWN	TRUE	TRUE	TRUE
275	Dendritic Cell	CTNND1	7.7	NEW	FALSE	TRUE	FALSE
276	Dendritic Cell	CTSB	942.6	KNOWN	TRUE	FALSE	FALSE
277	Dendritic Cell	CTSD	116.65	KNOWN	TRUE	TRUE	TRUE
278	Dendritic Cell	CTSG	5.3	NEW	TRUE	TRUE	TRUE
279	Dendritic Cell	CTSH	86.25	NEW	TRUE	FALSE	FALSE
280	Dendritic Cell	CTSL	2.95	NEW	TRUE	FALSE	FALSE
281	Dendritic Cell	CUEDC1	10.2	NEW	TRUE	FALSE	FALSE
282	Dendritic Cell	CUL1	20.45	KNOWN	FALSE	TRUE	FALSE
283	Dendritic Cell	CUX1	13.4	KNOWN	TRUE	FALSE	FALSE
284	Dendritic Cell	CXCL10	1.5	KNOWN	TRUE	TRUE	TRUE
285	Dendritic Cell	CYLD	13.65	KNOWN	TRUE	TRUE	TRUE
286	Dendritic Cell	CYTH1	38.85	NEW	TRUE	FALSE	FALSE
287	Dendritic Cell	CYTH4	64.1	NEW	TRUE	FALSE	FALSE
288	Dendritic Cell	DAAM1	11.65	NEW	TRUE	FALSE	FALSE
289	Dendritic Cell	DAB2	25.6	KNOWN	TRUE	TRUE	TRUE
290	Dendritic Cell	DAP3	112.2	KNOWN	TRUE	FALSE	FALSE
291	Dendritic Cell	DAPK1	5	KNOWN	TRUE	TRUE	TRUE
292	Dendritic Cell	DAPK2	4.1	NEW	FALSE	TRUE	FALSE
293	Dendritic Cell	DAPK3	15.85	NEW	TRUE	TRUE	TRUE
294	Dendritic Cell	DAPP1	82.25	KNOWN	TRUE	TRUE	TRUE
295	Dendritic Cell	DAXX	7.65	KNOWN	TRUE	TRUE	TRUE
296	Dendritic Cell	DBI	688.3	NEW	TRUE	FALSE	FALSE
297	Dendritic Cell	DBNL	334.9	KNOWN	TRUE	TRUE	TRUE
298	Dendritic Cell	DCP1B	3.45	NEW	TRUE	FALSE	FALSE
299	Dendritic Cell	DDB1	39.55	KNOWN	TRUE	TRUE	TRUE
300	Dendritic Cell	DDB2	4.45	KNOWN	TRUE	TRUE	TRUE
301	Dendritic Cell	DDIT4	141.9	KNOWN	TRUE	TRUE	TRUE
302	Dendritic Cell	DDX50	13	NEW	TRUE	FALSE	FALSE
303	Dendritic Cell	DDX58	1.4	KNOWN	FALSE	TRUE	FALSE
304	Dendritic Cell	DDX60L	1.55	NEW	TRUE	FALSE	FALSE
305	Dendritic Cell	DENND1A	6.15	NEW	TRUE	FALSE	FALSE
306	Dendritic Cell	DENND3	1.85	NEW	TRUE	FALSE	FALSE
307	Dendritic Cell	DEPTOR	9.2	NEW	FALSE	TRUE	FALSE
308	Dendritic Cell	DERA	50.8	NEW	TRUE	FALSE	FALSE
309	Dendritic Cell	DHRS3	14.85	NEW	TRUE	FALSE	FALSE
310	Dendritic Cell	DHX58	3.45	KNOWN	TRUE	FALSE	FALSE
311	Dendritic Cell	DIABLO	19.075	KNOWN	FALSE	TRUE	FALSE
312	Dendritic Cell	DIAPH1	10.15	NEW	TRUE	TRUE	TRUE
313	Dendritic Cell	DIS3L2	4.3	NEW	TRUE	FALSE	FALSE
314	Dendritic Cell	DMAP1	19.5	KNOWN	FALSE	TRUE	FALSE
315	Dendritic Cell	DNAJA3	5.05	KNOWN	FALSE	TRUE	FALSE
316	Dendritic Cell	DNAJB12	17.8	NEW	TRUE	FALSE	FALSE
317	Dendritic Cell	DNAJC5	3.6	KNOWN	FALSE	TRUE	FALSE
318	Dendritic Cell	DNM1L	11.65	NEW	TRUE	FALSE	FALSE
319	Dendritic Cell	DNM2	6.05	KNOWN	TRUE	TRUE	TRUE
320	Dendritic Cell	DNMT1	22.7	KNOWN	TRUE	FALSE	FALSE
321	Dendritic Cell	DOCK10	4.3	NEW	TRUE	FALSE	FALSE
322	Dendritic Cell	DOCK5	1.35	NEW	TRUE	FALSE	FALSE
323	Dendritic Cell	DOK1	11.15	KNOWN	TRUE	TRUE	TRUE
324	Dendritic Cell	DPM1	20.5	NEW	FALSE	TRUE	FALSE
325	Dendritic Cell	DPP4	2.35	KNOWN	FALSE	TRUE	FALSE
326	Dendritic Cell	DPYD	15.35	NEW	TRUE	FALSE	FALSE
327	Dendritic Cell	DPYSL2	50.65	NEW	TRUE	FALSE	FALSE
328	Dendritic Cell	DSE	3.8	NEW	TRUE	FALSE	FALSE
329	Dendritic Cell	DST	1.55	NEW	TRUE	FALSE	FALSE
330	Dendritic Cell	DTNA	1.9	NEW	TRUE	FALSE	FALSE
331	Dendritic Cell	DTNBP1	18.85	KNOWN	TRUE	FALSE	FALSE
332	Dendritic Cell	DTWD1	18.3	NEW	TRUE	FALSE	FALSE
333	Dendritic Cell	DTX3L	4.15	NEW	TRUE	FALSE	FALSE
334	Dendritic Cell	DUSP1	120.45	KNOWN	TRUE	TRUE	TRUE
335	Dendritic Cell	DUSP10	3	KNOWN	TRUE	TRUE	TRUE
336	Dendritic Cell	DUSP11	37.1	NEW	TRUE	FALSE	FALSE
337	Dendritic Cell	DUSP22	27.85	KNOWN	TRUE	TRUE	TRUE
338	Dendritic Cell	DUSP3	20.9	NEW	TRUE	TRUE	TRUE
339	Dendritic Cell	DUSP5	6.95	NEW	TRUE	TRUE	TRUE
340	Dendritic Cell	DUSP6	49.9	KNOWN	FALSE	TRUE	FALSE
341	Dendritic Cell	DUSP7	5.35	NEW	TRUE	TRUE	TRUE
342	Dendritic Cell	DVL2	5.4	KNOWN	FALSE	TRUE	FALSE
343	Dendritic Cell	DYM	16.6	NEW	TRUE	FALSE	FALSE
344	Dendritic Cell	E2F3	1.65	KNOWN	TRUE	TRUE	TRUE
345	Dendritic Cell	E2F4	9.35	KNOWN	TRUE	TRUE	TRUE
346	Dendritic Cell	EARS2	3.7	NEW	TRUE	FALSE	FALSE
347	Dendritic Cell	ECE1	1.65	KNOWN	TRUE	FALSE	FALSE
348	Dendritic Cell	ECSIT	27.35	NEW	FALSE	TRUE	FALSE
349	Dendritic Cell	EDEM2	70.2	NEW	TRUE	FALSE	FALSE
350	Dendritic Cell	EEF1A1	6032.05	NEW	TRUE	FALSE	FALSE
351	Dendritic Cell	EFCAB2	5.8	NEW	TRUE	FALSE	FALSE
352	Dendritic Cell	EFHC1	3.3	NEW	TRUE	FALSE	FALSE
353	Dendritic Cell	EGLN3	12.85	NEW	TRUE	FALSE	FALSE
354	Dendritic Cell	EHD1	7.25	NEW	TRUE	FALSE	FALSE
355	Dendritic Cell	EI24	11.55	NEW	TRUE	FALSE	FALSE
356	Dendritic Cell	EIF2A	39.6	NEW	FALSE	TRUE	FALSE
357	Dendritic Cell	EIF2AK1	5.75	NEW	TRUE	FALSE	FALSE
358	Dendritic Cell	EIF2AK2	8.4	KNOWN	TRUE	TRUE	TRUE
359	Dendritic Cell	EIF2AK4	39.55	NEW	FALSE	TRUE	FALSE
360	Dendritic Cell	EIF2S1	52.4	NEW	TRUE	TRUE	TRUE
361	Dendritic Cell	EIF3H	324.95	NEW	TRUE	FALSE	FALSE
362	Dendritic Cell	EIF4B	66.7	KNOWN	FALSE	TRUE	FALSE
363	Dendritic Cell	EIF4E	31.2	KNOWN	TRUE	TRUE	TRUE
364	Dendritic Cell	EIF4EBP1	163.8	KNOWN	FALSE	TRUE	FALSE
365	Dendritic Cell	EIF4G2	233.8	NEW	FALSE	TRUE	FALSE
366	Dendritic Cell	ELAVL1	17.6	NEW	TRUE	TRUE	TRUE
367	Dendritic Cell	ELF1	43.2	NEW	TRUE	FALSE	FALSE
368	Dendritic Cell	ELF4	3.2	NEW	TRUE	FALSE	FALSE
369	Dendritic Cell	ELK1	7.35	KNOWN	FALSE	TRUE	FALSE
370	Dendritic Cell	ELL	6.85	NEW	TRUE	FALSE	FALSE
371	Dendritic Cell	ELMO1	36.1	KNOWN	TRUE	TRUE	TRUE
372	Dendritic Cell	ELP1	3.15	NEW	FALSE	TRUE	FALSE
373	Dendritic Cell	ELP3	14.4	KNOWN	TRUE	FALSE	FALSE
374	Dendritic Cell	EMC2	18	NEW	TRUE	FALSE	FALSE
375	Dendritic Cell	EML2	4.8	NEW	TRUE	FALSE	FALSE
376	Dendritic Cell	ENOX2	7.85	NEW	TRUE	FALSE	FALSE
377	Dendritic Cell	ENPP2	3.75	NEW	TRUE	FALSE	FALSE
378	Dendritic Cell	ENTPD1	17	NEW	TRUE	FALSE	FALSE
379	Dendritic Cell	EP300	1.7	KNOWN	TRUE	TRUE	TRUE
380	Dendritic Cell	EP400	2.45	KNOWN	FALSE	TRUE	FALSE
381	Dendritic Cell	EPB41L2	4.6	NEW	TRUE	FALSE	FALSE
382	Dendritic Cell	EPB41L3	1.05	NEW	TRUE	FALSE	FALSE
383	Dendritic Cell	EPHA2	4.3	KNOWN	TRUE	TRUE	TRUE
384	Dendritic Cell	EPS15	7.95	KNOWN	FALSE	TRUE	FALSE
385	Dendritic Cell	EPS8	2.6	KNOWN	TRUE	FALSE	FALSE
386	Dendritic Cell	EPSTI1	15.25	NEW	TRUE	FALSE	FALSE
387	Dendritic Cell	ERAP1	12.65	NEW	TRUE	FALSE	FALSE
388	Dendritic Cell	ERBIN	2.6	NEW	FALSE	TRUE	FALSE
389	Dendritic Cell	ERC1	1.3	KNOWN	TRUE	FALSE	FALSE
390	Dendritic Cell	ERCC1	205.35	KNOWN	TRUE	FALSE	FALSE
391	Dendritic Cell	ERCC5	10.8	KNOWN	FALSE	TRUE	FALSE
392	Dendritic Cell	ERCC6	3.1	NEW	FALSE	TRUE	FALSE
393	Dendritic Cell	ERGIC1	4.25	NEW	TRUE	FALSE	FALSE
394	Dendritic Cell	ERN1	3.25	KNOWN	TRUE	TRUE	TRUE
395	Dendritic Cell	ESYT2	2.05	NEW	TRUE	FALSE	FALSE
396	Dendritic Cell	ETS1	2.95	KNOWN	TRUE	TRUE	TRUE
397	Dendritic Cell	ETS2	16.85	KNOWN	TRUE	TRUE	TRUE
398	Dendritic Cell	ETV3	2.6	NEW	TRUE	FALSE	FALSE
399	Dendritic Cell	ETV6	4.1	NEW	TRUE	FALSE	FALSE
400	Dendritic Cell	EVL	2.35	NEW	TRUE	FALSE	FALSE
401	Dendritic Cell	EXOC4	10.65	KNOWN	TRUE	FALSE	FALSE
402	Dendritic Cell	EXOC6	7.1	NEW	TRUE	FALSE	FALSE
403	Dendritic Cell	EZH2	2	KNOWN	TRUE	TRUE	TRUE
404	Dendritic Cell	EZR	116.55	NEW	TRUE	TRUE	TRUE
405	Dendritic Cell	F8	1.25	KNOWN	TRUE	FALSE	FALSE
406	Dendritic Cell	FAF1	2.95	KNOWN	TRUE	FALSE	FALSE
407	Dendritic Cell	FAM111A	2	NEW	TRUE	FALSE	FALSE
408	Dendritic Cell	FAM129A	2.5	NEW	TRUE	FALSE	FALSE
409	Dendritic Cell	FAM13A	2.05	NEW	TRUE	TRUE	TRUE
410	Dendritic Cell	FAM172A	4.8	NEW	TRUE	FALSE	FALSE
411	Dendritic Cell	FAM49B	205.45	NEW	TRUE	FALSE	FALSE
412	Dendritic Cell	FAM78A	3.85	NEW	TRUE	FALSE	FALSE
413	Dendritic Cell	FANCG	2.55	KNOWN	FALSE	TRUE	FALSE
414	Dendritic Cell	FAS	5.7	NEW	TRUE	TRUE	TRUE
415	Dendritic Cell	FBLN2	3.1	NEW	TRUE	FALSE	FALSE
416	Dendritic Cell	FBP1	54.5	KNOWN	TRUE	FALSE	FALSE
417	Dendritic Cell	FBXO11	1.5	NEW	TRUE	FALSE	FALSE
418	Dendritic Cell	FBXO5	3.6	NEW	TRUE	TRUE	TRUE
419	Dendritic Cell	FBXW11	7.25	KNOWN	TRUE	FALSE	FALSE
420	Dendritic Cell	FBXW7	1.9	KNOWN	TRUE	TRUE	TRUE
421	Dendritic Cell	FCER1A	1310.6	KNOWN	TRUE	FALSE	FALSE
422	Dendritic Cell	FCER1G	2577.65	KNOWN	FALSE	TRUE	FALSE
423	Dendritic Cell	FCER2	2.2	KNOWN	TRUE	TRUE	TRUE
424	Dendritic Cell	FCGR1A	13.05	KNOWN	TRUE	FALSE	FALSE
425	Dendritic Cell	FCGR2A	41.15	NEW	FALSE	TRUE	FALSE
426	Dendritic Cell	FCGRT	673	KNOWN	TRUE	FALSE	FALSE
427	Dendritic Cell	FCHSD2	19.5	NEW	TRUE	FALSE	FALSE
428	Dendritic Cell	FDPS	76.6	NEW	TRUE	FALSE	FALSE
429	Dendritic Cell	FDXR	3.75	NEW	TRUE	FALSE	FALSE
430	Dendritic Cell	FEN1	13.45	KNOWN	FALSE	TRUE	FALSE
431	Dendritic Cell	FER	2.95	KNOWN	FALSE	TRUE	FALSE
432	Dendritic Cell	FES	98.15	KNOWN	FALSE	TRUE	FALSE
433	Dendritic Cell	FGGY	1.45	NEW	TRUE	FALSE	FALSE
434	Dendritic Cell	FGR	89.65	KNOWN	FALSE	TRUE	FALSE
435	Dendritic Cell	FHIT	5.4	NEW	TRUE	FALSE	FALSE
436	Dendritic Cell	FILIP1L	1.05	NEW	TRUE	FALSE	FALSE
437	Dendritic Cell	FKBP1A	439.85	KNOWN	FALSE	TRUE	FALSE
438	Dendritic Cell	FKBP5	61	NEW	TRUE	FALSE	FALSE
439	Dendritic Cell	FKBP8	9.95	KNOWN	FALSE	TRUE	FALSE
440	Dendritic Cell	FLI1	9.45	KNOWN	TRUE	TRUE	TRUE
441	Dendritic Cell	FLNA	13.8	KNOWN	FALSE	TRUE	FALSE
442	Dendritic Cell	FLNB	9.05	NEW	TRUE	FALSE	FALSE
443	Dendritic Cell	FLT3	41.1	KNOWN	FALSE	TRUE	FALSE
444	Dendritic Cell	FMR1	1.35	NEW	FALSE	TRUE	FALSE
445	Dendritic Cell	FNBP1	5.8	NEW	TRUE	FALSE	FALSE
446	Dendritic Cell	FNDC3B	2.35	NEW	TRUE	FALSE	FALSE
447	Dendritic Cell	FNIP2	1.1	NEW	TRUE	FALSE	FALSE
448	Dendritic Cell	FNTA	10.35	NEW	FALSE	TRUE	FALSE
449	Dendritic Cell	FOCAD	2.5	NEW	TRUE	FALSE	FALSE
450	Dendritic Cell	FOS	30.6	KNOWN	TRUE	TRUE	TRUE
451	Dendritic Cell	FOSL2	2.35	KNOWN	TRUE	FALSE	FALSE
452	Dendritic Cell	FOXJ3	5.65	NEW	TRUE	FALSE	FALSE
453	Dendritic Cell	FOXN3	19	NEW	TRUE	FALSE	FALSE
454	Dendritic Cell	FOXO3	2.05	KNOWN	TRUE	TRUE	TRUE
455	Dendritic Cell	FOXP1	15.2	KNOWN	TRUE	FALSE	FALSE
456	Dendritic Cell	FPR2	8.4	KNOWN	FALSE	TRUE	FALSE
457	Dendritic Cell	FRMD4B	14.65	NEW	TRUE	FALSE	FALSE
458	Dendritic Cell	FRS2	2.45	KNOWN	FALSE	TRUE	FALSE
459	Dendritic Cell	FRYL	1.15	NEW	TRUE	FALSE	FALSE
460	Dendritic Cell	FTO	14.7	NEW	TRUE	FALSE	FALSE
461	Dendritic Cell	FURIN	2	NEW	FALSE	TRUE	FALSE
462	Dendritic Cell	FUS	34.1	KNOWN	FALSE	TRUE	FALSE
463	Dendritic Cell	FYB1	68	NEW	TRUE	FALSE	FALSE
464	Dendritic Cell	FYN	5.2	KNOWN	TRUE	TRUE	TRUE
465	Dendritic Cell	G3BP1	46.9	KNOWN	FALSE	TRUE	FALSE
466	Dendritic Cell	GAB1	1.3	KNOWN	FALSE	TRUE	FALSE
467	Dendritic Cell	GAB2	1.4	KNOWN	TRUE	TRUE	TRUE
468	Dendritic Cell	GABPA	2.8	KNOWN	TRUE	FALSE	FALSE
469	Dendritic Cell	GADD45A	2.8	KNOWN	TRUE	TRUE	TRUE
470	Dendritic Cell	GADD45B	31.55	KNOWN	TRUE	FALSE	FALSE
471	Dendritic Cell	GALNT10	1.15	NEW	TRUE	FALSE	FALSE
472	Dendritic Cell	GALNT2	9.65	KNOWN	TRUE	FALSE	FALSE
473	Dendritic Cell	GAPDH	1648.55	NEW	FALSE	TRUE	FALSE
474	Dendritic Cell	GAS6	37.85	NEW	TRUE	FALSE	FALSE
475	Dendritic Cell	GAS7	2.75	KNOWN	TRUE	FALSE	FALSE
476	Dendritic Cell	GATAD2A	2.2	KNOWN	TRUE	FALSE	FALSE
477	Dendritic Cell	GBP1	16.8	NEW	TRUE	FALSE	FALSE
478	Dendritic Cell	GCLC	1.75	NEW	TRUE	FALSE	FALSE
479	Dendritic Cell	GFI1B	1.3	KNOWN	TRUE	FALSE	FALSE
480	Dendritic Cell	GIT1	1.8	NEW	FALSE	TRUE	FALSE
481	Dendritic Cell	GLIPR2	100.5	NEW	TRUE	FALSE	FALSE
482	Dendritic Cell	GLRX	261.75	KNOWN	FALSE	TRUE	FALSE
483	Dendritic Cell	GLS	2.4	NEW	TRUE	FALSE	FALSE
484	Dendritic Cell	GM2A	29.1	NEW	TRUE	FALSE	FALSE
485	Dendritic Cell	GMDS	8.7	NEW	TRUE	FALSE	FALSE
486	Dendritic Cell	GNA11	1.2	NEW	FALSE	TRUE	FALSE
487	Dendritic Cell	GNA13	3.45	NEW	FALSE	TRUE	FALSE
488	Dendritic Cell	GNA15	46.45	KNOWN	FALSE	TRUE	FALSE
489	Dendritic Cell	GNAI1	2.45	KNOWN	TRUE	TRUE	TRUE
490	Dendritic Cell	GNAI2	29.65	KNOWN	TRUE	TRUE	TRUE
491	Dendritic Cell	GNAI3	6.95	NEW	FALSE	TRUE	FALSE
492	Dendritic Cell	GNAQ	2.9	KNOWN	TRUE	TRUE	TRUE
493	Dendritic Cell	GNAS	67.4	NEW	FALSE	TRUE	FALSE
494	Dendritic Cell	GNB2	23.25	NEW	FALSE	TRUE	FALSE
495	Dendritic Cell	GNB5	14	NEW	FALSE	TRUE	FALSE
496	Dendritic Cell	GNG2	41.75	KNOWN	FALSE	TRUE	FALSE
497	Dendritic Cell	GOLPH3	6.95	NEW	TRUE	FALSE	FALSE
498	Dendritic Cell	GORASP1	4.65	NEW	FALSE	TRUE	FALSE
499	Dendritic Cell	GPATCH2	3.75	NEW	TRUE	FALSE	FALSE
500	Dendritic Cell	GPCPD1	2.9	NEW	TRUE	FALSE	FALSE
501	Dendritic Cell	GPD2	1.4	NEW	TRUE	FALSE	FALSE
502	Dendritic Cell	GPR107	1.35	NEW	TRUE	FALSE	FALSE
503	Dendritic Cell	GPR132	4.05	NEW	TRUE	FALSE	FALSE
504	Dendritic Cell	GPR141	3	NEW	TRUE	FALSE	FALSE
505	Dendritic Cell	GPR146	7.45	NEW	TRUE	FALSE	FALSE
506	Dendritic Cell	GRAMD1A	2.85	NEW	TRUE	FALSE	FALSE
507	Dendritic Cell	GRAMD1B	5.3	NEW	TRUE	FALSE	FALSE
508	Dendritic Cell	GRB2	81.3	KNOWN	TRUE	TRUE	TRUE
509	Dendritic Cell	GRK2	8.55	NEW	TRUE	TRUE	TRUE
510	Dendritic Cell	GRK5	1.05	KNOWN	TRUE	TRUE	TRUE
511	Dendritic Cell	GRK6	10.9	NEW	FALSE	TRUE	FALSE
512	Dendritic Cell	GRN	1260.45	KNOWN	FALSE	TRUE	FALSE
513	Dendritic Cell	GSAP	7.25	NEW	TRUE	FALSE	FALSE
514	Dendritic Cell	GSK3B	1.15	KNOWN	TRUE	TRUE	TRUE
515	Dendritic Cell	GSN	311.15	KNOWN	TRUE	TRUE	TRUE
516	Dendritic Cell	GSTK1	277.05	NEW	TRUE	FALSE	FALSE
517	Dendritic Cell	GSTP1	2204.9	KNOWN	TRUE	FALSE	FALSE
518	Dendritic Cell	GTDC1	1.25	NEW	TRUE	FALSE	FALSE
519	Dendritic Cell	GTF2H1	7.45	KNOWN	FALSE	TRUE	FALSE
520	Dendritic Cell	GTF2I	15.05	KNOWN	TRUE	TRUE	TRUE
521	Dendritic Cell	GZMB	2924.95	NEW	FALSE	TRUE	FALSE
522	Dendritic Cell	H2AFX	1.1	KNOWN	FALSE	TRUE	FALSE
523	Dendritic Cell	HAMP	2.5	NEW	TRUE	FALSE	FALSE
524	Dendritic Cell	HBP1	27.15	NEW	TRUE	FALSE	FALSE
525	Dendritic Cell	HCFC1	3.05	KNOWN	TRUE	FALSE	FALSE
526	Dendritic Cell	HCK	166.55	KNOWN	TRUE	TRUE	TRUE
527	Dendritic Cell	HDAC1	74.4	KNOWN	TRUE	TRUE	TRUE
528	Dendritic Cell	HDAC2	42.15	KNOWN	FALSE	TRUE	FALSE
529	Dendritic Cell	HDAC3	71.65	KNOWN	FALSE	TRUE	FALSE
530	Dendritic Cell	HDAC4	2.3	KNOWN	TRUE	TRUE	TRUE
531	Dendritic Cell	HDAC6	7.2	KNOWN	FALSE	TRUE	FALSE
532	Dendritic Cell	HDAC9	39.8	KNOWN	TRUE	FALSE	FALSE
533	Dendritic Cell	HERC1	5.45	NEW	TRUE	FALSE	FALSE
534	Dendritic Cell	HGF	2.6	NEW	TRUE	TRUE	TRUE
535	Dendritic Cell	HHAT	1.85	NEW	TRUE	FALSE	FALSE
536	Dendritic Cell	HIF1A	12.35	KNOWN	TRUE	TRUE	TRUE
537	Dendritic Cell	HIPK3	6.85	KNOWN	TRUE	FALSE	FALSE
538	Dendritic Cell	HIST1H2AM	22	NEW	FALSE	TRUE	FALSE
539	Dendritic Cell	HIST1H2BB	4.65	KNOWN	TRUE	FALSE	FALSE
540	Dendritic Cell	HIST2H2AC	25.15	KNOWN	FALSE	TRUE	FALSE
541	Dendritic Cell	HIVEP1	4.75	NEW	TRUE	FALSE	FALSE
542	Dendritic Cell	HK1	39.45	NEW	TRUE	FALSE	FALSE
543	Dendritic Cell	HK2	5.2	NEW	TRUE	FALSE	FALSE
544	Dendritic Cell	HLA-A	31.1	NEW	FALSE	TRUE	FALSE
545	Dendritic Cell	HLA-B	216.9	NEW	FALSE	TRUE	FALSE
546	Dendritic Cell	HLA-DMA	5.25	NEW	TRUE	FALSE	FALSE
547	Dendritic Cell	HLA-DMB	19.65	NEW	TRUE	FALSE	FALSE
548	Dendritic Cell	HLA-DOA	5.45	NEW	TRUE	FALSE	FALSE
549	Dendritic Cell	HLA-DOB	5.5	NEW	TRUE	FALSE	FALSE
550	Dendritic Cell	HLA-DPA1	167	NEW	TRUE	FALSE	FALSE
551	Dendritic Cell	HLA-DPB1	395.55	KNOWN	TRUE	FALSE	FALSE
552	Dendritic Cell	HLA-DQA1	365.1	NEW	TRUE	FALSE	FALSE
553	Dendritic Cell	HLA-DQB1	221.4	NEW	TRUE	FALSE	FALSE
554	Dendritic Cell	HLA-DRA	91.6	KNOWN	TRUE	FALSE	FALSE
555	Dendritic Cell	HLA-DRB1	395.6	NEW	TRUE	FALSE	FALSE
556	Dendritic Cell	HLA-DRB5	32.85	NEW	TRUE	FALSE	FALSE
557	Dendritic Cell	HLA-E	39.1	KNOWN	TRUE	TRUE	TRUE
558	Dendritic Cell	HLA-F	3.25	KNOWN	TRUE	FALSE	FALSE
559	Dendritic Cell	HLX	10.45	NEW	TRUE	FALSE	FALSE
560	Dendritic Cell	HM13	240.25	NEW	TRUE	FALSE	FALSE
561	Dendritic Cell	HMGA1	73.6	KNOWN	TRUE	FALSE	FALSE
562	Dendritic Cell	HMGB1	462.5	KNOWN	TRUE	TRUE	TRUE
563	Dendritic Cell	HMGB2	72.1	KNOWN	FALSE	TRUE	FALSE
564	Dendritic Cell	HMGN1	214.2	NEW	FALSE	TRUE	FALSE
565	Dendritic Cell	HMOX1	16.05	KNOWN	TRUE	TRUE	TRUE
566	Dendritic Cell	HNRNPK	324.45	NEW	TRUE	TRUE	TRUE
567	Dendritic Cell	HNRNPL	1.45	NEW	TRUE	FALSE	FALSE
568	Dendritic Cell	HNRNPM	78.4	NEW	FALSE	TRUE	FALSE
569	Dendritic Cell	HNRNPR	30.65	NEW	TRUE	FALSE	FALSE
570	Dendritic Cell	HNRNPU	21.65	NEW	TRUE	TRUE	TRUE
571	Dendritic Cell	HNRNPUL1	9.9	KNOWN	TRUE	FALSE	FALSE
572	Dendritic Cell	HOXA9	3.2	NEW	TRUE	FALSE	FALSE
573	Dendritic Cell	HPCAL1	26.55	NEW	TRUE	FALSE	FALSE
574	Dendritic Cell	HS1BP3	6.15	NEW	TRUE	FALSE	FALSE
575	Dendritic Cell	HSF1	16.55	KNOWN	FALSE	TRUE	FALSE
576	Dendritic Cell	HSP90AA1	131.75	NEW	TRUE	TRUE	TRUE
577	Dendritic Cell	HSP90AB1	269.6	KNOWN	TRUE	TRUE	TRUE
578	Dendritic Cell	HSP90B1	269.85	KNOWN	FALSE	TRUE	FALSE
579	Dendritic Cell	HSPB1	42.8	KNOWN	TRUE	TRUE	TRUE
580	Dendritic Cell	HSPD1	58.2	KNOWN	FALSE	TRUE	FALSE
581	Dendritic Cell	HTRA2	5	KNOWN	FALSE	TRUE	FALSE
582	Dendritic Cell	ICAM1	16.45	KNOWN	TRUE	TRUE	TRUE
583	Dendritic Cell	ICAM4	18.25	NEW	TRUE	FALSE	FALSE
584	Dendritic Cell	ID2	102.15	KNOWN	FALSE	TRUE	FALSE
585	Dendritic Cell	ID3	3.4	KNOWN	FALSE	TRUE	FALSE
586	Dendritic Cell	IDO1	10.9	KNOWN	TRUE	FALSE	FALSE
587	Dendritic Cell	IFI16	53.4	KNOWN	TRUE	TRUE	TRUE
588	Dendritic Cell	IFI35	57.9	NEW	TRUE	FALSE	FALSE
589	Dendritic Cell	IFI6	55.35	NEW	TRUE	FALSE	FALSE
590	Dendritic Cell	IFIT1	4.05	NEW	TRUE	FALSE	FALSE
591	Dendritic Cell	IFIT3	7.95	NEW	TRUE	FALSE	FALSE
592	Dendritic Cell	IFITM1	43.75	KNOWN	TRUE	TRUE	TRUE
593	Dendritic Cell	IFITM3	148.15	NEW	TRUE	FALSE	FALSE
594	Dendritic Cell	IFNLR1	5.3	NEW	TRUE	FALSE	FALSE
595	Dendritic Cell	IGF2R	1.35	KNOWN	TRUE	FALSE	FALSE
596	Dendritic Cell	IGFBP3	27.45	KNOWN	TRUE	TRUE	TRUE
597	Dendritic Cell	IKBKE	5.1	KNOWN	TRUE	TRUE	TRUE
598	Dendritic Cell	IL13RA1	8.6	KNOWN	FALSE	TRUE	FALSE
599	Dendritic Cell	IL15	2.7	KNOWN	TRUE	FALSE	FALSE
600	Dendritic Cell	IL15RA	3.1	KNOWN	TRUE	TRUE	TRUE
601	Dendritic Cell	IL16	118.65	NEW	TRUE	TRUE	TRUE
602	Dendritic Cell	IL18	14.4	KNOWN	TRUE	TRUE	TRUE
603	Dendritic Cell	IL1B	7.3	KNOWN	TRUE	TRUE	TRUE
604	Dendritic Cell	IL1RAP	1.8	KNOWN	FALSE	TRUE	FALSE
605	Dendritic Cell	IL3RA	274.05	NEW	FALSE	TRUE	FALSE
606	Dendritic Cell	IL4R	3.4	NEW	TRUE	TRUE	TRUE
607	Dendritic Cell	ILK	152.55	KNOWN	FALSE	TRUE	FALSE
608	Dendritic Cell	IMMP2L	17.15	NEW	TRUE	FALSE	FALSE
609	Dendritic Cell	ING1	4.05	KNOWN	TRUE	FALSE	FALSE
610	Dendritic Cell	INPP4A	2.05	NEW	TRUE	FALSE	FALSE
611	Dendritic Cell	INPP5D	8.25	NEW	TRUE	FALSE	FALSE
612	Dendritic Cell	INSR	8.05	KNOWN	TRUE	TRUE	TRUE
613	Dendritic Cell	INTS7	8.25	NEW	TRUE	FALSE	FALSE
614	Dendritic Cell	IPCEF1	7.2	NEW	TRUE	FALSE	FALSE
615	Dendritic Cell	IQGAP1	16.5	KNOWN	FALSE	TRUE	FALSE
616	Dendritic Cell	IQGAP2	4.9	KNOWN	TRUE	FALSE	FALSE
617	Dendritic Cell	IQSEC1	3.2	NEW	TRUE	FALSE	FALSE
618	Dendritic Cell	IRF1	69.95	KNOWN	TRUE	TRUE	TRUE
619	Dendritic Cell	IRF2	43.85	KNOWN	TRUE	FALSE	FALSE
620	Dendritic Cell	IRF5	27.3	NEW	TRUE	TRUE	TRUE
621	Dendritic Cell	ISG20	79.2	NEW	TRUE	FALSE	FALSE
622	Dendritic Cell	ITGA4	36.55	KNOWN	FALSE	TRUE	FALSE
623	Dendritic Cell	ITGA5	27.5	KNOWN	FALSE	TRUE	FALSE
624	Dendritic Cell	ITGAL	11.95	KNOWN	FALSE	TRUE	FALSE
625	Dendritic Cell	ITGAM	4.7	KNOWN	TRUE	TRUE	TRUE
626	Dendritic Cell	ITGAX	15.3	NEW	FALSE	TRUE	FALSE
627	Dendritic Cell	ITGB1	31.8	KNOWN	FALSE	TRUE	FALSE
628	Dendritic Cell	ITGB4	2.15	NEW	FALSE	TRUE	FALSE
629	Dendritic Cell	ITGB7	24.6	NEW	TRUE	TRUE	TRUE
630	Dendritic Cell	ITPR1	1.7	KNOWN	TRUE	FALSE	FALSE
631	Dendritic Cell	ITPR2	6.2	NEW	TRUE	FALSE	FALSE
632	Dendritic Cell	JAK2	16.3	KNOWN	TRUE	TRUE	TRUE
633	Dendritic Cell	JMJD1C	2.9	NEW	TRUE	FALSE	FALSE
634	Dendritic Cell	JUNB	41.75	KNOWN	TRUE	TRUE	TRUE
635	Dendritic Cell	JUND	7.75	KNOWN	TRUE	TRUE	TRUE
636	Dendritic Cell	KAT5	25.4	KNOWN	FALSE	TRUE	FALSE
637	Dendritic Cell	KAT8	3.7	NEW	FALSE	TRUE	FALSE
638	Dendritic Cell	KCNK1	3.1	NEW	TRUE	FALSE	FALSE
639	Dendritic Cell	KDM1A	4.55	KNOWN	FALSE	TRUE	FALSE
640	Dendritic Cell	KDM2B	3.8	KNOWN	TRUE	FALSE	FALSE
641	Dendritic Cell	KDM4C	5.1	NEW	TRUE	FALSE	FALSE
642	Dendritic Cell	KDM5A	24.85	KNOWN	FALSE	TRUE	FALSE
643	Dendritic Cell	KEAP1	34.8	KNOWN	FALSE	TRUE	FALSE
644	Dendritic Cell	KHDRBS1	7.4	KNOWN	FALSE	TRUE	FALSE
645	Dendritic Cell	KHDRBS2	1.1	NEW	FALSE	TRUE	FALSE
646	Dendritic Cell	KHSRP	5.1	NEW	TRUE	FALSE	FALSE
647	Dendritic Cell	KIF2A	13.7	NEW	TRUE	FALSE	FALSE
648	Dendritic Cell	KLF11	3.35	KNOWN	TRUE	FALSE	FALSE
649	Dendritic Cell	KLF2	1.7	NEW	TRUE	FALSE	FALSE
650	Dendritic Cell	KLF4	1.45	KNOWN	TRUE	FALSE	FALSE
651	Dendritic Cell	KLF6	100.05	KNOWN	TRUE	FALSE	FALSE
652	Dendritic Cell	KLF7	3.45	NEW	TRUE	FALSE	FALSE
653	Dendritic Cell	KLHL6	2.9	NEW	TRUE	FALSE	FALSE
654	Dendritic Cell	KLRD1	1.5	NEW	FALSE	TRUE	FALSE
655	Dendritic Cell	KLRK1	1.05	KNOWN	FALSE	TRUE	FALSE
656	Dendritic Cell	KMT5A	1.2	NEW	FALSE	TRUE	FALSE
657	Dendritic Cell	KPNA2	45	KNOWN	FALSE	TRUE	FALSE
658	Dendritic Cell	KPNB1	4.75	KNOWN	FALSE	TRUE	FALSE
659	Dendritic Cell	KRAS	8.8	KNOWN	FALSE	TRUE	FALSE
660	Dendritic Cell	KRT8	1.1	KNOWN	TRUE	FALSE	FALSE
661	Dendritic Cell	KTN1	117.55	NEW	FALSE	TRUE	FALSE
662	Dendritic Cell	KYNU	85.3	NEW	TRUE	FALSE	FALSE
663	Dendritic Cell	LAP3	142.3	NEW	TRUE	FALSE	FALSE
664	Dendritic Cell	LAPTM5	535.55	NEW	TRUE	FALSE	FALSE
665	Dendritic Cell	LASP1	21.5	NEW	FALSE	TRUE	FALSE
666	Dendritic Cell	LATS1	2.7	NEW	TRUE	TRUE	TRUE
667	Dendritic Cell	LCP2	16.2	KNOWN	TRUE	TRUE	TRUE
668	Dendritic Cell	LDLR	1.05	KNOWN	TRUE	FALSE	FALSE
669	Dendritic Cell	LGALS3	124.25	NEW	TRUE	FALSE	FALSE
670	Dendritic Cell	LHFPL2	3.35	NEW	TRUE	FALSE	FALSE
671	Dendritic Cell	LIMD1	3.2	NEW	TRUE	FALSE	FALSE
672	Dendritic Cell	LIMK1	3.4	KNOWN	FALSE	TRUE	FALSE
673	Dendritic Cell	LIMK2	2.9	NEW	TRUE	TRUE	TRUE
674	Dendritic Cell	LIMS1	29.25	NEW	TRUE	TRUE	TRUE
675	Dendritic Cell	LIPA	62.75	NEW	TRUE	FALSE	FALSE
676	Dendritic Cell	LITAF	180.05	NEW	TRUE	FALSE	FALSE
677	Dendritic Cell	LMNA	50.3	NEW	TRUE	FALSE	FALSE
678	Dendritic Cell	LPP	3.7	NEW	TRUE	FALSE	FALSE
679	Dendritic Cell	LRRFIP1	71	NEW	TRUE	FALSE	FALSE
680	Dendritic Cell	LRRK2	2.2	KNOWN	TRUE	TRUE	TRUE
681	Dendritic Cell	LTB	33.7	KNOWN	FALSE	TRUE	FALSE
682	Dendritic Cell	LTBR	25.85	KNOWN	FALSE	TRUE	FALSE
683	Dendritic Cell	LTK	2.35	KNOWN	FALSE	TRUE	FALSE
684	Dendritic Cell	LY96	35.9	KNOWN	TRUE	FALSE	FALSE
685	Dendritic Cell	LYN	21.45	KNOWN	TRUE	TRUE	TRUE
686	Dendritic Cell	MACF1	1.85	KNOWN	TRUE	FALSE	FALSE
687	Dendritic Cell	MAD1L1	43.95	NEW	TRUE	FALSE	FALSE
688	Dendritic Cell	MAF1	85.85	NEW	FALSE	TRUE	FALSE
689	Dendritic Cell	MAFG	1.8	KNOWN	FALSE	TRUE	FALSE
690	Dendritic Cell	MAML3	1.15	KNOWN	TRUE	FALSE	FALSE
691	Dendritic Cell	MAN1A1	1.45	NEW	TRUE	FALSE	FALSE
692	Dendritic Cell	MAP1LC3A	1.75	KNOWN	FALSE	TRUE	FALSE
693	Dendritic Cell	MAP2K1	10.35	KNOWN	FALSE	TRUE	FALSE
694	Dendritic Cell	MAP2K2	11.05	KNOWN	FALSE	TRUE	FALSE
695	Dendritic Cell	MAP2K3	42.2	NEW	FALSE	TRUE	FALSE
696	Dendritic Cell	MAP2K4	1.3	KNOWN	FALSE	TRUE	FALSE
697	Dendritic Cell	MAP2K5	4.9	NEW	FALSE	TRUE	FALSE
698	Dendritic Cell	MAP2K6	39.15	NEW	FALSE	TRUE	FALSE
699	Dendritic Cell	MAP3K1	1.3	KNOWN	TRUE	TRUE	TRUE
700	Dendritic Cell	MAP3K11	5.45	KNOWN	FALSE	TRUE	FALSE
701	Dendritic Cell	MAP3K2	2.9	KNOWN	FALSE	TRUE	FALSE
702	Dendritic Cell	MAP3K20	6.85	NEW	FALSE	TRUE	FALSE
703	Dendritic Cell	MAP3K3	2.95	KNOWN	FALSE	TRUE	FALSE
704	Dendritic Cell	MAP3K4	5	KNOWN	FALSE	TRUE	FALSE
705	Dendritic Cell	MAP3K5	1.35	KNOWN	TRUE	TRUE	TRUE
706	Dendritic Cell	MAP3K7	10.45	KNOWN	TRUE	TRUE	TRUE
707	Dendritic Cell	MAP3K8	20	KNOWN	TRUE	TRUE	TRUE
708	Dendritic Cell	MAP4	8.15	NEW	TRUE	FALSE	FALSE
709	Dendritic Cell	MAP4K1	22.25	KNOWN	FALSE	TRUE	FALSE
710	Dendritic Cell	MAP4K2	4.25	KNOWN	FALSE	TRUE	FALSE
711	Dendritic Cell	MAP4K4	3.25	KNOWN	TRUE	TRUE	TRUE
712	Dendritic Cell	MAP4K5	3.6	KNOWN	FALSE	TRUE	FALSE
713	Dendritic Cell	MAPK1	3	KNOWN	TRUE	TRUE	TRUE
714	Dendritic Cell	MAPK14	5.65	KNOWN	TRUE	TRUE	TRUE
715	Dendritic Cell	MAPK3	2.35	KNOWN	TRUE	TRUE	TRUE
716	Dendritic Cell	MAPK7	1.55	KNOWN	FALSE	TRUE	FALSE
717	Dendritic Cell	MAPK8	1.35	KNOWN	TRUE	TRUE	TRUE
718	Dendritic Cell	MAPKAP1	5.45	NEW	TRUE	TRUE	TRUE
719	Dendritic Cell	MAPKAPK2	11.05	KNOWN	TRUE	TRUE	TRUE
720	Dendritic Cell	MAPKAPK3	99.9	KNOWN	TRUE	FALSE	FALSE
721	Dendritic Cell	MAPKAPK5	2.2	NEW	TRUE	TRUE	TRUE
722	Dendritic Cell	MARCH1	26.85	NEW	TRUE	FALSE	FALSE
723	Dendritic Cell	MARK3	3.1	KNOWN	TRUE	TRUE	TRUE
724	Dendritic Cell	MAT2A	18.1	NEW	TRUE	FALSE	FALSE
725	Dendritic Cell	MAVS	1.4	NEW	TRUE	TRUE	TRUE
726	Dendritic Cell	MAX	106.7	NEW	FALSE	TRUE	FALSE
727	Dendritic Cell	MBNL1	42.2	NEW	TRUE	FALSE	FALSE
728	Dendritic Cell	MBP	9.55	NEW	TRUE	FALSE	FALSE
729	Dendritic Cell	MCC	1.25	NEW	TRUE	FALSE	FALSE
730	Dendritic Cell	MCL1	11.85	KNOWN	TRUE	FALSE	FALSE
731	Dendritic Cell	MCM3	21.75	KNOWN	TRUE	FALSE	FALSE
732	Dendritic Cell	MCM7	3.4	KNOWN	TRUE	FALSE	FALSE
733	Dendritic Cell	MCPH1	2.25	NEW	FALSE	TRUE	FALSE
734	Dendritic Cell	MCTP1	15.1	NEW	TRUE	FALSE	FALSE
735	Dendritic Cell	MDM2	3.4	KNOWN	TRUE	TRUE	TRUE
736	Dendritic Cell	MDM4	5.2	KNOWN	TRUE	TRUE	TRUE
737	Dendritic Cell	MED14	1.75	KNOWN	FALSE	TRUE	FALSE
738	Dendritic Cell	MED15	8.65	KNOWN	TRUE	FALSE	FALSE
739	Dendritic Cell	MED16	30.65	KNOWN	TRUE	FALSE	FALSE
740	Dendritic Cell	MED28	4.9	NEW	TRUE	FALSE	FALSE
741	Dendritic Cell	MED4	55.2	KNOWN	TRUE	FALSE	FALSE
742	Dendritic Cell	MEF2C	88.15	KNOWN	TRUE	TRUE	TRUE
743	Dendritic Cell	MEF2D	3	KNOWN	TRUE	FALSE	FALSE
744	Dendritic Cell	METTL8	4.85	NEW	TRUE	FALSE	FALSE
745	Dendritic Cell	METTL9	18.15	NEW	TRUE	FALSE	FALSE
746	Dendritic Cell	MGAT1	146.45	NEW	TRUE	FALSE	FALSE
747	Dendritic Cell	MGLL	45.6	NEW	TRUE	FALSE	FALSE
748	Dendritic Cell	MGMT	26.3	KNOWN	TRUE	FALSE	FALSE
749	Dendritic Cell	MGRN1	3	NEW	TRUE	FALSE	FALSE
750	Dendritic Cell	MICAL2	2.65	NEW	TRUE	FALSE	FALSE
751	Dendritic Cell	MITF	3.05	KNOWN	TRUE	FALSE	FALSE
752	Dendritic Cell	MKNK1	10.65	KNOWN	FALSE	TRUE	FALSE
753	Dendritic Cell	MKNK2	7.8	KNOWN	FALSE	TRUE	FALSE
754	Dendritic Cell	MKRN1	10.55	NEW	FALSE	TRUE	FALSE
755	Dendritic Cell	MLH1	11.5	KNOWN	TRUE	TRUE	TRUE
756	Dendritic Cell	MOB1A	45.95	NEW	TRUE	FALSE	FALSE
757	Dendritic Cell	MOB1B	1.7	NEW	TRUE	FALSE	FALSE
758	Dendritic Cell	MOV10	3.45	NEW	TRUE	FALSE	FALSE
759	Dendritic Cell	MPG	74.6	KNOWN	FALSE	TRUE	FALSE
760	Dendritic Cell	MPRIP	5.75	NEW	FALSE	TRUE	FALSE
761	Dendritic Cell	MPZL1	37.1	NEW	TRUE	FALSE	FALSE
762	Dendritic Cell	MR1	13	KNOWN	TRUE	FALSE	FALSE
763	Dendritic Cell	MRC1	2.1	NEW	FALSE	TRUE	FALSE
764	Dendritic Cell	MRE11	8.7	NEW	TRUE	TRUE	TRUE
765	Dendritic Cell	MRPL27	160.2	NEW	TRUE	FALSE	FALSE
766	Dendritic Cell	MRPS27	27	NEW	TRUE	FALSE	FALSE
767	Dendritic Cell	MSC	2.85	NEW	TRUE	FALSE	FALSE
768	Dendritic Cell	MSH2	2.7	KNOWN	TRUE	TRUE	TRUE
769	Dendritic Cell	MTHFR	1.1	NEW	TRUE	FALSE	FALSE
770	Dendritic Cell	MTOR	1.25	KNOWN	TRUE	TRUE	TRUE
771	Dendritic Cell	MTSS1	5.25	KNOWN	TRUE	FALSE	FALSE
772	Dendritic Cell	MVP	82.25	NEW	TRUE	FALSE	FALSE
773	Dendritic Cell	MX1	42.15	KNOWN	TRUE	FALSE	FALSE
774	Dendritic Cell	MYBL2	42.25	NEW	FALSE	TRUE	FALSE
775	Dendritic Cell	MYC	18.95	KNOWN	TRUE	TRUE	TRUE
776	Dendritic Cell	MYCBP2	2.1	NEW	TRUE	TRUE	TRUE
777	Dendritic Cell	MYH9	11.2	NEW	TRUE	FALSE	FALSE
778	Dendritic Cell	MYLK	3.05	NEW	TRUE	TRUE	TRUE
779	Dendritic Cell	MYO9B	2.6	KNOWN	TRUE	FALSE	FALSE
780	Dendritic Cell	MYOF	6.05	KNOWN	TRUE	FALSE	FALSE
781	Dendritic Cell	NAA35	3.95	NEW	TRUE	FALSE	FALSE
782	Dendritic Cell	NABP1	2.3	NEW	TRUE	FALSE	FALSE
783	Dendritic Cell	NAIP	2.45	NEW	FALSE	TRUE	FALSE
784	Dendritic Cell	NBN	13.25	NEW	TRUE	TRUE	TRUE
785	Dendritic Cell	NCBP1	8.35	KNOWN	FALSE	TRUE	FALSE
786	Dendritic Cell	NCK1	15.05	KNOWN	FALSE	TRUE	FALSE
787	Dendritic Cell	NCK2	1.35	KNOWN	FALSE	TRUE	FALSE
788	Dendritic Cell	NCL	135.35	NEW	FALSE	TRUE	FALSE
789	Dendritic Cell	NCOA1	3.55	KNOWN	TRUE	TRUE	TRUE
790	Dendritic Cell	NCOA3	4.45	KNOWN	FALSE	TRUE	FALSE
791	Dendritic Cell	NCOA7	20.35	NEW	TRUE	FALSE	FALSE
792	Dendritic Cell	NDRG1	8	KNOWN	TRUE	TRUE	TRUE
793	Dendritic Cell	NDRG2	91.4	NEW	FALSE	TRUE	FALSE
794	Dendritic Cell	NDST1	2	NEW	TRUE	FALSE	FALSE
795	Dendritic Cell	NEDD9	10.15	NEW	TRUE	TRUE	TRUE
796	Dendritic Cell	NEK6	25.1	NEW	TRUE	TRUE	TRUE
797	Dendritic Cell	NEK7	1.45	NEW	TRUE	FALSE	FALSE
798	Dendritic Cell	NEK9	1.65	KNOWN	FALSE	TRUE	FALSE
799	Dendritic Cell	NF2	11.35	KNOWN	FALSE	TRUE	FALSE
800	Dendritic Cell	NFAM1	7.35	NEW	FALSE	TRUE	FALSE
801	Dendritic Cell	NFATC1	2.7	KNOWN	TRUE	FALSE	FALSE
802	Dendritic Cell	NFATC3	3.9	KNOWN	FALSE	TRUE	FALSE
803	Dendritic Cell	NFIA	1.05	NEW	TRUE	FALSE	FALSE
804	Dendritic Cell	NFIC	1.95	KNOWN	TRUE	FALSE	FALSE
805	Dendritic Cell	NFKBIZ	4.5	KNOWN	TRUE	FALSE	FALSE
806	Dendritic Cell	NFYA	3.45	KNOWN	TRUE	TRUE	TRUE
807	Dendritic Cell	NFYB	9.55	KNOWN	TRUE	FALSE	FALSE
808	Dendritic Cell	NFYC	47.35	KNOWN	TRUE	FALSE	FALSE
809	Dendritic Cell	NIN	4.85	NEW	FALSE	TRUE	FALSE
810	Dendritic Cell	NINJ1	36.7	NEW	TRUE	FALSE	FALSE
811	Dendritic Cell	NKIRAS1	3.1	NEW	FALSE	TRUE	FALSE
812	Dendritic Cell	NLRC5	1.2	NEW	TRUE	FALSE	FALSE
813	Dendritic Cell	NME1	66.65	KNOWN	TRUE	FALSE	FALSE
814	Dendritic Cell	NME7	4.45	NEW	TRUE	FALSE	FALSE
815	Dendritic Cell	NMI	50.25	KNOWN	TRUE	FALSE	FALSE
816	Dendritic Cell	NOD1	5.15	KNOWN	FALSE	TRUE	FALSE
817	Dendritic Cell	NOLC1	12.95	NEW	TRUE	TRUE	TRUE
818	Dendritic Cell	NOTCH2	3.45	KNOWN	FALSE	TRUE	FALSE
819	Dendritic Cell	NPM1	481.4	KNOWN	FALSE	TRUE	FALSE
820	Dendritic Cell	NQO1	2.4	NEW	TRUE	FALSE	FALSE
821	Dendritic Cell	NQO2	33.05	NEW	TRUE	FALSE	FALSE
822	Dendritic Cell	NR1D1	1.05	NEW	FALSE	TRUE	FALSE
823	Dendritic Cell	NR1H2	90.2	KNOWN	FALSE	TRUE	FALSE
824	Dendritic Cell	NR2C2	1.1	KNOWN	FALSE	TRUE	FALSE
825	Dendritic Cell	NR3C1	24.5	KNOWN	TRUE	TRUE	TRUE
826	Dendritic Cell	NR4A1	1.75	KNOWN	TRUE	TRUE	TRUE
827	Dendritic Cell	NRAS	9.7	KNOWN	FALSE	TRUE	FALSE
828	Dendritic Cell	NRG1	3.5	NEW	TRUE	TRUE	TRUE
829	Dendritic Cell	NRP1	19.55	KNOWN	TRUE	TRUE	TRUE
830	Dendritic Cell	NSD1	7.2	NEW	TRUE	FALSE	FALSE
831	Dendritic Cell	NSMAF	8.35	NEW	TRUE	FALSE	FALSE
832	Dendritic Cell	NTM	8.05	NEW	TRUE	FALSE	FALSE
833	Dendritic Cell	NUAK2	6.45	NEW	FALSE	TRUE	FALSE
834	Dendritic Cell	NUMB	35.8	KNOWN	FALSE	TRUE	FALSE
835	Dendritic Cell	NUP153	1.35	NEW	FALSE	TRUE	FALSE
836	Dendritic Cell	NUP210	5.05	NEW	TRUE	FALSE	FALSE
837	Dendritic Cell	OAS2	17.25	NEW	TRUE	FALSE	FALSE
838	Dendritic Cell	OAS3	2.45	NEW	TRUE	FALSE	FALSE
839	Dendritic Cell	OASL	4.9	NEW	TRUE	FALSE	FALSE
840	Dendritic Cell	OGG1	11.2	NEW	TRUE	FALSE	FALSE
841	Dendritic Cell	OGT	5.55	NEW	FALSE	TRUE	FALSE
842	Dendritic Cell	OLR1	1.3	KNOWN	FALSE	TRUE	FALSE
843	Dendritic Cell	OPTN	2.85	KNOWN	TRUE	FALSE	FALSE
844	Dendritic Cell	OSBPL3	2.45	NEW	TRUE	FALSE	FALSE
845	Dendritic Cell	OSBPL8	46.2	NEW	TRUE	FALSE	FALSE
846	Dendritic Cell	OSBPL9	24.35	NEW	TRUE	FALSE	FALSE
847	Dendritic Cell	OTUB1	152.55	KNOWN	FALSE	TRUE	FALSE
848	Dendritic Cell	OXSR1	1.75	NEW	FALSE	TRUE	FALSE
849	Dendritic Cell	P2RY6	56.75	NEW	TRUE	TRUE	TRUE
850	Dendritic Cell	PA2G4	89.65	KNOWN	TRUE	TRUE	TRUE
851	Dendritic Cell	PACSIN2	13	KNOWN	TRUE	FALSE	FALSE
852	Dendritic Cell	PAG1	2.75	KNOWN	TRUE	TRUE	TRUE
853	Dendritic Cell	PAK1	124.55	KNOWN	TRUE	TRUE	TRUE
854	Dendritic Cell	PAK2	15.4	KNOWN	FALSE	TRUE	FALSE
855	Dendritic Cell	PANK2	4.8	NEW	TRUE	FALSE	FALSE
856	Dendritic Cell	PARD6A	2.85	KNOWN	FALSE	TRUE	FALSE
857	Dendritic Cell	PARK7	814.35	KNOWN	FALSE	TRUE	FALSE
858	Dendritic Cell	PARP1	53.9	KNOWN	FALSE	TRUE	FALSE
859	Dendritic Cell	PARP10	8.95	NEW	TRUE	FALSE	FALSE
860	Dendritic Cell	PARP14	3.1	NEW	TRUE	FALSE	FALSE
861	Dendritic Cell	PARP9	13.45	NEW	TRUE	FALSE	FALSE
862	Dendritic Cell	PCBP2	45.6	NEW	FALSE	TRUE	FALSE
863	Dendritic Cell	PCK2	7.55	NEW	TRUE	FALSE	FALSE
864	Dendritic Cell	PCNA	27.1	KNOWN	TRUE	TRUE	TRUE
865	Dendritic Cell	PDE4B	5.7	NEW	TRUE	FALSE	FALSE
866	Dendritic Cell	PDE7A	1.75	NEW	TRUE	FALSE	FALSE
867	Dendritic Cell	PDGFA	1.75	NEW	FALSE	TRUE	FALSE
868	Dendritic Cell	PDIA3	13.75	KNOWN	FALSE	TRUE	FALSE
869	Dendritic Cell	PDK1	1.75	NEW	FALSE	TRUE	FALSE
870	Dendritic Cell	PDK2	19	NEW	FALSE	TRUE	FALSE
871	Dendritic Cell	PDLIM5	11.45	NEW	TRUE	FALSE	FALSE
872	Dendritic Cell	PDPK1	6.2	KNOWN	TRUE	TRUE	TRUE
873	Dendritic Cell	PEA15	35.25	KNOWN	FALSE	TRUE	FALSE
874	Dendritic Cell	PEBP1	154.55	KNOWN	TRUE	TRUE	TRUE
875	Dendritic Cell	PECAM1	108.3	NEW	TRUE	FALSE	FALSE
876	Dendritic Cell	PELI1	2.5	NEW	TRUE	TRUE	TRUE
877	Dendritic Cell	PER2	1.45	NEW	TRUE	FALSE	FALSE
878	Dendritic Cell	PFKFB3	3.4	NEW	TRUE	FALSE	FALSE
879	Dendritic Cell	PFN1	5646.65	KNOWN	FALSE	TRUE	FALSE
880	Dendritic Cell	PGK1	205.6	NEW	FALSE	TRUE	FALSE
881	Dendritic Cell	PGPEP1	2.5	NEW	TRUE	FALSE	FALSE
882	Dendritic Cell	PGS1	13.85	NEW	TRUE	FALSE	FALSE
883	Dendritic Cell	PHACTR1	35.45	NEW	TRUE	TRUE	TRUE
884	Dendritic Cell	PHACTR2	3	NEW	TRUE	FALSE	FALSE
885	Dendritic Cell	PHACTR4	2	NEW	TRUE	FALSE	FALSE
886	Dendritic Cell	PHB	291.65	KNOWN	FALSE	TRUE	FALSE
887	Dendritic Cell	PIAS1	21.25	KNOWN	FALSE	TRUE	FALSE
888	Dendritic Cell	PIAS3	6.85	KNOWN	TRUE	FALSE	FALSE
889	Dendritic Cell	PIAS4	9.55	KNOWN	FALSE	TRUE	FALSE
890	Dendritic Cell	PIEZO1	5.05	NEW	TRUE	FALSE	FALSE
891	Dendritic Cell	PIK3AP1	10.85	NEW	TRUE	TRUE	TRUE
892	Dendritic Cell	PIK3C3	7.1	KNOWN	FALSE	TRUE	FALSE
893	Dendritic Cell	PIK3CA	1.05	KNOWN	FALSE	TRUE	FALSE
894	Dendritic Cell	PIK3CB	4.05	KNOWN	FALSE	TRUE	FALSE
895	Dendritic Cell	PIK3CG	7.95	KNOWN	FALSE	TRUE	FALSE
896	Dendritic Cell	PIK3R4	4.15	KNOWN	FALSE	TRUE	FALSE
897	Dendritic Cell	PIK3R5	9.3	NEW	TRUE	FALSE	FALSE
898	Dendritic Cell	PIM1	3.75	KNOWN	TRUE	TRUE	TRUE
899	Dendritic Cell	PIM2	12.9	NEW	TRUE	FALSE	FALSE
900	Dendritic Cell	PIM3	4.1	NEW	TRUE	FALSE	FALSE
901	Dendritic Cell	PIN1	221.6	KNOWN	FALSE	TRUE	FALSE
902	Dendritic Cell	PIP4K2A	40.05	NEW	TRUE	TRUE	TRUE
903	Dendritic Cell	PKIG	20.65	NEW	TRUE	FALSE	FALSE
904	Dendritic Cell	PKM	376.95	NEW	TRUE	TRUE	TRUE
905	Dendritic Cell	PKN1	19.95	KNOWN	FALSE	TRUE	FALSE
906	Dendritic Cell	PKN2	6.2	KNOWN	FALSE	TRUE	FALSE
907	Dendritic Cell	PLA2G4A	4.75	KNOWN	FALSE	TRUE	FALSE
908	Dendritic Cell	PLAC8	1111.15	NEW	TRUE	FALSE	FALSE
909	Dendritic Cell	PLAGL1	9.6	NEW	TRUE	FALSE	FALSE
910	Dendritic Cell	PLAU	1.4	KNOWN	TRUE	TRUE	TRUE
911	Dendritic Cell	PLAUR	123.4	KNOWN	TRUE	TRUE	TRUE
912	Dendritic Cell	PLB1	2.65	NEW	TRUE	FALSE	FALSE
913	Dendritic Cell	PLCB2	1.65	KNOWN	FALSE	TRUE	FALSE
914	Dendritic Cell	PLCB4	1.4	NEW	TRUE	FALSE	FALSE
915	Dendritic Cell	PLD2	2.35	NEW	TRUE	TRUE	TRUE
916	Dendritic Cell	PLEKHA2	3.25	NEW	TRUE	FALSE	FALSE
917	Dendritic Cell	PLEKHO1	22.2	NEW	TRUE	FALSE	FALSE
918	Dendritic Cell	PLK2	1.5	NEW	TRUE	TRUE	TRUE
919	Dendritic Cell	PLK3	2.7	KNOWN	TRUE	TRUE	TRUE
920	Dendritic Cell	PLSCR1	58.3	KNOWN	TRUE	FALSE	FALSE
921	Dendritic Cell	PLSCR3	12.8	NEW	TRUE	FALSE	FALSE
922	Dendritic Cell	PLXNB2	8	KNOWN	TRUE	FALSE	FALSE
923	Dendritic Cell	PLXNC1	1.75	NEW	TRUE	FALSE	FALSE
924	Dendritic Cell	PMAIP1	9.9	NEW	TRUE	TRUE	TRUE
925	Dendritic Cell	PML	10.8	KNOWN	TRUE	TRUE	TRUE
926	Dendritic Cell	PMP22	15.4	NEW	FALSE	TRUE	FALSE
927	Dendritic Cell	PNKP	6.55	KNOWN	TRUE	FALSE	FALSE
928	Dendritic Cell	PNPLA8	18	NEW	TRUE	FALSE	FALSE
929	Dendritic Cell	POLA2	7.45	KNOWN	FALSE	TRUE	FALSE
930	Dendritic Cell	POLD4	125.7	KNOWN	FALSE	TRUE	FALSE
931	Dendritic Cell	PON2	18	NEW	TRUE	FALSE	FALSE
932	Dendritic Cell	POU2F1	2.5	KNOWN	TRUE	FALSE	FALSE
933	Dendritic Cell	POU2F2	10.7	KNOWN	TRUE	FALSE	FALSE
934	Dendritic Cell	PPARA	1.7	KNOWN	TRUE	TRUE	TRUE
935	Dendritic Cell	PPFIBP2	3.45	NEW	TRUE	FALSE	FALSE
936	Dendritic Cell	PPIA	1718.9	KNOWN	FALSE	TRUE	FALSE
937	Dendritic Cell	PPM1A	1.05	KNOWN	TRUE	TRUE	TRUE
938	Dendritic Cell	PPM1B	3.25	KNOWN	TRUE	TRUE	TRUE
939	Dendritic Cell	PPM1D	10.2	KNOWN	TRUE	TRUE	TRUE
940	Dendritic Cell	PPM1G	68.3	KNOWN	TRUE	FALSE	FALSE
941	Dendritic Cell	PPM1J	34.15	KNOWN	TRUE	FALSE	FALSE
942	Dendritic Cell	PPM1M	10.3	NEW	FALSE	TRUE	FALSE
943	Dendritic Cell	PPP1CA	526.05	KNOWN	TRUE	TRUE	TRUE
944	Dendritic Cell	PPP1CB	51.35	KNOWN	TRUE	TRUE	TRUE
945	Dendritic Cell	PPP1CC	20.15	KNOWN	TRUE	TRUE	TRUE
946	Dendritic Cell	PPP1R12A	34.2	NEW	FALSE	TRUE	FALSE
947	Dendritic Cell	PPP1R14A	103.5	NEW	FALSE	TRUE	FALSE
948	Dendritic Cell	PPP1R15A	68.8	NEW	TRUE	FALSE	FALSE
949	Dendritic Cell	PPP1R2	77.05	NEW	TRUE	FALSE	FALSE
950	Dendritic Cell	PPP1R9B	1.55	KNOWN	FALSE	TRUE	FALSE
951	Dendritic Cell	PPP2CA	52.95	KNOWN	TRUE	TRUE	TRUE
952	Dendritic Cell	PPP2CB	2.55	KNOWN	TRUE	TRUE	TRUE
953	Dendritic Cell	PPP2R1A	145.75	KNOWN	FALSE	TRUE	FALSE
954	Dendritic Cell	PPP2R2A	2.45	KNOWN	FALSE	TRUE	FALSE
955	Dendritic Cell	PPP2R5A	1.4	NEW	FALSE	TRUE	FALSE
956	Dendritic Cell	PPP2R5C	73	KNOWN	FALSE	TRUE	FALSE
957	Dendritic Cell	PPP2R5D	12.9	NEW	FALSE	TRUE	FALSE
958	Dendritic Cell	PPP3CA	36.2	KNOWN	TRUE	TRUE	TRUE
959	Dendritic Cell	PPP3CC	5.1	NEW	FALSE	TRUE	FALSE
960	Dendritic Cell	PPP4C	94.45	NEW	TRUE	FALSE	FALSE
961	Dendritic Cell	PPP5C	13.15	KNOWN	FALSE	TRUE	FALSE
962	Dendritic Cell	PPP6C	18.2	KNOWN	FALSE	TRUE	FALSE
963	Dendritic Cell	PRDX1	210.75	KNOWN	FALSE	TRUE	FALSE
964	Dendritic Cell	PREX1	1.4	NEW	TRUE	TRUE	TRUE
965	Dendritic Cell	PRKAA1	3.65	KNOWN	TRUE	TRUE	TRUE
966	Dendritic Cell	PRKAB1	23.3	KNOWN	TRUE	TRUE	TRUE
967	Dendritic Cell	PRKACA	1.1	NEW	TRUE	TRUE	TRUE
968	Dendritic Cell	PRKAG2	6.75	NEW	TRUE	FALSE	FALSE
969	Dendritic Cell	PRKAR1A	62.3	KNOWN	FALSE	TRUE	FALSE
970	Dendritic Cell	PRKAR1B	4.15	NEW	FALSE	TRUE	FALSE
971	Dendritic Cell	PRKAR2A	4.55	NEW	FALSE	TRUE	FALSE
972	Dendritic Cell	PRKCB	20.8	KNOWN	TRUE	TRUE	TRUE
973	Dendritic Cell	PRKCH	5.3	KNOWN	TRUE	FALSE	FALSE
974	Dendritic Cell	PRKRA	39.35	NEW	FALSE	TRUE	FALSE
975	Dendritic Cell	PRMT5	29.95	KNOWN	FALSE	TRUE	FALSE
976	Dendritic Cell	PROC	28.1	KNOWN	FALSE	TRUE	FALSE
977	Dendritic Cell	PRPF40A	80.15	NEW	TRUE	FALSE	FALSE
978	Dendritic Cell	PRPF4B	8.35	KNOWN	FALSE	TRUE	FALSE
979	Dendritic Cell	PSD4	4.1	NEW	TRUE	FALSE	FALSE
980	Dendritic Cell	PSEN1	56.55	KNOWN	FALSE	TRUE	FALSE
981	Dendritic Cell	PSEN2	6.5	KNOWN	FALSE	TRUE	FALSE
982	Dendritic Cell	PSMB9	51.2	KNOWN	TRUE	FALSE	FALSE
983	Dendritic Cell	PSMD1	22	KNOWN	TRUE	FALSE	FALSE
984	Dendritic Cell	PSTPIP2	11.4	NEW	TRUE	FALSE	FALSE
985	Dendritic Cell	PTAFR	50.95	KNOWN	TRUE	FALSE	FALSE
986	Dendritic Cell	PTK2	4.8	KNOWN	TRUE	TRUE	TRUE
987	Dendritic Cell	PTK2B	21.3	KNOWN	TRUE	TRUE	TRUE
988	Dendritic Cell	PTK7	6.3	NEW	FALSE	TRUE	FALSE
989	Dendritic Cell	PTMA	1681.4	NEW	FALSE	TRUE	FALSE
990	Dendritic Cell	PTP4A1	32.25	NEW	TRUE	FALSE	FALSE
991	Dendritic Cell	PTP4A2	36.75	NEW	TRUE	FALSE	FALSE
992	Dendritic Cell	PTPA	18.1	NEW	TRUE	TRUE	TRUE
993	Dendritic Cell	PTPN1	8.35	KNOWN	TRUE	TRUE	TRUE
994	Dendritic Cell	PTPN11	14.5	KNOWN	TRUE	TRUE	TRUE
995	Dendritic Cell	PTPN12	1.75	KNOWN	TRUE	TRUE	TRUE
996	Dendritic Cell	PTPN18	6.35	KNOWN	FALSE	TRUE	FALSE
997	Dendritic Cell	PTPN2	51.75	KNOWN	TRUE	TRUE	TRUE
998	Dendritic Cell	PTPN22	6.3	KNOWN	TRUE	TRUE	TRUE
999	Dendritic Cell	PTPN6	195.7	KNOWN	TRUE	TRUE	TRUE
1000	Dendritic Cell	PTPN7	2.95	KNOWN	FALSE	TRUE	FALSE
1001	Dendritic Cell	PTPRA	2.5	KNOWN	TRUE	TRUE	TRUE
1002	Dendritic Cell	PTPRE	265.45	NEW	TRUE	TRUE	TRUE
1003	Dendritic Cell	PTPRJ	1.05	NEW	TRUE	TRUE	TRUE
1004	Dendritic Cell	PTTG1	19.85	KNOWN	TRUE	FALSE	FALSE
1005	Dendritic Cell	PTTG1IP	123.35	NEW	TRUE	FALSE	FALSE
1006	Dendritic Cell	PWP2	1.1	KNOWN	TRUE	FALSE	FALSE
1007	Dendritic Cell	PXN	13.45	KNOWN	FALSE	TRUE	FALSE
1008	Dendritic Cell	PYCARD	645.55	KNOWN	TRUE	TRUE	TRUE
1009	Dendritic Cell	RAB31	20.85	NEW	TRUE	FALSE	FALSE
1010	Dendritic Cell	RAB3GAP2	2.75	NEW	TRUE	FALSE	FALSE
1011	Dendritic Cell	RABGGTA	8.25	NEW	TRUE	FALSE	FALSE
1012	Dendritic Cell	RAC1	78.9	KNOWN	FALSE	TRUE	FALSE
1013	Dendritic Cell	RACGAP1	2.15	NEW	FALSE	TRUE	FALSE
1014	Dendritic Cell	RACK1	514.5	NEW	FALSE	TRUE	FALSE
1015	Dendritic Cell	RAD1	3.65	KNOWN	FALSE	TRUE	FALSE
1016	Dendritic Cell	RAD17	2.25	KNOWN	TRUE	TRUE	TRUE
1017	Dendritic Cell	RAD18	2.6	KNOWN	FALSE	TRUE	FALSE
1018	Dendritic Cell	RAD50	2.25	KNOWN	TRUE	FALSE	FALSE
1019	Dendritic Cell	RAD51B	5.85	NEW	TRUE	FALSE	FALSE
1020	Dendritic Cell	RAD9A	2	KNOWN	TRUE	TRUE	TRUE
1021	Dendritic Cell	RAF1	19.95	KNOWN	FALSE	TRUE	FALSE
1022	Dendritic Cell	RALBP1	13.4	KNOWN	FALSE	TRUE	FALSE
1023	Dendritic Cell	RAN	469.8	KNOWN	FALSE	TRUE	FALSE
1024	Dendritic Cell	RANGAP1	6.2	NEW	FALSE	TRUE	FALSE
1025	Dendritic Cell	RAP1A	17.35	KNOWN	FALSE	TRUE	FALSE
1026	Dendritic Cell	RAP1B	131.35	NEW	FALSE	TRUE	FALSE
1027	Dendritic Cell	RAP1GAP2	1.25	NEW	TRUE	FALSE	FALSE
1028	Dendritic Cell	RAP2A	1.15	NEW	FALSE	TRUE	FALSE
1029	Dendritic Cell	RAPGEF1	1.35	KNOWN	TRUE	TRUE	TRUE
1030	Dendritic Cell	RARA	7.05	KNOWN	TRUE	TRUE	TRUE
1031	Dendritic Cell	RARG	3.2	KNOWN	FALSE	TRUE	FALSE
1032	Dendritic Cell	RASA3	1.8	KNOWN	TRUE	FALSE	FALSE
1033	Dendritic Cell	RASGEF1B	13.6	NEW	TRUE	FALSE	FALSE
1034	Dendritic Cell	RASSF1	19.5	KNOWN	TRUE	TRUE	TRUE
1035	Dendritic Cell	RASSF2	34.75	NEW	TRUE	FALSE	FALSE
1036	Dendritic Cell	RASSF4	38.45	NEW	TRUE	FALSE	FALSE
1037	Dendritic Cell	RASSF5	35.15	NEW	TRUE	TRUE	TRUE
1038	Dendritic Cell	RB1	14	KNOWN	TRUE	TRUE	TRUE
1039	Dendritic Cell	RB1CC1	8.65	KNOWN	FALSE	TRUE	FALSE
1040	Dendritic Cell	RBBP8	7.35	KNOWN	TRUE	TRUE	TRUE
1041	Dendritic Cell	RBL1	2	KNOWN	FALSE	TRUE	FALSE
1042	Dendritic Cell	RBM19	4.6	NEW	TRUE	FALSE	FALSE
1043	Dendritic Cell	RBM47	21.9	NEW	TRUE	FALSE	FALSE
1044	Dendritic Cell	RBMS1	9.5	NEW	TRUE	FALSE	FALSE
1045	Dendritic Cell	RBMS3	1.75	NEW	TRUE	FALSE	FALSE
1046	Dendritic Cell	RBPJ	110.85	KNOWN	TRUE	TRUE	TRUE
1047	Dendritic Cell	RBX1	163.9	KNOWN	FALSE	TRUE	FALSE
1048	Dendritic Cell	RCAN1	2.1	KNOWN	FALSE	TRUE	FALSE
1049	Dendritic Cell	RCC2	2.45	NEW	TRUE	FALSE	FALSE
1050	Dendritic Cell	RCHY1	5.45	NEW	TRUE	FALSE	FALSE
1051	Dendritic Cell	RCN1	9.35	NEW	TRUE	FALSE	FALSE
1052	Dendritic Cell	RDX	10.15	KNOWN	FALSE	TRUE	FALSE
1053	Dendritic Cell	RECQL5	9	KNOWN	FALSE	TRUE	FALSE
1054	Dendritic Cell	RERE	3.75	NEW	TRUE	FALSE	FALSE
1055	Dendritic Cell	RFTN1	26.8	NEW	TRUE	FALSE	FALSE
1056	Dendritic Cell	RFX3	2.45	NEW	TRUE	FALSE	FALSE
1057	Dendritic Cell	RGCC	3.5	NEW	FALSE	TRUE	FALSE
1058	Dendritic Cell	RGS16	4.7	NEW	FALSE	TRUE	FALSE
1059	Dendritic Cell	RGS19	159.55	NEW	FALSE	TRUE	FALSE
1060	Dendritic Cell	RHBDD2	49.8	NEW	TRUE	FALSE	FALSE
1061	Dendritic Cell	RHBDF2	7.75	NEW	TRUE	FALSE	FALSE
1062	Dendritic Cell	RHEB	32.85	KNOWN	FALSE	TRUE	FALSE
1063	Dendritic Cell	RHOA	716	KNOWN	TRUE	TRUE	TRUE
1064	Dendritic Cell	RHOF	42.45	KNOWN	TRUE	FALSE	FALSE
1065	Dendritic Cell	RHOG	167.65	KNOWN	FALSE	TRUE	FALSE
1066	Dendritic Cell	RICTOR	3.1	KNOWN	FALSE	TRUE	FALSE
1067	Dendritic Cell	RIN1	2.1	NEW	FALSE	TRUE	FALSE
1068	Dendritic Cell	RIN3	18.9	NEW	TRUE	FALSE	FALSE
1069	Dendritic Cell	RIPK2	5.1	KNOWN	TRUE	TRUE	TRUE
1070	Dendritic Cell	RIPK3	2.15	KNOWN	FALSE	TRUE	FALSE
1071	Dendritic Cell	RIPOR2	58.7	NEW	TRUE	FALSE	FALSE
1072	Dendritic Cell	RNF11	3.9	KNOWN	FALSE	TRUE	FALSE
1073	Dendritic Cell	RNF144B	14.45	NEW	TRUE	FALSE	FALSE
1074	Dendritic Cell	RNF213	17.35	NEW	TRUE	FALSE	FALSE
1075	Dendritic Cell	RNF216	7.5	KNOWN	TRUE	FALSE	FALSE
1076	Dendritic Cell	RNF8	4.95	KNOWN	FALSE	TRUE	FALSE
1077	Dendritic Cell	RNLS	2.85	NEW	TRUE	FALSE	FALSE
1078	Dendritic Cell	ROCK1	4.35	KNOWN	TRUE	TRUE	TRUE
1079	Dendritic Cell	RPA1	27.45	KNOWN	FALSE	TRUE	FALSE
1080	Dendritic Cell	RPA2	113.25	KNOWN	TRUE	TRUE	TRUE
1081	Dendritic Cell	RPL10	4600.45	NEW	FALSE	TRUE	FALSE
1082	Dendritic Cell	RPL13	3931.5	NEW	FALSE	TRUE	FALSE
1083	Dendritic Cell	RPL39L	10.3	NEW	TRUE	FALSE	FALSE
1084	Dendritic Cell	RPS19	8728.35	KNOWN	TRUE	FALSE	FALSE
1085	Dendritic Cell	RPS24	2390.75	KNOWN	TRUE	FALSE	FALSE
1086	Dendritic Cell	RPS27A	2346.15	NEW	FALSE	TRUE	FALSE
1087	Dendritic Cell	RPS27L	108.55	NEW	TRUE	FALSE	FALSE
1088	Dendritic Cell	RPS3	926.7	KNOWN	TRUE	FALSE	FALSE
1089	Dendritic Cell	RPS6	3501.05	KNOWN	FALSE	TRUE	FALSE
1090	Dendritic Cell	RPS6KA1	42.4	KNOWN	FALSE	TRUE	FALSE
1091	Dendritic Cell	RPS6KA2	2.55	NEW	TRUE	TRUE	TRUE
1092	Dendritic Cell	RPS6KA3	5.65	KNOWN	TRUE	TRUE	TRUE
1093	Dendritic Cell	RPS6KA4	5.9	NEW	TRUE	TRUE	TRUE
1094	Dendritic Cell	RPS6KA5	2	KNOWN	TRUE	TRUE	TRUE
1095	Dendritic Cell	RPS6KB1	11.2	KNOWN	FALSE	TRUE	FALSE
1096	Dendritic Cell	RPS6KB2	32.65	NEW	TRUE	TRUE	TRUE
1097	Dendritic Cell	RRAS	1.95	NEW	FALSE	TRUE	FALSE
1098	Dendritic Cell	RREB1	3.15	NEW	TRUE	FALSE	FALSE
1099	Dendritic Cell	RRM1	5.4	KNOWN	TRUE	FALSE	FALSE
1100	Dendritic Cell	RRM2B	4.4	KNOWN	TRUE	FALSE	FALSE
1101	Dendritic Cell	RSAD2	2.5	NEW	TRUE	FALSE	FALSE
1102	Dendritic Cell	RSF1	21.1	KNOWN	FALSE	TRUE	FALSE
1103	Dendritic Cell	RTN4	10.45	KNOWN	TRUE	FALSE	FALSE
1104	Dendritic Cell	RUNX1	2.05	KNOWN	TRUE	TRUE	TRUE
1105	Dendritic Cell	RUNX2	8.3	KNOWN	FALSE	TRUE	FALSE
1106	Dendritic Cell	RUNX3	1.35	KNOWN	TRUE	TRUE	TRUE
1107	Dendritic Cell	RUVBL1	11.5	KNOWN	FALSE	TRUE	FALSE
1108	Dendritic Cell	RXRA	1.05	KNOWN	FALSE	TRUE	FALSE
1109	Dendritic Cell	RXYLT1	2.8	NEW	TRUE	FALSE	FALSE
1110	Dendritic Cell	S100A10	812.9	NEW	TRUE	FALSE	FALSE
1111	Dendritic Cell	S100A11	1687.4	KNOWN	TRUE	FALSE	FALSE
1112	Dendritic Cell	S100A2	1.1	NEW	TRUE	FALSE	FALSE
1113	Dendritic Cell	S100A4	3917	NEW	TRUE	TRUE	TRUE
1114	Dendritic Cell	S100A6	1964.45	KNOWN	TRUE	FALSE	FALSE
1115	Dendritic Cell	S100A9	2100.05	KNOWN	FALSE	TRUE	FALSE
1116	Dendritic Cell	S100B	10.8	KNOWN	TRUE	FALSE	FALSE
1117	Dendritic Cell	SAMSN1	11.35	NEW	TRUE	FALSE	FALSE
1118	Dendritic Cell	SCAF11	21.35	NEW	FALSE	TRUE	FALSE
1119	Dendritic Cell	SCAPER	5.9	NEW	TRUE	FALSE	FALSE
1120	Dendritic Cell	SCARB1	27.25	KNOWN	TRUE	FALSE	FALSE
1121	Dendritic Cell	SCHIP1	3.9	NEW	TRUE	FALSE	FALSE
1122	Dendritic Cell	SCMH1	2.6	NEW	TRUE	FALSE	FALSE
1123	Dendritic Cell	SDC4	1.25	KNOWN	TRUE	TRUE	TRUE
1124	Dendritic Cell	SEC14L1	7.15	NEW	TRUE	FALSE	FALSE
1125	Dendritic Cell	SELPLG	386.05	KNOWN	FALSE	TRUE	FALSE
1126	Dendritic Cell	SEMA3C	3.05	KNOWN	TRUE	FALSE	FALSE
1127	Dendritic Cell	SEMA4D	4.95	KNOWN	TRUE	FALSE	FALSE
1128	Dendritic Cell	SEPT9	25.8	NEW	TRUE	FALSE	FALSE
1129	Dendritic Cell	SERPINB1	87.5	NEW	TRUE	FALSE	FALSE
1130	Dendritic Cell	SERTAD1	22.05	KNOWN	TRUE	FALSE	FALSE
1131	Dendritic Cell	SERTAD2	2.95	NEW	TRUE	FALSE	FALSE
1132	Dendritic Cell	SESN1	3.7	NEW	TRUE	FALSE	FALSE
1133	Dendritic Cell	SESN2	1.5	NEW	TRUE	FALSE	FALSE
1134	Dendritic Cell	SFSWAP	4.7	NEW	TRUE	FALSE	FALSE
1135	Dendritic Cell	SGK1	6.6	KNOWN	TRUE	TRUE	TRUE
1136	Dendritic Cell	SGK3	13.35	KNOWN	FALSE	TRUE	FALSE
1137	Dendritic Cell	SGMS1	3.6	NEW	TRUE	FALSE	FALSE
1138	Dendritic Cell	SH2B1	1.5	KNOWN	FALSE	TRUE	FALSE
1139	Dendritic Cell	SH2B3	4.45	KNOWN	TRUE	FALSE	FALSE
1140	Dendritic Cell	SH3BP4	2.3	NEW	TRUE	TRUE	TRUE
1141	Dendritic Cell	SH3BP5	6.5	KNOWN	TRUE	TRUE	TRUE
1142	Dendritic Cell	SH3RF1	1.15	KNOWN	TRUE	TRUE	TRUE
1143	Dendritic Cell	SH3TC1	11.35	NEW	TRUE	FALSE	FALSE
1144	Dendritic Cell	SHC1	24.65	KNOWN	TRUE	TRUE	TRUE
1145	Dendritic Cell	SIAH1	11.1	KNOWN	TRUE	TRUE	TRUE
1146	Dendritic Cell	SIGLEC10	19.45	NEW	TRUE	FALSE	FALSE
1147	Dendritic Cell	SIL1	38.9	NEW	TRUE	FALSE	FALSE
1148	Dendritic Cell	SIRPA	6.5	NEW	FALSE	TRUE	FALSE
1149	Dendritic Cell	SIRT1	1.1	KNOWN	TRUE	TRUE	TRUE
1150	Dendritic Cell	SIRT2	39.15	KNOWN	FALSE	TRUE	FALSE
1151	Dendritic Cell	SIRT6	11.4	KNOWN	FALSE	TRUE	FALSE
1152	Dendritic Cell	SIVA1	261.1	KNOWN	FALSE	TRUE	FALSE
1153	Dendritic Cell	SKP2	9.5	KNOWN	FALSE	TRUE	FALSE
1154	Dendritic Cell	SLA	37.55	NEW	TRUE	FALSE	FALSE
1155	Dendritic Cell	SLC25A37	1.6	NEW	TRUE	FALSE	FALSE
1156	Dendritic Cell	SLC2A1	9.1	KNOWN	TRUE	TRUE	TRUE
1157	Dendritic Cell	SLC37A1	12.3	NEW	TRUE	FALSE	FALSE
1158	Dendritic Cell	SLC6A6	2.65	NEW	TRUE	FALSE	FALSE
1159	Dendritic Cell	SLC8A1	2.05	NEW	TRUE	FALSE	FALSE
1160	Dendritic Cell	SLC9A3R1	81.6	KNOWN	FALSE	TRUE	FALSE
1161	Dendritic Cell	SLX4IP	1.45	NEW	TRUE	FALSE	FALSE
1162	Dendritic Cell	SMAD1	2.95	KNOWN	TRUE	FALSE	FALSE
1163	Dendritic Cell	SMAD2	25.05	KNOWN	FALSE	TRUE	FALSE
1164	Dendritic Cell	SMAD3	1.15	KNOWN	TRUE	TRUE	TRUE
1165	Dendritic Cell	SMARCA4	6.4	KNOWN	TRUE	TRUE	TRUE
1166	Dendritic Cell	SMC1A	13	KNOWN	TRUE	FALSE	FALSE
1167	Dendritic Cell	SMC3	10	KNOWN	TRUE	FALSE	FALSE
1168	Dendritic Cell	SMCO4	155.9	NEW	TRUE	FALSE	FALSE
1169	Dendritic Cell	SMG1	3.75	KNOWN	TRUE	FALSE	FALSE
1170	Dendritic Cell	SMPD3	64.8	NEW	TRUE	FALSE	FALSE
1171	Dendritic Cell	SMURF2	1.05	KNOWN	FALSE	TRUE	FALSE
1172	Dendritic Cell	SMYD3	5.9	NEW	TRUE	FALSE	FALSE
1173	Dendritic Cell	SNAP47	21.2	NEW	TRUE	FALSE	FALSE
1174	Dendritic Cell	SNCA	77.75	KNOWN	FALSE	TRUE	FALSE
1175	Dendritic Cell	SND1	82.05	KNOWN	TRUE	FALSE	FALSE
1176	Dendritic Cell	SNRK	2.3	NEW	FALSE	TRUE	FALSE
1177	Dendritic Cell	SNRNP27	23.8	NEW	TRUE	FALSE	FALSE
1178	Dendritic Cell	SNTA1	4.45	NEW	FALSE	TRUE	FALSE
1179	Dendritic Cell	SNX8	12.05	NEW	TRUE	FALSE	FALSE
1180	Dendritic Cell	SOCS4	1.2	NEW	TRUE	FALSE	FALSE
1181	Dendritic Cell	SOCS6	1.85	KNOWN	TRUE	TRUE	TRUE
1182	Dendritic Cell	SOD2	25.475	NEW	TRUE	FALSE	FALSE
1183	Dendritic Cell	SORBS3	4.85	NEW	FALSE	TRUE	FALSE
1184	Dendritic Cell	SP1	1.55	KNOWN	TRUE	TRUE	TRUE
1185	Dendritic Cell	SP140L	4.9	NEW	TRUE	FALSE	FALSE
1186	Dendritic Cell	SP2	4.15	NEW	TRUE	FALSE	FALSE
1187	Dendritic Cell	SP3	11	KNOWN	TRUE	TRUE	TRUE
1188	Dendritic Cell	SPATS2L	13.5	NEW	TRUE	FALSE	FALSE
1189	Dendritic Cell	SPECC1L	2.7	NEW	TRUE	FALSE	FALSE
1190	Dendritic Cell	SPI1	7.45	KNOWN	TRUE	TRUE	TRUE
1191	Dendritic Cell	SPIB	271.5	NEW	TRUE	FALSE	FALSE
1192	Dendritic Cell	SPIDR	4.1	NEW	TRUE	FALSE	FALSE
1193	Dendritic Cell	SPTBN1	1.4	KNOWN	TRUE	FALSE	FALSE
1194	Dendritic Cell	SQOR	65.9	NEW	TRUE	FALSE	FALSE
1195	Dendritic Cell	SQSTM1	148.95	KNOWN	TRUE	TRUE	TRUE
1196	Dendritic Cell	SRGN	448.85	NEW	TRUE	FALSE	FALSE
1197	Dendritic Cell	SRPK1	4.05	NEW	FALSE	TRUE	FALSE
1198	Dendritic Cell	SSBP2	10.65	NEW	TRUE	FALSE	FALSE
1199	Dendritic Cell	ST3GAL1	8.85	NEW	TRUE	FALSE	FALSE
1200	Dendritic Cell	ST3GAL2	7.45	NEW	TRUE	FALSE	FALSE
1201	Dendritic Cell	ST6GAL1	12.4	NEW	TRUE	FALSE	FALSE
1202	Dendritic Cell	ST7	5.1	NEW	TRUE	FALSE	FALSE
1203	Dendritic Cell	STAG1	3.35	NEW	TRUE	FALSE	FALSE
1204	Dendritic Cell	STAM	7.1	NEW	FALSE	TRUE	FALSE
1205	Dendritic Cell	STAM2	2.55	NEW	FALSE	TRUE	FALSE
1206	Dendritic Cell	STAT4	3.35	KNOWN	TRUE	FALSE	FALSE
1207	Dendritic Cell	STAT5A	11.2	KNOWN	TRUE	TRUE	TRUE
1208	Dendritic Cell	STAT6	11	KNOWN	TRUE	TRUE	TRUE
1209	Dendritic Cell	STEAP3	1.8	KNOWN	TRUE	FALSE	FALSE
1210	Dendritic Cell	STK10	12.95	NEW	TRUE	TRUE	TRUE
1211	Dendritic Cell	STK11	1.1	KNOWN	TRUE	TRUE	TRUE
1212	Dendritic Cell	STK17A	1.1	NEW	TRUE	FALSE	FALSE
1213	Dendritic Cell	STK24	8.1	KNOWN	FALSE	TRUE	FALSE
1214	Dendritic Cell	STK3	4.85	KNOWN	FALSE	TRUE	FALSE
1215	Dendritic Cell	STK38	19.5	KNOWN	FALSE	TRUE	FALSE
1216	Dendritic Cell	STK40	3.05	NEW	TRUE	FALSE	FALSE
1217	Dendritic Cell	STOML2	105.2	NEW	FALSE	TRUE	FALSE
1218	Dendritic Cell	STRADB	10.6	KNOWN	FALSE	TRUE	FALSE
1219	Dendritic Cell	SUB1	296.6	NEW	TRUE	FALSE	FALSE
1220	Dendritic Cell	SUGT1	33.3	KNOWN	FALSE	TRUE	FALSE
1221	Dendritic Cell	SULF2	21.95	NEW	TRUE	FALSE	FALSE
1222	Dendritic Cell	SUMO1	183.7	NEW	FALSE	TRUE	FALSE
1223	Dendritic Cell	SUSD1	20.7	NEW	TRUE	FALSE	FALSE
1224	Dendritic Cell	SYK	66.05	KNOWN	TRUE	TRUE	TRUE
1225	Dendritic Cell	SYNE1	1.5	NEW	TRUE	FALSE	FALSE
1226	Dendritic Cell	SYNE2	1.3	NEW	TRUE	FALSE	FALSE
1227	Dendritic Cell	TAB1	3.2	KNOWN	FALSE	TRUE	FALSE
1228	Dendritic Cell	TAB2	2	KNOWN	TRUE	TRUE	TRUE
1229	Dendritic Cell	TACC1	20.2	NEW	TRUE	FALSE	FALSE
1230	Dendritic Cell	TAF1	1.2	KNOWN	TRUE	TRUE	TRUE
1231	Dendritic Cell	TAF1B	9.65	NEW	TRUE	FALSE	FALSE
1232	Dendritic Cell	TAGLN	2.15	NEW	TRUE	FALSE	FALSE
1233	Dendritic Cell	TAOK3	46.1	KNOWN	TRUE	TRUE	TRUE
1234	Dendritic Cell	TAX1BP1	51.5	KNOWN	FALSE	TRUE	FALSE
1235	Dendritic Cell	TBC1D1	6.2	NEW	TRUE	FALSE	FALSE
1236	Dendritic Cell	TBC1D14	10.1	NEW	TRUE	FALSE	FALSE
1237	Dendritic Cell	TBC1D31	2.1	NEW	TRUE	FALSE	FALSE
1238	Dendritic Cell	TBC1D4	4.9	NEW	FALSE	TRUE	FALSE
1239	Dendritic Cell	TBC1D5	6.7	NEW	TRUE	FALSE	FALSE
1240	Dendritic Cell	TBCA	188.1	NEW	TRUE	FALSE	FALSE
1241	Dendritic Cell	TBL1XR1	7.35	KNOWN	TRUE	FALSE	FALSE
1242	Dendritic Cell	TBP	32.7	KNOWN	TRUE	TRUE	TRUE
1243	Dendritic Cell	TBXAS1	67.5	NEW	TRUE	FALSE	FALSE
1244	Dendritic Cell	TCEAL1	21.1	NEW	TRUE	FALSE	FALSE
1245	Dendritic Cell	TCF12	12.35	KNOWN	TRUE	FALSE	FALSE
1246	Dendritic Cell	TCF4	260.95	KNOWN	TRUE	FALSE	FALSE
1247	Dendritic Cell	TCF7L2	1.9	KNOWN	TRUE	FALSE	FALSE
1248	Dendritic Cell	TDP1	13.25	KNOWN	TRUE	FALSE	FALSE
1249	Dendritic Cell	TERF1	11.1	KNOWN	TRUE	TRUE	TRUE
1250	Dendritic Cell	TERF2	3.9	KNOWN	FALSE	TRUE	FALSE
1251	Dendritic Cell	TFDP1	3.95	KNOWN	FALSE	TRUE	FALSE
1252	Dendritic Cell	TFEB	11.15	NEW	TRUE	FALSE	FALSE
1253	Dendritic Cell	TGFBI	222.2	KNOWN	TRUE	FALSE	FALSE
1254	Dendritic Cell	TGIF1	16.05	NEW	TRUE	FALSE	FALSE
1255	Dendritic Cell	THADA	3.35	NEW	TRUE	FALSE	FALSE
1256	Dendritic Cell	THAP12	1.4	NEW	FALSE	TRUE	FALSE
1257	Dendritic Cell	TIAM1	4.4	KNOWN	TRUE	TRUE	TRUE
1258	Dendritic Cell	TICAM2	5.35	NEW	FALSE	TRUE	FALSE
1259	Dendritic Cell	TIMP1	220.7	KNOWN	TRUE	FALSE	FALSE
1260	Dendritic Cell	TKT	105.1	NEW	FALSE	TRUE	FALSE
1261	Dendritic Cell	TLE4	1.8	NEW	TRUE	FALSE	FALSE
1262	Dendritic Cell	TLK1	3.5	KNOWN	TRUE	FALSE	FALSE
1263	Dendritic Cell	TLN1	4.3	KNOWN	FALSE	TRUE	FALSE
1264	Dendritic Cell	TLR1	8.15	KNOWN	FALSE	TRUE	FALSE
1265	Dendritic Cell	TLR10	6.5	NEW	FALSE	TRUE	FALSE
1266	Dendritic Cell	TLR2	46.95	KNOWN	TRUE	TRUE	TRUE
1267	Dendritic Cell	TLR4	10.15	KNOWN	TRUE	TRUE	TRUE
1268	Dendritic Cell	TLR5	10.45	KNOWN	FALSE	TRUE	FALSE
1269	Dendritic Cell	TLR6	1.3	KNOWN	FALSE	TRUE	FALSE
1270	Dendritic Cell	TLR7	11.9	KNOWN	FALSE	TRUE	FALSE
1271	Dendritic Cell	TLR8	3.65	KNOWN	FALSE	TRUE	FALSE
1272	Dendritic Cell	TLR9	37.45	KNOWN	FALSE	TRUE	FALSE
1273	Dendritic Cell	TMEM30A	40.55	NEW	TRUE	FALSE	FALSE
1274	Dendritic Cell	TMX3	4.85	NEW	TRUE	FALSE	FALSE
1275	Dendritic Cell	TNFAIP8	87.35	NEW	TRUE	FALSE	FALSE
1276	Dendritic Cell	TNFAIP8L1	1.6	NEW	TRUE	FALSE	FALSE
1277	Dendritic Cell	TNFRSF10A	2.75	KNOWN	TRUE	TRUE	TRUE
1278	Dendritic Cell	TNFRSF10B	6.8	KNOWN	TRUE	TRUE	TRUE
1279	Dendritic Cell	TNFRSF10C	1.95	KNOWN	TRUE	FALSE	FALSE
1280	Dendritic Cell	TNFRSF10D	1.25	KNOWN	TRUE	FALSE	FALSE
1281	Dendritic Cell	TNFRSF11B	1.4	NEW	FALSE	TRUE	FALSE
1282	Dendritic Cell	TNFRSF1B	39.35	KNOWN	FALSE	TRUE	FALSE
1283	Dendritic Cell	TNFRSF21	33.55	KNOWN	FALSE	TRUE	FALSE
1284	Dendritic Cell	TNFRSF8	4.85	KNOWN	TRUE	FALSE	FALSE
1285	Dendritic Cell	TNFSF10	22.2	KNOWN	TRUE	TRUE	TRUE
1286	Dendritic Cell	TNFSF13B	125.15	KNOWN	TRUE	TRUE	TRUE
1287	Dendritic Cell	TNFSF8	9.2	NEW	TRUE	FALSE	FALSE
1288	Dendritic Cell	TNIP1	9.95	KNOWN	TRUE	TRUE	TRUE
1289	Dendritic Cell	TNIP2	5.55	KNOWN	FALSE	TRUE	FALSE
1290	Dendritic Cell	TNRC6B	56.1	NEW	TRUE	FALSE	FALSE
1291	Dendritic Cell	TNS3	2.9	NEW	TRUE	FALSE	FALSE
1292	Dendritic Cell	TOLLIP	67.65	KNOWN	FALSE	TRUE	FALSE
1293	Dendritic Cell	TOP1	13.15	KNOWN	FALSE	TRUE	FALSE
1294	Dendritic Cell	TOX2	1.2	NEW	TRUE	FALSE	FALSE
1295	Dendritic Cell	TP53BP1	1.15	NEW	TRUE	TRUE	TRUE
1296	Dendritic Cell	TP53I3	9.5	NEW	TRUE	FALSE	FALSE
1297	Dendritic Cell	TP53INP1	1.3	KNOWN	TRUE	FALSE	FALSE
1298	Dendritic Cell	TP53RK	18.9	NEW	TRUE	TRUE	TRUE
1299	Dendritic Cell	TPCN1	6.6	NEW	TRUE	FALSE	FALSE
1300	Dendritic Cell	TPD52	3.45	NEW	TRUE	FALSE	FALSE
1301	Dendritic Cell	TRADD	46.1	KNOWN	FALSE	TRUE	FALSE
1302	Dendritic Cell	TRAF1	1.55	KNOWN	TRUE	TRUE	TRUE
1303	Dendritic Cell	TRAF2	9.7	KNOWN	TRUE	TRUE	TRUE
1304	Dendritic Cell	TRAF4	25.95	KNOWN	TRUE	TRUE	TRUE
1305	Dendritic Cell	TRAF5	1.1	KNOWN	FALSE	TRUE	FALSE
1306	Dendritic Cell	TRAF6	8.65	KNOWN	FALSE	TRUE	FALSE
1307	Dendritic Cell	TRAPPC9	3.7	NEW	TRUE	FALSE	FALSE
1308	Dendritic Cell	TRIAP1	49.25	NEW	TRUE	FALSE	FALSE
1309	Dendritic Cell	TRIB3	3.6	KNOWN	TRUE	TRUE	TRUE
1310	Dendritic Cell	TRIM21	65.1	KNOWN	TRUE	FALSE	FALSE
1311	Dendritic Cell	TRIM25	2.45	NEW	TRUE	TRUE	TRUE
1312	Dendritic Cell	TRIM28	14.8	KNOWN	TRUE	TRUE	TRUE
1313	Dendritic Cell	TRIP6	2.95	KNOWN	FALSE	TRUE	FALSE
1314	Dendritic Cell	TSC1	1.15	KNOWN	TRUE	TRUE	TRUE
1315	Dendritic Cell	TSC2	1.4	KNOWN	TRUE	TRUE	TRUE
1316	Dendritic Cell	TSC22D3	210.15	KNOWN	FALSE	TRUE	FALSE
1317	Dendritic Cell	TSPAN14	21.8	NEW	TRUE	FALSE	FALSE
1318	Dendritic Cell	TSPAN3	188.35	NEW	TRUE	FALSE	FALSE
1319	Dendritic Cell	TTC1	62.1	NEW	FALSE	TRUE	FALSE
1320	Dendritic Cell	TUBA1C	21.15	NEW	TRUE	FALSE	FALSE
1321	Dendritic Cell	TUBB	15.15	KNOWN	FALSE	TRUE	FALSE
1322	Dendritic Cell	TUBGCP5	2.2	NEW	TRUE	FALSE	FALSE
1323	Dendritic Cell	TXN	831.35	KNOWN	TRUE	TRUE	TRUE
1324	Dendritic Cell	TXNIP	217.3	KNOWN	FALSE	TRUE	FALSE
1325	Dendritic Cell	TXNRD1	29.05	KNOWN	TRUE	FALSE	FALSE
1326	Dendritic Cell	TYROBP	1600.95	KNOWN	FALSE	TRUE	FALSE
1327	Dendritic Cell	UBA52	2154.45	KNOWN	FALSE	TRUE	FALSE
1328	Dendritic Cell	UBB	2485.2	KNOWN	FALSE	TRUE	FALSE
1329	Dendritic Cell	UBC	345.15	KNOWN	TRUE	FALSE	FALSE
1330	Dendritic Cell	UBE2F	46.2	NEW	TRUE	FALSE	FALSE
1331	Dendritic Cell	UBE2H	1.5	KNOWN	TRUE	FALSE	FALSE
1332	Dendritic Cell	UBE2I	178	KNOWN	FALSE	TRUE	FALSE
1333	Dendritic Cell	UBE2L3	90.9	KNOWN	TRUE	FALSE	FALSE
1334	Dendritic Cell	UBE2N	93.55	KNOWN	FALSE	TRUE	FALSE
1335	Dendritic Cell	UBR1	1.6	NEW	TRUE	FALSE	FALSE
1336	Dendritic Cell	UHRF1	2.8	NEW	TRUE	FALSE	FALSE
1337	Dendritic Cell	UIMC1	8.2	KNOWN	FALSE	TRUE	FALSE
1338	Dendritic Cell	ULK1	1.85	KNOWN	FALSE	TRUE	FALSE
1339	Dendritic Cell	UPP1	7.45	NEW	TRUE	FALSE	FALSE
1340	Dendritic Cell	UQCC1	13.7	NEW	TRUE	FALSE	FALSE
1341	Dendritic Cell	USF1	2.45	KNOWN	TRUE	FALSE	FALSE
1342	Dendritic Cell	USF2	28.5	NEW	TRUE	FALSE	FALSE
1343	Dendritic Cell	USP1	10.95	NEW	FALSE	TRUE	FALSE
1344	Dendritic Cell	USP10	43.25	NEW	TRUE	FALSE	FALSE
1345	Dendritic Cell	USP34	1.9	KNOWN	TRUE	FALSE	FALSE
1346	Dendritic Cell	USP4	47.4	KNOWN	FALSE	TRUE	FALSE
1347	Dendritic Cell	USP7	4.1	KNOWN	TRUE	TRUE	TRUE
1348	Dendritic Cell	USP9X	2.8	KNOWN	TRUE	FALSE	FALSE
1349	Dendritic Cell	UTP14A	11.25	NEW	TRUE	FALSE	FALSE
1350	Dendritic Cell	UTRN	31.15	NEW	TRUE	FALSE	FALSE
1351	Dendritic Cell	UVRAG	18.05	NEW	TRUE	FALSE	FALSE
1352	Dendritic Cell	VAC14	4.1	NEW	TRUE	FALSE	FALSE
1353	Dendritic Cell	VASP	3.05	KNOWN	FALSE	TRUE	FALSE
1354	Dendritic Cell	VAV1	14.5	KNOWN	TRUE	TRUE	TRUE
1355	Dendritic Cell	VAV3	1.85	KNOWN	TRUE	TRUE	TRUE
1356	Dendritic Cell	VCAN	39.45	NEW	TRUE	TRUE	TRUE
1357	Dendritic Cell	VCL	12.95	KNOWN	FALSE	TRUE	FALSE
1358	Dendritic Cell	VCP	41.45	KNOWN	FALSE	TRUE	FALSE
1359	Dendritic Cell	VDR	2.25	KNOWN	TRUE	TRUE	TRUE
1360	Dendritic Cell	VEGFB	32.75	KNOWN	TRUE	FALSE	FALSE
1361	Dendritic Cell	VGLL4	4.8	NEW	TRUE	FALSE	FALSE
1362	Dendritic Cell	VHL	1.15	KNOWN	FALSE	TRUE	FALSE
1363	Dendritic Cell	VIM	537.95	KNOWN	TRUE	TRUE	TRUE
1364	Dendritic Cell	VMP1	86.45	NEW	TRUE	FALSE	FALSE
1365	Dendritic Cell	VOPP1	24.15	NEW	TRUE	FALSE	FALSE
1366	Dendritic Cell	VPS13A	1.1	NEW	TRUE	FALSE	FALSE
1367	Dendritic Cell	VPS33B	5.05	NEW	TRUE	FALSE	FALSE
1368	Dendritic Cell	VPS53	2.1	NEW	TRUE	FALSE	FALSE
1369	Dendritic Cell	VPS8	4.6	NEW	TRUE	FALSE	FALSE
1370	Dendritic Cell	VRK1	19.35	NEW	TRUE	TRUE	TRUE
1371	Dendritic Cell	VRK2	22.95	NEW	TRUE	FALSE	FALSE
1372	Dendritic Cell	VWA5A	5.45	NEW	TRUE	FALSE	FALSE
1373	Dendritic Cell	WARS	181.5	KNOWN	TRUE	FALSE	FALSE
1374	Dendritic Cell	WASF1	4.4	NEW	FALSE	TRUE	FALSE
1375	Dendritic Cell	WASF2	46.5	NEW	FALSE	TRUE	FALSE
1376	Dendritic Cell	WASL	1.55	KNOWN	FALSE	TRUE	FALSE
1377	Dendritic Cell	WNK1	1.35	NEW	FALSE	TRUE	FALSE
1378	Dendritic Cell	XAF1	3.65	KNOWN	TRUE	FALSE	FALSE
1379	Dendritic Cell	XPA	28.1	KNOWN	TRUE	TRUE	TRUE
1380	Dendritic Cell	XPC	11.55	KNOWN	TRUE	FALSE	FALSE
1381	Dendritic Cell	XPO1	3.45	KNOWN	FALSE	TRUE	FALSE
1382	Dendritic Cell	XRCC5	119.35	KNOWN	FALSE	TRUE	FALSE
1383	Dendritic Cell	XRCC6	231.6	KNOWN	FALSE	TRUE	FALSE
1384	Dendritic Cell	XXYLT1	5.85	NEW	TRUE	FALSE	FALSE
1385	Dendritic Cell	YBX3	1.6	NEW	TRUE	FALSE	FALSE
1386	Dendritic Cell	YWHAB	80.45	KNOWN	TRUE	TRUE	TRUE
1387	Dendritic Cell	YWHAE	90.95	KNOWN	FALSE	TRUE	FALSE
1388	Dendritic Cell	YWHAG	2.25	KNOWN	FALSE	TRUE	FALSE
1389	Dendritic Cell	YWHAH	12.3	KNOWN	FALSE	TRUE	FALSE
1390	Dendritic Cell	YWHAQ	96.3	KNOWN	FALSE	TRUE	FALSE
1391	Dendritic Cell	YWHAZ	277.8	KNOWN	TRUE	TRUE	TRUE
1392	Dendritic Cell	YY1	4.75	KNOWN	TRUE	TRUE	TRUE
1393	Dendritic Cell	ZBTB20	3.25	NEW	TRUE	FALSE	FALSE
1394	Dendritic Cell	ZC3HAV1	14.15	NEW	TRUE	FALSE	FALSE
1395	Dendritic Cell	ZEB2	20.9	KNOWN	TRUE	FALSE	FALSE
1396	Dendritic Cell	ZFP36	55.1	KNOWN	TRUE	FALSE	FALSE
1397	Dendritic Cell	ZFP36L1	61.75	KNOWN	TRUE	FALSE	FALSE
1398	Dendritic Cell	ZMIZ1	2.35	NEW	TRUE	FALSE	FALSE
1399	Dendritic Cell	ZMYND8	9.95	NEW	TRUE	FALSE	FALSE
1400	Dendritic Cell	ZNF107	1.85	NEW	TRUE	FALSE	FALSE
1401	Dendritic Cell	ZNF124	8.95	NEW	TRUE	FALSE	FALSE
1402	Dendritic Cell	ZNF140	7.25	NEW	TRUE	FALSE	FALSE
1403	Dendritic Cell	ZNF148	10.9	KNOWN	TRUE	FALSE	FALSE
1404	Dendritic Cell	ZNF155	2.9	NEW	TRUE	FALSE	FALSE
1405	Dendritic Cell	ZNF169	2	NEW	TRUE	FALSE	FALSE
1406	Dendritic Cell	ZNF181	5.7	NEW	TRUE	FALSE	FALSE
1407	Dendritic Cell	ZNF184	2.95	NEW	TRUE	FALSE	FALSE
1408	Dendritic Cell	ZNF200	4.8	NEW	TRUE	FALSE	FALSE
1409	Dendritic Cell	ZNF222	2.5	NEW	TRUE	FALSE	FALSE
1410	Dendritic Cell	ZNF226	16.75	NEW	TRUE	FALSE	FALSE
1411	Dendritic Cell	ZNF227	5.55	NEW	TRUE	FALSE	FALSE
1412	Dendritic Cell	ZNF23	1.3	NEW	TRUE	FALSE	FALSE
1413	Dendritic Cell	ZNF230	2.55	NEW	TRUE	FALSE	FALSE
1414	Dendritic Cell	ZNF235	4.9	NEW	TRUE	FALSE	FALSE
1415	Dendritic Cell	ZNF254	2.2	NEW	TRUE	FALSE	FALSE
1416	Dendritic Cell	ZNF263	2.7	NEW	TRUE	FALSE	FALSE
1417	Dendritic Cell	ZNF267	12.05	NEW	TRUE	FALSE	FALSE
1418	Dendritic Cell	ZNF268	6.25	NEW	TRUE	FALSE	FALSE
1419	Dendritic Cell	ZNF302	12.75	NEW	TRUE	FALSE	FALSE
1420	Dendritic Cell	ZNF331	4	NEW	TRUE	FALSE	FALSE
1421	Dendritic Cell	ZNF333	2.6	NEW	TRUE	FALSE	FALSE
1422	Dendritic Cell	ZNF337	2.8	NEW	TRUE	FALSE	FALSE
1423	Dendritic Cell	ZNF33B	7.8	NEW	TRUE	FALSE	FALSE
1424	Dendritic Cell	ZNF343	2.55	NEW	TRUE	FALSE	FALSE
1425	Dendritic Cell	ZNF354A	3.35	KNOWN	TRUE	FALSE	FALSE
1426	Dendritic Cell	ZNF41	2.7	NEW	TRUE	FALSE	FALSE
1427	Dendritic Cell	ZNF417	2.25	NEW	TRUE	FALSE	FALSE
1428	Dendritic Cell	ZNF418	1.35	NEW	TRUE	FALSE	FALSE
1429	Dendritic Cell	ZNF419	3.35	NEW	TRUE	FALSE	FALSE
1430	Dendritic Cell	ZNF425	1.25	NEW	TRUE	FALSE	FALSE
1431	Dendritic Cell	ZNF529	1.15	NEW	TRUE	FALSE	FALSE
1432	Dendritic Cell	ZNF550	1.4	NEW	TRUE	FALSE	FALSE
1433	Dendritic Cell	ZNF567	2.35	NEW	TRUE	FALSE	FALSE
1434	Dendritic Cell	ZNF585A	20.1	NEW	TRUE	FALSE	FALSE
1435	Dendritic Cell	ZNF589	6.05	NEW	TRUE	FALSE	FALSE
1436	Dendritic Cell	ZNF596	1.75	NEW	TRUE	FALSE	FALSE
1437	Dendritic Cell	ZNF599	1.5	NEW	TRUE	FALSE	FALSE
1438	Dendritic Cell	ZNF613	4.8	NEW	TRUE	FALSE	FALSE
1439	Dendritic Cell	ZNF655	28.3	NEW	TRUE	FALSE	FALSE
1440	Dendritic Cell	ZNF669	3.25	NEW	TRUE	FALSE	FALSE
1441	Dendritic Cell	ZNF670	1.7	NEW	TRUE	FALSE	FALSE
1442	Dendritic Cell	ZNF689	5.25	NEW	TRUE	FALSE	FALSE
1443	Dendritic Cell	ZNF721	9	NEW	TRUE	FALSE	FALSE
1444	Dendritic Cell	ZNF764	1.7	NEW	TRUE	FALSE	FALSE
1445	Dendritic Cell	ZNF786	3.8	NEW	TRUE	FALSE	FALSE
1446	Dendritic Cell	ZNF79	4.4	NEW	TRUE	FALSE	FALSE
1447	Dendritic Cell	ZNF81	1.15	NEW	TRUE	FALSE	FALSE
1448	Dendritic Cell	ZNF84	6.4	NEW	TRUE	FALSE	FALSE
1449	Dendritic Cell	ZNF879	2.6	NEW	TRUE	FALSE	FALSE
1450	NA	CEMIP2	NA	NEW	TRUE	FALSE	FALSE
1451	NA	DIPK2B	NA	NEW	TRUE	FALSE	FALSE
1452	NA	DLEU1	NA	NEW	TRUE	FALSE	FALSE
1453	NA	GPX1	NA	NEW	TRUE	FALSE	FALSE
1454	NA	HLA-DRB4	NA	KNOWN	TRUE	FALSE	FALSE
1455	NA	LINC00299	NA	NEW	TRUE	FALSE	FALSE
1456	NA	LINC00474	NA	NEW	TRUE	FALSE	FALSE
1457	NA	MDS2	NA	NEW	TRUE	FALSE	FALSE
1458	NA	MIR17HG	NA	NEW	FALSE	TRUE	FALSE
1459	NA	MRTFA	NA	NEW	TRUE	TRUE	TRUE
1460	NA	OFCC1	NA	NEW	TRUE	FALSE	FALSE
1461	NA	TENT4A	NA	NEW	TRUE	FALSE	FALSE
