# Supplementary material for: Expanding the potential genes of inborn errors of immunity through protein interactions
Source: BMC Genomics. 2021 Aug 15;22:618. doi: 10.1186/s12864-021-07909-3 (PMC8364696; doi:10.1186/s12864-021-07909-3)
Supplement: Supplementary file 6 — Additional file 6: Table S6. IEI Candidate Genes with Average in Myeloid Cells > 1 TPM Filter. [file 12864_2021_7909_MOESM6_ESM.xlsx]

## Sheet: Sheet1
Table S6: IEI Candidate Genes with Average in Myeloid Cells > 1 TPM Filter	CellType	Gene	mean	InItan	Pathway1	Pathway2	BothPathways
1	Myeloid	ABCA7	3.25	NEW	TRUE	FALSE	FALSE
2	Myeloid	ABI1	66.6333	KNOWN	FALSE	TRUE	FALSE
3	Myeloid	ABLIM1	1.71667	NEW	TRUE	FALSE	FALSE
4	Myeloid	ACER3	1.11667	NEW	TRUE	FALSE	FALSE
5	Myeloid	ACP1	45.1667	KNOWN	TRUE	TRUE	TRUE
6	Myeloid	ACPP	33.0167	NEW	FALSE	TRUE	FALSE
7	Myeloid	ACSL5	17.2	NEW	TRUE	FALSE	FALSE
8	Myeloid	ACTA1	17.6667	KNOWN	FALSE	TRUE	FALSE
9	Myeloid	ACTA2	11.4833	NEW	TRUE	FALSE	FALSE
10	Myeloid	ACTN1	81.25	KNOWN	FALSE	TRUE	FALSE
11	Myeloid	ACTR2	193.7	KNOWN	FALSE	TRUE	FALSE
12	Myeloid	ACVR1	1.18333	KNOWN	FALSE	TRUE	FALSE
13	Myeloid	ACVR1B	1.68333	KNOWN	FALSE	TRUE	FALSE
14	Myeloid	ADAM15	10.0333	KNOWN	TRUE	FALSE	FALSE
15	Myeloid	ADAM19	45.9667	NEW	FALSE	TRUE	FALSE
16	Myeloid	ADAR	11.5333	NEW	TRUE	FALSE	FALSE
17	Myeloid	ADCY7	8.1	NEW	TRUE	FALSE	FALSE
18	Myeloid	ADD3	62.7667	NEW	TRUE	FALSE	FALSE
19	Myeloid	ADORA2B	4.1	KNOWN	TRUE	FALSE	FALSE
20	Myeloid	ADRB2	17.7667	KNOWN	TRUE	TRUE	TRUE
21	Myeloid	AEBP2	2.43333	NEW	TRUE	FALSE	FALSE
22	Myeloid	AEN	1.68333	NEW	TRUE	FALSE	FALSE
23	Myeloid	AFF1	8.56667	KNOWN	TRUE	FALSE	FALSE
24	Myeloid	AHI1	1.5	NEW	TRUE	FALSE	FALSE
25	Myeloid	AHNAK	27.15	NEW	TRUE	FALSE	FALSE
26	Myeloid	AHSA1	53.5833	NEW	FALSE	TRUE	FALSE
27	Myeloid	AIFM1	12.9667	KNOWN	FALSE	TRUE	FALSE
28	Myeloid	AIM2	6.63333	NEW	TRUE	FALSE	FALSE
29	Myeloid	AKAP12	4.43333	NEW	FALSE	TRUE	FALSE
30	Myeloid	AKAP13	98.45	NEW	TRUE	FALSE	FALSE
31	Myeloid	AKAP8	2.93333	KNOWN	FALSE	TRUE	FALSE
32	Myeloid	AKT1	16.1333	KNOWN	TRUE	TRUE	TRUE
33	Myeloid	AKT2	2.2	KNOWN	TRUE	TRUE	TRUE
34	Myeloid	ALCAM	2.13333	NEW	TRUE	FALSE	FALSE
35	Myeloid	ALDH1A2	4.23333	NEW	TRUE	FALSE	FALSE
36	Myeloid	ALOX5	96.3	NEW	TRUE	FALSE	FALSE
37	Myeloid	ALOX5AP	2196.98	NEW	TRUE	FALSE	FALSE
38	Myeloid	ALPL	41.25	KNOWN	FALSE	TRUE	FALSE
39	Myeloid	AMBRA1	2.63333	NEW	TRUE	FALSE	FALSE
40	Myeloid	AMPD3	6.4	NEW	TRUE	FALSE	FALSE
41	Myeloid	ANGPT1	1.08333	KNOWN	TRUE	FALSE	FALSE
42	Myeloid	ANKRD11	3.71667	NEW	TRUE	FALSE	FALSE
43	Myeloid	ANKRD28	2.11667	NEW	TRUE	FALSE	FALSE
44	Myeloid	ANKRD44	29	NEW	TRUE	FALSE	FALSE
45	Myeloid	ANKS1B	1.21667	NEW	TRUE	FALSE	FALSE
46	Myeloid	ANO6	3.41667	NEW	TRUE	FALSE	FALSE
47	Myeloid	ANP32A	22.2167	KNOWN	TRUE	FALSE	FALSE
48	Myeloid	ANXA1	841.5	KNOWN	TRUE	TRUE	TRUE
49	Myeloid	ANXA2	1707.15	KNOWN	TRUE	FALSE	FALSE
50	Myeloid	ANXA4	32.6333	KNOWN	TRUE	FALSE	FALSE
51	Myeloid	AP3S2	10.6333	NEW	TRUE	FALSE	FALSE
52	Myeloid	APAF1	17.15	KNOWN	TRUE	TRUE	TRUE
53	Myeloid	APBB1	1.98333	KNOWN	FALSE	TRUE	FALSE
54	Myeloid	APC	4.21667	KNOWN	FALSE	TRUE	FALSE
55	Myeloid	APEX1	36.3333	KNOWN	TRUE	TRUE	TRUE
56	Myeloid	APH1A	7.58333	KNOWN	FALSE	TRUE	FALSE
57	Myeloid	APOBEC3D	2.81667	NEW	TRUE	FALSE	FALSE
58	Myeloid	APOBEC3F	6.31667	NEW	TRUE	FALSE	FALSE
59	Myeloid	APOL6	4.9	NEW	TRUE	FALSE	FALSE
60	Myeloid	APP	1.63333	KNOWN	TRUE	TRUE	TRUE
61	Myeloid	ARAF	39.5833	KNOWN	FALSE	TRUE	FALSE
62	Myeloid	AREG	2.81667	NEW	FALSE	TRUE	FALSE
63	Myeloid	ARFGAP1	4.8	NEW	FALSE	TRUE	FALSE
64	Myeloid	ARHGAP1	34.15	KNOWN	FALSE	TRUE	FALSE
65	Myeloid	ARHGAP10	2.53333	NEW	TRUE	FALSE	FALSE
66	Myeloid	ARHGAP12	1.23333	NEW	FALSE	TRUE	FALSE
67	Myeloid	ARHGAP15	78.7333	NEW	TRUE	FALSE	FALSE
68	Myeloid	ARHGAP24	3.53333	NEW	TRUE	FALSE	FALSE
69	Myeloid	ARHGAP25	202.617	NEW	TRUE	FALSE	FALSE
70	Myeloid	ARHGAP26	4.78333	NEW	TRUE	FALSE	FALSE
71	Myeloid	ARHGDIB	3228.97	KNOWN	FALSE	TRUE	FALSE
72	Myeloid	ARHGEF10L	5.65	NEW	TRUE	FALSE	FALSE
73	Myeloid	ARHGEF2	15.9167	KNOWN	TRUE	TRUE	TRUE
74	Myeloid	ARHGEF3	14.5	KNOWN	TRUE	FALSE	FALSE
75	Myeloid	ARHGEF6	23.1833	KNOWN	FALSE	TRUE	FALSE
76	Myeloid	ARHGEF7	7.16667	KNOWN	FALSE	TRUE	FALSE
77	Myeloid	ARID1A	1.13333	KNOWN	TRUE	FALSE	FALSE
78	Myeloid	ARID1B	2.3	KNOWN	TRUE	FALSE	FALSE
79	Myeloid	ARID3A	1.41667	NEW	TRUE	TRUE	TRUE
80	Myeloid	ARID5B	3.15	NEW	TRUE	FALSE	FALSE
81	Myeloid	ARIH2	25.5833	KNOWN	FALSE	TRUE	FALSE
82	Myeloid	ARNTL	12.7333	NEW	FALSE	TRUE	FALSE
83	Myeloid	ARRB1	56.9833	KNOWN	FALSE	TRUE	FALSE
84	Myeloid	ARRB2	144.583	NEW	FALSE	TRUE	FALSE
85	Myeloid	ARRDC4	1.1	NEW	TRUE	FALSE	FALSE
86	Myeloid	ARSG	7.06667	NEW	TRUE	FALSE	FALSE
87	Myeloid	ASAP1	3	NEW	TRUE	FALSE	FALSE
88	Myeloid	ASCC3	2.33333	NEW	TRUE	FALSE	FALSE
89	Myeloid	ASH2L	24.2167	KNOWN	FALSE	TRUE	FALSE
90	Myeloid	ATF1	14.5833	NEW	TRUE	TRUE	TRUE
91	Myeloid	ATF2	15.1	NEW	TRUE	TRUE	TRUE
92	Myeloid	ATF3	2.23333	KNOWN	TRUE	TRUE	TRUE
93	Myeloid	ATF4	23.65	KNOWN	FALSE	TRUE	FALSE
94	Myeloid	ATG4C	12.0667	NEW	TRUE	FALSE	FALSE
95	Myeloid	ATG7	67.8667	KNOWN	FALSE	TRUE	FALSE
96	Myeloid	ATL1	3.4	NEW	TRUE	FALSE	FALSE
97	Myeloid	ATP13A1	2.96667	NEW	TRUE	FALSE	FALSE
98	Myeloid	ATP6V0A1	8.96667	KNOWN	TRUE	FALSE	FALSE
99	Myeloid	ATP8B4	1.55	NEW	TRUE	FALSE	FALSE
100	Myeloid	AURKA	2.63333	KNOWN	TRUE	TRUE	TRUE
101	Myeloid	AXIN1	1.5	KNOWN	TRUE	TRUE	TRUE
102	Myeloid	B3GAT3	18.55	NEW	TRUE	FALSE	FALSE
103	Myeloid	BACH1	49.4333	NEW	TRUE	FALSE	FALSE
104	Myeloid	BAD	59.25	KNOWN	FALSE	TRUE	FALSE
105	Myeloid	BAG1	20.7833	KNOWN	FALSE	TRUE	FALSE
106	Myeloid	BAK1	46.3833	KNOWN	TRUE	TRUE	TRUE
107	Myeloid	BANP	24.0167	KNOWN	TRUE	FALSE	FALSE
108	Myeloid	BARD1	2.68333	NEW	FALSE	TRUE	FALSE
109	Myeloid	BAX	11	KNOWN	TRUE	TRUE	TRUE
110	Myeloid	BBC3	1.13333	NEW	TRUE	TRUE	TRUE
111	Myeloid	BCAP31	418.583	KNOWN	FALSE	TRUE	FALSE
112	Myeloid	BCAS3	14.8833	NEW	TRUE	FALSE	FALSE
113	Myeloid	BCAT1	3.23333	NEW	TRUE	FALSE	FALSE
114	Myeloid	BCL11A	16.4167	NEW	TRUE	FALSE	FALSE
115	Myeloid	BCL2A1	146.433	NEW	TRUE	FALSE	FALSE
116	Myeloid	BCL2L1	17.8333	KNOWN	TRUE	TRUE	TRUE
117	Myeloid	BCL2L11	3.45	KNOWN	FALSE	TRUE	FALSE
118	Myeloid	BCL3	3.38333	KNOWN	TRUE	TRUE	TRUE
119	Myeloid	BCL6	52.9	KNOWN	TRUE	TRUE	TRUE
120	Myeloid	BCOR	3.08333	KNOWN	TRUE	FALSE	FALSE
121	Myeloid	BECN1	113.033	KNOWN	FALSE	TRUE	FALSE
122	Myeloid	BHLHE40	21.7167	KNOWN	TRUE	FALSE	FALSE
123	Myeloid	BID	499.183	KNOWN	TRUE	TRUE	TRUE
124	Myeloid	BIK	11.9	NEW	FALSE	TRUE	FALSE
125	Myeloid	BIN1	2.05	KNOWN	TRUE	FALSE	FALSE
126	Myeloid	BIRC2	52.2833	KNOWN	TRUE	TRUE	TRUE
127	Myeloid	BIRC3	3.86667	KNOWN	TRUE	TRUE	TRUE
128	Myeloid	BLVRA	171.4	NEW	TRUE	TRUE	TRUE
129	Myeloid	BMI1	3.06667	KNOWN	FALSE	TRUE	FALSE
130	Myeloid	BNIP3	4.38333	NEW	TRUE	FALSE	FALSE
131	Myeloid	BNIP3L	183.75	NEW	TRUE	FALSE	FALSE
132	Myeloid	BORA	1.73333	NEW	FALSE	TRUE	FALSE
133	Myeloid	BRAF	1.5	KNOWN	FALSE	TRUE	FALSE
134	Myeloid	BRD8	10.0167	KNOWN	TRUE	FALSE	FALSE
135	Myeloid	BST1	107.267	NEW	TRUE	FALSE	FALSE
136	Myeloid	BST2	201.95	NEW	TRUE	FALSE	FALSE
137	Myeloid	BTBD1	2.53333	NEW	TRUE	FALSE	FALSE
138	Myeloid	BTG1	221.733	NEW	TRUE	FALSE	FALSE
139	Myeloid	BTG2	23.0833	NEW	TRUE	TRUE	TRUE
140	Myeloid	BTG3	1.5	NEW	TRUE	FALSE	FALSE
141	Myeloid	BTN2A1	18.4333	NEW	TRUE	FALSE	FALSE
142	Myeloid	BTN2A2	6.7	NEW	TRUE	FALSE	FALSE
143	Myeloid	BTN3A1	16.2667	NEW	TRUE	FALSE	FALSE
144	Myeloid	BTN3A2	38.45	NEW	TRUE	FALSE	FALSE
145	Myeloid	BTRC	1.3	KNOWN	FALSE	TRUE	FALSE
146	Myeloid	C4BPA	3.56667	KNOWN	FALSE	TRUE	FALSE
147	Myeloid	C5AR1	89.1	KNOWN	TRUE	FALSE	FALSE
148	Myeloid	CAB39	4.13333	NEW	TRUE	FALSE	FALSE
149	Myeloid	CALM1	415.867	KNOWN	FALSE	TRUE	FALSE
150	Myeloid	CALM2	1652.5	KNOWN	FALSE	TRUE	FALSE
151	Myeloid	CALR	66.8667	KNOWN	FALSE	TRUE	FALSE
152	Myeloid	CAMK2D	3.11667	KNOWN	TRUE	TRUE	TRUE
153	Myeloid	CAMK2G	39.3167	KNOWN	TRUE	TRUE	TRUE
154	Myeloid	CANX	36.2167	NEW	FALSE	TRUE	FALSE
155	Myeloid	CAPN1	43.5167	KNOWN	FALSE	TRUE	FALSE
156	Myeloid	CAPN2	36.45	KNOWN	TRUE	FALSE	FALSE
157	Myeloid	CASP1	186.2	KNOWN	TRUE	TRUE	TRUE
158	Myeloid	CASP2	23.4833	KNOWN	TRUE	TRUE	TRUE
159	Myeloid	CASP3	150.967	KNOWN	TRUE	TRUE	TRUE
160	Myeloid	CASP4	149.2	KNOWN	TRUE	FALSE	FALSE
161	Myeloid	CASP5	9.88333	KNOWN	FALSE	TRUE	FALSE
162	Myeloid	CASP6	7.48333	NEW	TRUE	TRUE	TRUE
163	Myeloid	CASP7	12	NEW	TRUE	TRUE	TRUE
164	Myeloid	CASP8AP2	7.86667	KNOWN	FALSE	TRUE	FALSE
165	Myeloid	CASP9	24.1667	KNOWN	FALSE	TRUE	FALSE
166	Myeloid	CAST	58.5333	NEW	TRUE	FALSE	FALSE
167	Myeloid	CAT	827.85	NEW	FALSE	TRUE	FALSE
168	Myeloid	CAV1	1.33333	KNOWN	TRUE	TRUE	TRUE
169	Myeloid	CBL	2.33333	KNOWN	FALSE	TRUE	FALSE
170	Myeloid	CBLB	1.18333	KNOWN	TRUE	TRUE	TRUE
171	Myeloid	CCAR2	17.3833	NEW	FALSE	TRUE	FALSE
172	Myeloid	CCDC12	85.1833	NEW	TRUE	FALSE	FALSE
173	Myeloid	CCDC88C	2.13333	NEW	TRUE	FALSE	FALSE
174	Myeloid	CCDC91	4.66667	NEW	TRUE	FALSE	FALSE
175	Myeloid	CCL2	1.55	NEW	TRUE	TRUE	TRUE
176	Myeloid	CCL4	6.4	NEW	TRUE	FALSE	FALSE
177	Myeloid	CCL5	41.2	KNOWN	TRUE	TRUE	TRUE
178	Myeloid	CCM2	55.3833	KNOWN	TRUE	FALSE	FALSE
179	Myeloid	CCNA1	6.45	NEW	TRUE	TRUE	TRUE
180	Myeloid	CCNB1	2.03333	KNOWN	TRUE	TRUE	TRUE
181	Myeloid	CCND2	2.45	KNOWN	TRUE	FALSE	FALSE
182	Myeloid	CCND3	413.383	KNOWN	TRUE	TRUE	TRUE
183	Myeloid	CCNG1	25.1333	KNOWN	TRUE	FALSE	FALSE
184	Myeloid	CCNG2	6.83333	NEW	TRUE	FALSE	FALSE
185	Myeloid	CCNH	26.6667	KNOWN	FALSE	TRUE	FALSE
186	Myeloid	CCNK	6.23333	KNOWN	TRUE	FALSE	FALSE
187	Myeloid	CCNY	8.58333	NEW	TRUE	FALSE	FALSE
188	Myeloid	CCR1	59.0333	NEW	TRUE	FALSE	FALSE
189	Myeloid	CCR2	131.567	NEW	FALSE	TRUE	FALSE
190	Myeloid	CCR3	777.733	NEW	FALSE	TRUE	FALSE
191	Myeloid	CCR5	2.3	KNOWN	TRUE	TRUE	TRUE
192	Myeloid	CCR7	11.2167	NEW	TRUE	FALSE	FALSE
193	Myeloid	CCRL2	8.18333	NEW	TRUE	FALSE	FALSE
194	Myeloid	CD14	575.167	KNOWN	FALSE	TRUE	FALSE
195	Myeloid	CD180	9.4	NEW	TRUE	FALSE	FALSE
196	Myeloid	CD2	4.48333	KNOWN	FALSE	TRUE	FALSE
197	Myeloid	CD244	98.4333	NEW	FALSE	TRUE	FALSE
198	Myeloid	CD247	2.45	KNOWN	FALSE	TRUE	FALSE
199	Myeloid	CD274	1.28333	NEW	TRUE	TRUE	TRUE
200	Myeloid	CD28	2.13333	KNOWN	TRUE	TRUE	TRUE
201	Myeloid	CD33	52.9	NEW	TRUE	FALSE	FALSE
202	Myeloid	CD36	174.333	KNOWN	FALSE	TRUE	FALSE
203	Myeloid	CD4	92.8167	KNOWN	FALSE	TRUE	FALSE
204	Myeloid	CD44	157.333	KNOWN	TRUE	TRUE	TRUE
205	Myeloid	CD47	112.3	KNOWN	FALSE	TRUE	FALSE
206	Myeloid	CD48	233	KNOWN	FALSE	TRUE	FALSE
207	Myeloid	CD58	65.8167	NEW	TRUE	FALSE	FALSE
208	Myeloid	CD68	1465.55	NEW	TRUE	FALSE	FALSE
209	Myeloid	CD69	1.06667	NEW	TRUE	FALSE	FALSE
210	Myeloid	CD74	5413.95	KNOWN	TRUE	TRUE	TRUE
211	Myeloid	CD82	132.15	NEW	TRUE	TRUE	TRUE
212	Myeloid	CD83	6.98333	NEW	TRUE	FALSE	FALSE
213	Myeloid	CD86	36.5167	KNOWN	TRUE	TRUE	TRUE
214	Myeloid	CD93	9.63333	KNOWN	FALSE	TRUE	FALSE
215	Myeloid	CDC14A	4.86667	NEW	TRUE	FALSE	FALSE
216	Myeloid	CDC14B	1.35	NEW	TRUE	FALSE	FALSE
217	Myeloid	CDC25B	1.46667	KNOWN	FALSE	TRUE	FALSE
218	Myeloid	CDC34	3.1	KNOWN	FALSE	TRUE	FALSE
219	Myeloid	CDC37	75.2333	KNOWN	FALSE	TRUE	FALSE
220	Myeloid	CDC42	205.133	KNOWN	FALSE	TRUE	FALSE
221	Myeloid	CDC42EP3	62.2167	NEW	TRUE	FALSE	FALSE
222	Myeloid	CDC42SE2	77.0167	KNOWN	TRUE	FALSE	FALSE
223	Myeloid	CDH13	1.46667	NEW	TRUE	FALSE	FALSE
224	Myeloid	CDH23	10.1167	NEW	TRUE	FALSE	FALSE
225	Myeloid	CDK11B	5.13333	KNOWN	FALSE	TRUE	FALSE
226	Myeloid	CDK12	3.25	NEW	FALSE	TRUE	FALSE
227	Myeloid	CDK14	1.83333	NEW	TRUE	FALSE	FALSE
228	Myeloid	CDK16	5.18333	NEW	FALSE	TRUE	FALSE
229	Myeloid	CDK19	1.18333	KNOWN	TRUE	FALSE	FALSE
230	Myeloid	CDK2	2.01667	KNOWN	TRUE	TRUE	TRUE
231	Myeloid	CDK4	21.0833	KNOWN	TRUE	TRUE	TRUE
232	Myeloid	CDK5	18.9333	KNOWN	TRUE	TRUE	TRUE
233	Myeloid	CDK5RAP2	3.48333	NEW	TRUE	FALSE	FALSE
234	Myeloid	CDK6	1.65	KNOWN	TRUE	TRUE	TRUE
235	Myeloid	CDK7	10.3333	KNOWN	TRUE	TRUE	TRUE
236	Myeloid	CDK9	4.3	KNOWN	TRUE	TRUE	TRUE
237	Myeloid	CDKAL1	3.45	NEW	TRUE	FALSE	FALSE
238	Myeloid	CDKN1A	20.4167	KNOWN	TRUE	TRUE	TRUE
239	Myeloid	CDKN1B	5.9	KNOWN	TRUE	TRUE	TRUE
240	Myeloid	CDKN1C	57.3667	KNOWN	FALSE	TRUE	FALSE
241	Myeloid	CDKN2A	1.25	KNOWN	TRUE	TRUE	TRUE
242	Myeloid	CDKN2C	4.71667	NEW	TRUE	TRUE	TRUE
243	Myeloid	CDYL	1.15	NEW	TRUE	FALSE	FALSE
244	Myeloid	CEBPA	7.01667	NEW	TRUE	TRUE	TRUE
245	Myeloid	CEBPB	6.58333	KNOWN	TRUE	TRUE	TRUE
246	Myeloid	CEBPD	6.78333	NEW	TRUE	FALSE	FALSE
247	Myeloid	CELF1	11.85	NEW	TRUE	FALSE	FALSE
248	Myeloid	CEP85L	7.76667	NEW	TRUE	FALSE	FALSE
249	Myeloid	CFL1	1986.45	KNOWN	FALSE	TRUE	FALSE
250	Myeloid	CFLAR	90.5167	KNOWN	TRUE	TRUE	TRUE
251	Myeloid	CHD2	25.3	NEW	TRUE	FALSE	FALSE
252	Myeloid	CHD9	27.8	KNOWN	TRUE	FALSE	FALSE
253	Myeloid	CHEK2	3.31667	KNOWN	TRUE	TRUE	TRUE
254	Myeloid	CHI3L1	50.2667	NEW	TRUE	FALSE	FALSE
255	Myeloid	CHKA	1.38333	NEW	FALSE	TRUE	FALSE
256	Myeloid	CHN2	5.35	NEW	TRUE	TRUE	TRUE
257	Myeloid	CHST15	22.2167	NEW	TRUE	FALSE	FALSE
258	Myeloid	CHUK	1.35	KNOWN	TRUE	TRUE	TRUE
259	Myeloid	CISH	8.18333	KNOWN	TRUE	FALSE	FALSE
260	Myeloid	CKS1B	28.5167	KNOWN	FALSE	TRUE	FALSE
261	Myeloid	CLC	6266.38	NEW	TRUE	FALSE	FALSE
262	Myeloid	CLEC16A	1.71667	NEW	TRUE	FALSE	FALSE
263	Myeloid	CLIC2	4.66667	NEW	TRUE	FALSE	FALSE
264	Myeloid	CMKLR1	3.11667	NEW	TRUE	FALSE	FALSE
265	Myeloid	CMTM7	100.55	NEW	TRUE	FALSE	FALSE
266	Myeloid	CMTR1	3.88333	NEW	TRUE	FALSE	FALSE
267	Myeloid	COP1	5.31667	NEW	TRUE	TRUE	TRUE
268	Myeloid	COPS5	36.4333	NEW	TRUE	TRUE	TRUE
269	Myeloid	COPS6	138.133	NEW	FALSE	TRUE	FALSE
270	Myeloid	CPEB4	1.33333	NEW	TRUE	FALSE	FALSE
271	Myeloid	CPQ	59.7667	NEW	TRUE	FALSE	FALSE
272	Myeloid	CRADD	23.5333	KNOWN	TRUE	FALSE	FALSE
273	Myeloid	CREB1	26.7333	KNOWN	TRUE	TRUE	TRUE
274	Myeloid	CREB5	27.2333	KNOWN	TRUE	FALSE	FALSE
275	Myeloid	CREBBP	1.9	KNOWN	TRUE	TRUE	TRUE
276	Myeloid	CREM	5.16667	KNOWN	TRUE	FALSE	FALSE
277	Myeloid	CRK	4.8	KNOWN	FALSE	TRUE	FALSE
278	Myeloid	CRKL	14.3833	KNOWN	FALSE	TRUE	FALSE
279	Myeloid	CSF1	4.25	KNOWN	TRUE	TRUE	TRUE
280	Myeloid	CSF1R	162.983	KNOWN	FALSE	TRUE	FALSE
281	Myeloid	CSGALNACT1	5.71667	NEW	TRUE	FALSE	FALSE
282	Myeloid	CSK	100.233	KNOWN	FALSE	TRUE	FALSE
283	Myeloid	CSNK1A1	59.65	KNOWN	TRUE	TRUE	TRUE
284	Myeloid	CSNK1D	18.9	KNOWN	TRUE	TRUE	TRUE
285	Myeloid	CSNK1E	1.98333	KNOWN	TRUE	TRUE	TRUE
286	Myeloid	CSNK2A1	22.75	NEW	TRUE	TRUE	TRUE
287	Myeloid	CSNK2A2	8.08333	KNOWN	TRUE	TRUE	TRUE
288	Myeloid	CSNK2B	15.9833	KNOWN	TRUE	TRUE	TRUE
289	Myeloid	CSRP1	36.6333	NEW	TRUE	FALSE	FALSE
290	Myeloid	CTBP1	14.1167	KNOWN	FALSE	TRUE	FALSE
291	Myeloid	CTCF	3.45	KNOWN	TRUE	FALSE	FALSE
292	Myeloid	CTNNA1	21.1333	NEW	TRUE	TRUE	TRUE
293	Myeloid	CTNNB1	6.68333	KNOWN	TRUE	TRUE	TRUE
294	Myeloid	CTNND1	5.83333	NEW	FALSE	TRUE	FALSE
295	Myeloid	CTSB	648.983	KNOWN	TRUE	FALSE	FALSE
296	Myeloid	CTSD	229.35	KNOWN	TRUE	TRUE	TRUE
297	Myeloid	CTSG	1.93333	NEW	TRUE	TRUE	TRUE
298	Myeloid	CTSH	53.8167	NEW	TRUE	FALSE	FALSE
299	Myeloid	CTSL	41.2	NEW	TRUE	FALSE	FALSE
300	Myeloid	CUEDC1	1.06667	NEW	TRUE	FALSE	FALSE
301	Myeloid	CUL1	16.45	KNOWN	FALSE	TRUE	FALSE
302	Myeloid	CUX1	9.98333	KNOWN	TRUE	FALSE	FALSE
303	Myeloid	CXCL1	4.86667	NEW	TRUE	FALSE	FALSE
304	Myeloid	CXCL10	15.55	KNOWN	TRUE	TRUE	TRUE
305	Myeloid	CXCL8	47.9833	NEW	TRUE	TRUE	TRUE
306	Myeloid	CYLD	25.5	KNOWN	TRUE	TRUE	TRUE
307	Myeloid	CYTH1	58.85	NEW	TRUE	FALSE	FALSE
308	Myeloid	CYTH4	69.75	NEW	TRUE	FALSE	FALSE
309	Myeloid	DAAM1	2.98333	NEW	TRUE	FALSE	FALSE
310	Myeloid	DAB2	2.16667	KNOWN	TRUE	TRUE	TRUE
311	Myeloid	DAP3	71.6	KNOWN	TRUE	FALSE	FALSE
312	Myeloid	DAPK1	6.46667	KNOWN	TRUE	TRUE	TRUE
313	Myeloid	DAPK2	46.6333	NEW	FALSE	TRUE	FALSE
314	Myeloid	DAPK3	19.2	NEW	TRUE	TRUE	TRUE
315	Myeloid	DAPP1	87.9167	KNOWN	TRUE	TRUE	TRUE
316	Myeloid	DAXX	10.8833	KNOWN	TRUE	TRUE	TRUE
317	Myeloid	DBI	497.283	NEW	TRUE	FALSE	FALSE
318	Myeloid	DBNL	283.333	KNOWN	TRUE	TRUE	TRUE
319	Myeloid	DCN	4.26667	NEW	FALSE	TRUE	FALSE
320	Myeloid	DCP1B	2.2	NEW	TRUE	FALSE	FALSE
321	Myeloid	DDB1	27.45	KNOWN	TRUE	TRUE	TRUE
322	Myeloid	DDB2	11.05	KNOWN	TRUE	TRUE	TRUE
323	Myeloid	DDIT4	27.2333	KNOWN	TRUE	TRUE	TRUE
324	Myeloid	DDX50	9.53333	NEW	TRUE	FALSE	FALSE
325	Myeloid	DDX58	11.1833	KNOWN	FALSE	TRUE	FALSE
326	Myeloid	DDX60L	8.5	NEW	TRUE	FALSE	FALSE
327	Myeloid	DENND1A	11.0333	NEW	TRUE	FALSE	FALSE
328	Myeloid	DENND3	15.5333	NEW	TRUE	FALSE	FALSE
329	Myeloid	DERA	35.95	NEW	TRUE	FALSE	FALSE
330	Myeloid	DGKG	1.1	KNOWN	TRUE	FALSE	FALSE
331	Myeloid	DHRS3	2.16667	NEW	TRUE	FALSE	FALSE
332	Myeloid	DHX58	5.11667	KNOWN	TRUE	FALSE	FALSE
333	Myeloid	DIABLO	14.2583	KNOWN	FALSE	TRUE	FALSE
334	Myeloid	DIAPH1	14.1167	NEW	TRUE	TRUE	TRUE
335	Myeloid	DIS3L2	2.06667	NEW	TRUE	FALSE	FALSE
336	Myeloid	DMAP1	18	KNOWN	FALSE	TRUE	FALSE
337	Myeloid	DMXL2	1.8	NEW	TRUE	FALSE	FALSE
338	Myeloid	DNAJA3	2.85	KNOWN	FALSE	TRUE	FALSE
339	Myeloid	DNAJB12	20.0167	NEW	TRUE	FALSE	FALSE
340	Myeloid	DNAJC5	2.63333	KNOWN	FALSE	TRUE	FALSE
341	Myeloid	DNM1L	7.86667	NEW	TRUE	FALSE	FALSE
342	Myeloid	DNM2	4.65	KNOWN	TRUE	TRUE	TRUE
343	Myeloid	DNMT1	11.7833	KNOWN	TRUE	FALSE	FALSE
344	Myeloid	DOCK10	3.7	NEW	TRUE	FALSE	FALSE
345	Myeloid	DOCK5	8.46667	NEW	TRUE	FALSE	FALSE
346	Myeloid	DOK1	17.4667	KNOWN	TRUE	TRUE	TRUE
347	Myeloid	DPM1	14.15	NEW	FALSE	TRUE	FALSE
348	Myeloid	DPYD	27.2667	NEW	TRUE	FALSE	FALSE
349	Myeloid	DPYSL2	26.4	NEW	TRUE	FALSE	FALSE
350	Myeloid	DSE	1.08333	NEW	TRUE	FALSE	FALSE
351	Myeloid	DTNB	1.63333	NEW	TRUE	FALSE	FALSE
352	Myeloid	DTNBP1	8.93333	KNOWN	TRUE	FALSE	FALSE
353	Myeloid	DTWD1	7.31667	NEW	TRUE	FALSE	FALSE
354	Myeloid	DTX3L	13.8167	NEW	TRUE	FALSE	FALSE
355	Myeloid	DUSP1	1389.35	KNOWN	TRUE	TRUE	TRUE
356	Myeloid	DUSP10	2.55	KNOWN	TRUE	TRUE	TRUE
357	Myeloid	DUSP11	45.6833	NEW	TRUE	FALSE	FALSE
358	Myeloid	DUSP22	20.2333	KNOWN	TRUE	TRUE	TRUE
359	Myeloid	DUSP3	11.65	NEW	TRUE	TRUE	TRUE
360	Myeloid	DUSP5	1.76667	NEW	TRUE	TRUE	TRUE
361	Myeloid	DUSP6	579.517	KNOWN	FALSE	TRUE	FALSE
362	Myeloid	DUSP7	3.76667	NEW	TRUE	TRUE	TRUE
363	Myeloid	DVL2	5.05	KNOWN	FALSE	TRUE	FALSE
364	Myeloid	DYM	17.7667	NEW	TRUE	FALSE	FALSE
365	Myeloid	DYRK1A	1.05	KNOWN	TRUE	FALSE	FALSE
366	Myeloid	DYRK2	1.16667	NEW	TRUE	TRUE	TRUE
367	Myeloid	E2F3	2.35	KNOWN	TRUE	TRUE	TRUE
368	Myeloid	E2F4	6.58333	KNOWN	TRUE	TRUE	TRUE
369	Myeloid	EARS2	1.35	NEW	TRUE	FALSE	FALSE
370	Myeloid	EBI3	1.48333	KNOWN	TRUE	FALSE	FALSE
371	Myeloid	ECE1	7.36667	KNOWN	TRUE	FALSE	FALSE
372	Myeloid	ECSIT	16.7167	NEW	FALSE	TRUE	FALSE
373	Myeloid	EDEM2	53.2167	NEW	TRUE	FALSE	FALSE
374	Myeloid	EEF1A1	3116.2	NEW	TRUE	FALSE	FALSE
375	Myeloid	EFCAB2	1.35	NEW	TRUE	FALSE	FALSE
376	Myeloid	EGR1	1.88333	KNOWN	TRUE	TRUE	TRUE
377	Myeloid	EHD1	31.0167	NEW	TRUE	FALSE	FALSE
378	Myeloid	EI24	3.91667	NEW	TRUE	FALSE	FALSE
379	Myeloid	EIF2A	26.1167	NEW	FALSE	TRUE	FALSE
380	Myeloid	EIF2AK1	6.61667	NEW	TRUE	FALSE	FALSE
381	Myeloid	EIF2AK2	18.1	KNOWN	TRUE	TRUE	TRUE
382	Myeloid	EIF2AK4	9.28333	NEW	FALSE	TRUE	FALSE
383	Myeloid	EIF2S1	35.7333	NEW	TRUE	TRUE	TRUE
384	Myeloid	EIF3H	192	NEW	TRUE	FALSE	FALSE
385	Myeloid	EIF4B	44.3	KNOWN	FALSE	TRUE	FALSE
386	Myeloid	EIF4E	32.2833	KNOWN	TRUE	TRUE	TRUE
387	Myeloid	EIF4EBP1	117.033	KNOWN	FALSE	TRUE	FALSE
388	Myeloid	EIF4G2	324.4	NEW	FALSE	TRUE	FALSE
389	Myeloid	ELAVL1	17.7833	NEW	TRUE	TRUE	TRUE
390	Myeloid	ELF1	92.4167	NEW	TRUE	FALSE	FALSE
391	Myeloid	ELF4	4.05	NEW	TRUE	FALSE	FALSE
392	Myeloid	ELK1	3.91667	KNOWN	FALSE	TRUE	FALSE
393	Myeloid	ELL	4.6	NEW	TRUE	FALSE	FALSE
394	Myeloid	ELMO1	40.3333	KNOWN	TRUE	TRUE	TRUE
395	Myeloid	ELP1	9.33333	NEW	FALSE	TRUE	FALSE
396	Myeloid	ELP3	12.2833	KNOWN	TRUE	FALSE	FALSE
397	Myeloid	EMC2	19.65	NEW	TRUE	FALSE	FALSE
398	Myeloid	EML2	3.83333	NEW	TRUE	FALSE	FALSE
399	Myeloid	ENC1	1.11667	NEW	FALSE	TRUE	FALSE
400	Myeloid	ENOX2	8.7	NEW	TRUE	FALSE	FALSE
401	Myeloid	ENPP2	9.16667	NEW	TRUE	FALSE	FALSE
402	Myeloid	ENTPD1	37.6167	NEW	TRUE	FALSE	FALSE
403	Myeloid	EP300	1.83333	KNOWN	TRUE	TRUE	TRUE
404	Myeloid	EPAS1	3.71667	KNOWN	TRUE	FALSE	FALSE
405	Myeloid	EPB41L2	2.1	NEW	TRUE	FALSE	FALSE
406	Myeloid	EPB41L3	3.31667	NEW	TRUE	FALSE	FALSE
407	Myeloid	EPOR	4.63333	KNOWN	FALSE	TRUE	FALSE
408	Myeloid	EPS15	9.3	KNOWN	FALSE	TRUE	FALSE
409	Myeloid	EPS8	5.5	KNOWN	TRUE	FALSE	FALSE
410	Myeloid	EPSTI1	29.95	NEW	TRUE	FALSE	FALSE
411	Myeloid	ERAP1	14.3	NEW	TRUE	FALSE	FALSE
412	Myeloid	ERBIN	5.38333	NEW	FALSE	TRUE	FALSE
413	Myeloid	ERCC1	60.1167	KNOWN	TRUE	FALSE	FALSE
414	Myeloid	ERCC5	16.35	KNOWN	FALSE	TRUE	FALSE
415	Myeloid	ERCC6	5.55	NEW	FALSE	TRUE	FALSE
416	Myeloid	ERGIC1	11.0167	NEW	TRUE	FALSE	FALSE
417	Myeloid	ERN1	2.93333	KNOWN	TRUE	TRUE	TRUE
418	Myeloid	ESYT2	1.11667	NEW	TRUE	FALSE	FALSE
419	Myeloid	ETS1	7.68333	KNOWN	TRUE	TRUE	TRUE
420	Myeloid	ETS2	17.0167	KNOWN	TRUE	TRUE	TRUE
421	Myeloid	ETV3	3.7	NEW	TRUE	FALSE	FALSE
422	Myeloid	ETV6	5	NEW	TRUE	FALSE	FALSE
423	Myeloid	ETV7	3.56667	NEW	TRUE	FALSE	FALSE
424	Myeloid	EVL	8.56667	NEW	TRUE	FALSE	FALSE
425	Myeloid	EXOC4	7.66667	KNOWN	TRUE	FALSE	FALSE
426	Myeloid	EXOC6	7.76667	NEW	TRUE	FALSE	FALSE
427	Myeloid	EZH2	1.08333	KNOWN	TRUE	TRUE	TRUE
428	Myeloid	EZR	103.5	NEW	TRUE	TRUE	TRUE
429	Myeloid	F5	2.48333	NEW	FALSE	TRUE	FALSE
430	Myeloid	F8	2.03333	KNOWN	TRUE	FALSE	FALSE
431	Myeloid	FAF1	2.05	KNOWN	TRUE	FALSE	FALSE
432	Myeloid	FAM111A	2.63333	NEW	TRUE	FALSE	FALSE
433	Myeloid	FAM129A	12.65	NEW	TRUE	FALSE	FALSE
434	Myeloid	FAM172A	5.23333	NEW	TRUE	FALSE	FALSE
435	Myeloid	FAM19A2	6.1	NEW	TRUE	FALSE	FALSE
436	Myeloid	FAM49B	249.65	NEW	TRUE	FALSE	FALSE
437	Myeloid	FAM78A	7.91667	NEW	TRUE	FALSE	FALSE
438	Myeloid	FANCG	2.7	KNOWN	FALSE	TRUE	FALSE
439	Myeloid	FAS	29.75	NEW	TRUE	TRUE	TRUE
440	Myeloid	FBP1	109.967	KNOWN	TRUE	FALSE	FALSE
441	Myeloid	FBXO11	1.46667	NEW	TRUE	FALSE	FALSE
442	Myeloid	FBXO5	1.01667	NEW	TRUE	TRUE	TRUE
443	Myeloid	FBXW11	7.31667	KNOWN	TRUE	FALSE	FALSE
444	Myeloid	FBXW7	4.75	KNOWN	TRUE	TRUE	TRUE
445	Myeloid	FCER1A	2620.02	KNOWN	TRUE	FALSE	FALSE
446	Myeloid	FCER1G	2558.15	KNOWN	FALSE	TRUE	FALSE
447	Myeloid	FCER2	3.56667	KNOWN	TRUE	TRUE	TRUE
448	Myeloid	FCGR1A	30.8167	KNOWN	TRUE	FALSE	FALSE
449	Myeloid	FCGR2A	424.483	NEW	FALSE	TRUE	FALSE
450	Myeloid	FCGRT	815.267	KNOWN	TRUE	FALSE	FALSE
451	Myeloid	FCHSD2	10.1333	NEW	TRUE	FALSE	FALSE
452	Myeloid	FDPS	65.7667	NEW	TRUE	FALSE	FALSE
453	Myeloid	FDXR	3	NEW	TRUE	FALSE	FALSE
454	Myeloid	FEN1	8.76667	KNOWN	FALSE	TRUE	FALSE
455	Myeloid	FER	2.78333	KNOWN	FALSE	TRUE	FALSE
456	Myeloid	FES	97.0833	KNOWN	FALSE	TRUE	FALSE
457	Myeloid	FGFR2	1.85	KNOWN	TRUE	TRUE	TRUE
458	Myeloid	FGGY	1.43333	NEW	TRUE	FALSE	FALSE
459	Myeloid	FGR	232	KNOWN	FALSE	TRUE	FALSE
460	Myeloid	FHIT	2.13333	NEW	TRUE	FALSE	FALSE
461	Myeloid	FHL2	1.11667	KNOWN	TRUE	TRUE	TRUE
462	Myeloid	FKBP1A	638.65	KNOWN	FALSE	TRUE	FALSE
463	Myeloid	FKBP5	59.5	NEW	TRUE	FALSE	FALSE
464	Myeloid	FKBP8	29.5	KNOWN	FALSE	TRUE	FALSE
465	Myeloid	FLI1	14.95	KNOWN	TRUE	TRUE	TRUE
466	Myeloid	FLNA	17.9833	KNOWN	FALSE	TRUE	FALSE
467	Myeloid	FLNB	2.33333	NEW	TRUE	FALSE	FALSE
468	Myeloid	FLT3	1.43333	KNOWN	FALSE	TRUE	FALSE
469	Myeloid	FMR1	1.68333	NEW	FALSE	TRUE	FALSE
470	Myeloid	FNBP1	6.3	NEW	TRUE	FALSE	FALSE
471	Myeloid	FNDC3B	10.8833	NEW	TRUE	FALSE	FALSE
472	Myeloid	FNIP2	1.63333	NEW	TRUE	FALSE	FALSE
473	Myeloid	FNTA	5.41667	NEW	FALSE	TRUE	FALSE
474	Myeloid	FOCAD	2.5	NEW	TRUE	FALSE	FALSE
475	Myeloid	FOS	84.6667	KNOWN	TRUE	TRUE	TRUE
476	Myeloid	FOSL2	10.4833	KNOWN	TRUE	FALSE	FALSE
477	Myeloid	FOXJ3	5	NEW	TRUE	FALSE	FALSE
478	Myeloid	FOXN3	20.95	NEW	TRUE	FALSE	FALSE
479	Myeloid	FOXO3	4.86667	KNOWN	TRUE	TRUE	TRUE
480	Myeloid	FOXP1	16.8333	KNOWN	TRUE	FALSE	FALSE
481	Myeloid	FPR2	164	KNOWN	FALSE	TRUE	FALSE
482	Myeloid	FRMD3	1.23333	NEW	TRUE	FALSE	FALSE
483	Myeloid	FRMD4B	8.93333	NEW	TRUE	FALSE	FALSE
484	Myeloid	FRS2	2.98333	KNOWN	FALSE	TRUE	FALSE
485	Myeloid	FRY	4	NEW	TRUE	FALSE	FALSE
486	Myeloid	FRYL	2.46667	NEW	TRUE	FALSE	FALSE
487	Myeloid	FTO	11.4	NEW	TRUE	FALSE	FALSE
488	Myeloid	FURIN	3.4	NEW	FALSE	TRUE	FALSE
489	Myeloid	FUS	28.95	KNOWN	FALSE	TRUE	FALSE
490	Myeloid	FYB1	401.367	NEW	TRUE	FALSE	FALSE
491	Myeloid	FYN	2.71667	KNOWN	TRUE	TRUE	TRUE
492	Myeloid	G3BP1	34.1667	KNOWN	FALSE	TRUE	FALSE
493	Myeloid	GAB1	1.3	KNOWN	FALSE	TRUE	FALSE
494	Myeloid	GAB2	5.4	KNOWN	TRUE	TRUE	TRUE
495	Myeloid	GABPA	4.61667	KNOWN	TRUE	FALSE	FALSE
496	Myeloid	GADD45A	9.9	KNOWN	TRUE	TRUE	TRUE
497	Myeloid	GADD45B	47.45	KNOWN	TRUE	FALSE	FALSE
498	Myeloid	GALNT10	1.46667	NEW	TRUE	FALSE	FALSE
499	Myeloid	GALNT2	5.06667	KNOWN	TRUE	FALSE	FALSE
500	Myeloid	GAPDH	1692.28	NEW	FALSE	TRUE	FALSE
501	Myeloid	GAS7	9.1	KNOWN	TRUE	FALSE	FALSE
502	Myeloid	GATA1	71.9667	KNOWN	TRUE	TRUE	TRUE
503	Myeloid	GATAD2A	3.13333	KNOWN	TRUE	FALSE	FALSE
504	Myeloid	GBP1	45.2333	NEW	TRUE	FALSE	FALSE
505	Myeloid	GFAP	1.16667	NEW	TRUE	FALSE	FALSE
506	Myeloid	GFI1B	81.6167	KNOWN	TRUE	FALSE	FALSE
507	Myeloid	GIT1	1.1	NEW	FALSE	TRUE	FALSE
508	Myeloid	GLIPR2	269.45	NEW	TRUE	FALSE	FALSE
509	Myeloid	GLRX	397.35	KNOWN	FALSE	TRUE	FALSE
510	Myeloid	GLS	1.66667	NEW	TRUE	FALSE	FALSE
511	Myeloid	GM2A	9.7	NEW	TRUE	FALSE	FALSE
512	Myeloid	GMDS	5.16667	NEW	TRUE	FALSE	FALSE
513	Myeloid	GNA11	1.38333	NEW	FALSE	TRUE	FALSE
514	Myeloid	GNA13	7.68333	NEW	FALSE	TRUE	FALSE
515	Myeloid	GNA14	3.36667	NEW	FALSE	TRUE	FALSE
516	Myeloid	GNA15	14.1	KNOWN	FALSE	TRUE	FALSE
517	Myeloid	GNAI1	1.2	KNOWN	TRUE	TRUE	TRUE
518	Myeloid	GNAI2	37.4333	KNOWN	TRUE	TRUE	TRUE
519	Myeloid	GNAI3	11.6	NEW	FALSE	TRUE	FALSE
520	Myeloid	GNAQ	6.65	KNOWN	TRUE	TRUE	TRUE
521	Myeloid	GNAS	47.95	NEW	FALSE	TRUE	FALSE
522	Myeloid	GNB2	40.3667	NEW	FALSE	TRUE	FALSE
523	Myeloid	GNB5	2.9	NEW	FALSE	TRUE	FALSE
524	Myeloid	GNG2	141.6	KNOWN	FALSE	TRUE	FALSE
525	Myeloid	GOLPH3	8.25	NEW	TRUE	FALSE	FALSE
526	Myeloid	GORASP1	3.45	NEW	FALSE	TRUE	FALSE
527	Myeloid	GPATCH2	1.83333	NEW	TRUE	FALSE	FALSE
528	Myeloid	GPCPD1	5.86667	NEW	TRUE	FALSE	FALSE
529	Myeloid	GPD2	1.51667	NEW	TRUE	FALSE	FALSE
530	Myeloid	GPR107	2.26667	NEW	TRUE	FALSE	FALSE
531	Myeloid	GPR132	5.43333	NEW	TRUE	FALSE	FALSE
532	Myeloid	GPR141	4.55	NEW	TRUE	FALSE	FALSE
533	Myeloid	GPR146	13.35	NEW	TRUE	FALSE	FALSE
534	Myeloid	GRAMD1A	8.73333	NEW	TRUE	FALSE	FALSE
535	Myeloid	GRAP2	1.7	KNOWN	FALSE	TRUE	FALSE
536	Myeloid	GRB10	1.88333	KNOWN	TRUE	TRUE	TRUE
537	Myeloid	GRB2	140.183	KNOWN	TRUE	TRUE	TRUE
538	Myeloid	GRK2	18.5	NEW	TRUE	TRUE	TRUE
539	Myeloid	GRK5	2.85	KNOWN	TRUE	TRUE	TRUE
540	Myeloid	GRK6	31.4333	NEW	FALSE	TRUE	FALSE
541	Myeloid	GRN	619.617	KNOWN	FALSE	TRUE	FALSE
542	Myeloid	GSAP	5.18333	NEW	TRUE	FALSE	FALSE
543	Myeloid	GSE1	1.35	NEW	TRUE	FALSE	FALSE
544	Myeloid	GSK3B	2.95	KNOWN	TRUE	TRUE	TRUE
545	Myeloid	GSN	303.567	KNOWN	TRUE	TRUE	TRUE
546	Myeloid	GSTK1	323	NEW	TRUE	FALSE	FALSE
547	Myeloid	GSTP1	1013.2	KNOWN	TRUE	FALSE	FALSE
548	Myeloid	GTDC1	3.61667	NEW	TRUE	FALSE	FALSE
549	Myeloid	GTF2H1	9.35	KNOWN	FALSE	TRUE	FALSE
550	Myeloid	GTF2I	6.38333	KNOWN	TRUE	TRUE	TRUE
551	Myeloid	GZMB	7.98333	NEW	FALSE	TRUE	FALSE
552	Myeloid	H2AFX	1.55	KNOWN	FALSE	TRUE	FALSE
553	Myeloid	HBP1	71.4333	NEW	TRUE	FALSE	FALSE
554	Myeloid	HCFC1	1.3	KNOWN	TRUE	FALSE	FALSE
555	Myeloid	HCK	582.7	KNOWN	TRUE	TRUE	TRUE
556	Myeloid	HDAC1	100.317	KNOWN	TRUE	TRUE	TRUE
557	Myeloid	HDAC2	30.2	KNOWN	FALSE	TRUE	FALSE
558	Myeloid	HDAC3	32.55	KNOWN	FALSE	TRUE	FALSE
559	Myeloid	HDAC4	12.75	KNOWN	TRUE	TRUE	TRUE
560	Myeloid	HDAC6	4.5	KNOWN	FALSE	TRUE	FALSE
561	Myeloid	HDAC7	1.08333	KNOWN	TRUE	TRUE	TRUE
562	Myeloid	HDAC9	7.26667	KNOWN	TRUE	FALSE	FALSE
563	Myeloid	HERC1	8.06667	NEW	TRUE	FALSE	FALSE
564	Myeloid	HGF	19.8667	NEW	TRUE	TRUE	TRUE
565	Myeloid	HIF1A	40.0167	KNOWN	TRUE	TRUE	TRUE
566	Myeloid	HIPK2	4.81667	KNOWN	TRUE	TRUE	TRUE
567	Myeloid	HIPK3	8.86667	KNOWN	TRUE	FALSE	FALSE
568	Myeloid	HIST1H2AM	17.2	NEW	FALSE	TRUE	FALSE
569	Myeloid	HIST2H2AC	39.4667	KNOWN	FALSE	TRUE	FALSE
570	Myeloid	HIVEP1	3.18333	NEW	TRUE	FALSE	FALSE
571	Myeloid	HK1	64.0167	NEW	TRUE	FALSE	FALSE
572	Myeloid	HK2	14.2667	NEW	TRUE	FALSE	FALSE
573	Myeloid	HLA-A	130.733	NEW	FALSE	TRUE	FALSE
574	Myeloid	HLA-B	278.067	NEW	FALSE	TRUE	FALSE
575	Myeloid	HLA-DMA	1.15	NEW	TRUE	FALSE	FALSE
576	Myeloid	HLA-DMB	7.46667	NEW	TRUE	FALSE	FALSE
577	Myeloid	HLA-DOA	1.03333	NEW	TRUE	FALSE	FALSE
578	Myeloid	HLA-DPA1	54.8833	NEW	TRUE	FALSE	FALSE
579	Myeloid	HLA-DPB1	84.1167	KNOWN	TRUE	FALSE	FALSE
580	Myeloid	HLA-DQA1	55.8833	NEW	TRUE	FALSE	FALSE
581	Myeloid	HLA-DQB1	49.8333	NEW	TRUE	FALSE	FALSE
582	Myeloid	HLA-DRA	106.183	KNOWN	TRUE	FALSE	FALSE
583	Myeloid	HLA-DRB1	131.1	NEW	TRUE	FALSE	FALSE
584	Myeloid	HLA-DRB5	11.5667	NEW	TRUE	FALSE	FALSE
585	Myeloid	HLA-E	212.5	KNOWN	TRUE	TRUE	TRUE
586	Myeloid	HLA-F	25.05	KNOWN	TRUE	FALSE	FALSE
587	Myeloid	HLX	25	NEW	TRUE	FALSE	FALSE
588	Myeloid	HM13	220.4	NEW	TRUE	FALSE	FALSE
589	Myeloid	HMGA1	18.35	KNOWN	TRUE	FALSE	FALSE
590	Myeloid	HMGB1	498.633	KNOWN	TRUE	TRUE	TRUE
591	Myeloid	HMGB2	224.817	KNOWN	FALSE	TRUE	FALSE
592	Myeloid	HMGN1	77.5333	NEW	FALSE	TRUE	FALSE
593	Myeloid	HMOX1	77.8	KNOWN	TRUE	TRUE	TRUE
594	Myeloid	HNRNPK	379.117	NEW	TRUE	TRUE	TRUE
595	Myeloid	HNRNPM	44.8333	NEW	FALSE	TRUE	FALSE
596	Myeloid	HNRNPR	25.6	NEW	TRUE	FALSE	FALSE
597	Myeloid	HNRNPU	13.6	NEW	TRUE	TRUE	TRUE
598	Myeloid	HNRNPUL1	7.41667	KNOWN	TRUE	FALSE	FALSE
599	Myeloid	HOXA9	1.01667	NEW	TRUE	FALSE	FALSE
600	Myeloid	HPCAL1	36.8833	NEW	TRUE	FALSE	FALSE
601	Myeloid	HS1BP3	12.45	NEW	TRUE	FALSE	FALSE
602	Myeloid	HSF1	17.25	KNOWN	FALSE	TRUE	FALSE
603	Myeloid	HSP90AA1	83.95	NEW	TRUE	TRUE	TRUE
604	Myeloid	HSP90AB1	141.283	KNOWN	TRUE	TRUE	TRUE
605	Myeloid	HSP90B1	74.9667	KNOWN	FALSE	TRUE	FALSE
606	Myeloid	HSPA1A	2.26667	KNOWN	FALSE	TRUE	FALSE
607	Myeloid	HSPB1	28.7667	KNOWN	TRUE	TRUE	TRUE
608	Myeloid	HSPD1	32.4833	KNOWN	FALSE	TRUE	FALSE
609	Myeloid	HTRA2	3.18333	KNOWN	FALSE	TRUE	FALSE
610	Myeloid	ICAM1	14.25	KNOWN	TRUE	TRUE	TRUE
611	Myeloid	ICAM4	39.3	NEW	TRUE	FALSE	FALSE
612	Myeloid	ID2	237.85	KNOWN	FALSE	TRUE	FALSE
613	Myeloid	IDO1	64.3833	KNOWN	TRUE	FALSE	FALSE
614	Myeloid	IER5	2.71667	NEW	TRUE	FALSE	FALSE
615	Myeloid	IFI16	46.7167	KNOWN	TRUE	TRUE	TRUE
616	Myeloid	IFI27	1.4	NEW	TRUE	FALSE	FALSE
617	Myeloid	IFI35	70.6	NEW	TRUE	FALSE	FALSE
618	Myeloid	IFI6	229.217	NEW	TRUE	FALSE	FALSE
619	Myeloid	IFIT1	40.25	NEW	TRUE	FALSE	FALSE
620	Myeloid	IFIT3	118.55	NEW	TRUE	FALSE	FALSE
621	Myeloid	IFITM1	469.633	KNOWN	TRUE	TRUE	TRUE
622	Myeloid	IFITM3	1047.85	NEW	TRUE	FALSE	FALSE
623	Myeloid	IGF1R	1.05	KNOWN	TRUE	TRUE	TRUE
624	Myeloid	IGF2R	1.93333	KNOWN	TRUE	FALSE	FALSE
625	Myeloid	IKBKE	10.3833	KNOWN	TRUE	TRUE	TRUE
626	Myeloid	IL13RA1	6.58333	KNOWN	FALSE	TRUE	FALSE
627	Myeloid	IL15	8.98333	KNOWN	TRUE	FALSE	FALSE
628	Myeloid	IL15RA	14.0333	KNOWN	TRUE	TRUE	TRUE
629	Myeloid	IL16	161.183	NEW	TRUE	TRUE	TRUE
630	Myeloid	IL18	7.86667	KNOWN	TRUE	TRUE	TRUE
631	Myeloid	IL1B	14.4167	KNOWN	TRUE	TRUE	TRUE
632	Myeloid	IL1RAP	16.25	KNOWN	FALSE	TRUE	FALSE
633	Myeloid	IL27	1.45	NEW	TRUE	FALSE	FALSE
634	Myeloid	IL3RA	311.367	NEW	FALSE	TRUE	FALSE
635	Myeloid	IL4	58.1167	KNOWN	TRUE	TRUE	TRUE
636	Myeloid	IL4R	6.21667	NEW	TRUE	TRUE	TRUE
637	Myeloid	ILK	220.767	KNOWN	FALSE	TRUE	FALSE
638	Myeloid	IMMP2L	7.05	NEW	TRUE	FALSE	FALSE
639	Myeloid	ING1	10.4333	KNOWN	TRUE	FALSE	FALSE
640	Myeloid	INPP4A	1.45	NEW	TRUE	FALSE	FALSE
641	Myeloid	INPP5D	10.55	NEW	TRUE	FALSE	FALSE
642	Myeloid	INSR	5.45	KNOWN	TRUE	TRUE	TRUE
643	Myeloid	INTS7	5.66667	NEW	TRUE	FALSE	FALSE
644	Myeloid	IPCEF1	18.8333	NEW	TRUE	FALSE	FALSE
645	Myeloid	IQGAP1	27.4167	KNOWN	FALSE	TRUE	FALSE
646	Myeloid	IQGAP2	4.4	KNOWN	TRUE	FALSE	FALSE
647	Myeloid	IQSEC1	3.55	NEW	TRUE	FALSE	FALSE
648	Myeloid	IRF1	228.467	KNOWN	TRUE	TRUE	TRUE
649	Myeloid	IRF2	131.283	KNOWN	TRUE	FALSE	FALSE
650	Myeloid	IRF5	21.6333	NEW	TRUE	TRUE	TRUE
651	Myeloid	ISG20	188.167	NEW	TRUE	FALSE	FALSE
652	Myeloid	ITGA4	67.5667	KNOWN	FALSE	TRUE	FALSE
653	Myeloid	ITGA5	26.4	KNOWN	FALSE	TRUE	FALSE
654	Myeloid	ITGA6	3.65	KNOWN	FALSE	TRUE	FALSE
655	Myeloid	ITGAL	28.4	KNOWN	FALSE	TRUE	FALSE
656	Myeloid	ITGAM	40.4333	KNOWN	TRUE	TRUE	TRUE
657	Myeloid	ITGAV	1.03333	KNOWN	FALSE	TRUE	FALSE
658	Myeloid	ITGAX	33.85	NEW	FALSE	TRUE	FALSE
659	Myeloid	ITGB1	49.6167	KNOWN	FALSE	TRUE	FALSE
660	Myeloid	ITGB7	23.5167	NEW	TRUE	TRUE	TRUE
661	Myeloid	ITGB8	2.05	NEW	FALSE	TRUE	FALSE
662	Myeloid	ITPR1	1.05	KNOWN	TRUE	FALSE	FALSE
663	Myeloid	ITPR2	8.7	NEW	TRUE	FALSE	FALSE
664	Myeloid	ITSN1	2.45	KNOWN	TRUE	TRUE	TRUE
665	Myeloid	JADE2	1.66667	NEW	TRUE	FALSE	FALSE
666	Myeloid	JAK2	32.6833	KNOWN	TRUE	TRUE	TRUE
667	Myeloid	JMJD1C	2.88333	NEW	TRUE	FALSE	FALSE
668	Myeloid	JUN	1.01667	KNOWN	TRUE	TRUE	TRUE
669	Myeloid	JUNB	163.433	KNOWN	TRUE	TRUE	TRUE
670	Myeloid	JUND	7.88333	KNOWN	TRUE	TRUE	TRUE
671	Myeloid	KAT5	32.0667	KNOWN	FALSE	TRUE	FALSE
672	Myeloid	KAT6A	1.76667	NEW	TRUE	TRUE	TRUE
673	Myeloid	KAT8	9.78333	NEW	FALSE	TRUE	FALSE
674	Myeloid	KCNJ15	44.9	NEW	TRUE	FALSE	FALSE
675	Myeloid	KDM1A	2.51667	KNOWN	FALSE	TRUE	FALSE
676	Myeloid	KDM2B	1.96667	KNOWN	TRUE	FALSE	FALSE
677	Myeloid	KDM4C	6.31667	NEW	TRUE	FALSE	FALSE
678	Myeloid	KDM5A	32.1	KNOWN	FALSE	TRUE	FALSE
679	Myeloid	KDM6B	1.76667	KNOWN	TRUE	FALSE	FALSE
680	Myeloid	KEAP1	27.4	KNOWN	FALSE	TRUE	FALSE
681	Myeloid	KHDRBS1	4.86667	KNOWN	FALSE	TRUE	FALSE
682	Myeloid	KHSRP	2.86667	NEW	TRUE	FALSE	FALSE
683	Myeloid	KIF2A	7.68333	NEW	TRUE	FALSE	FALSE
684	Myeloid	KIT	4.33333	KNOWN	TRUE	TRUE	TRUE
685	Myeloid	KLF11	5.06667	KNOWN	TRUE	FALSE	FALSE
686	Myeloid	KLF2	30.1167	NEW	TRUE	FALSE	FALSE
687	Myeloid	KLF4	1.46667	KNOWN	TRUE	FALSE	FALSE
688	Myeloid	KLF5	3	KNOWN	TRUE	FALSE	FALSE
689	Myeloid	KLF6	149.583	KNOWN	TRUE	FALSE	FALSE
690	Myeloid	KLF7	15.0833	NEW	TRUE	FALSE	FALSE
691	Myeloid	KLHL6	3.85	NEW	TRUE	FALSE	FALSE
692	Myeloid	KLRC1	1.13333	NEW	FALSE	TRUE	FALSE
693	Myeloid	KLRD1	1.86667	NEW	FALSE	TRUE	FALSE
694	Myeloid	KMT5A	1.6	NEW	FALSE	TRUE	FALSE
695	Myeloid	KPNA2	23.5833	KNOWN	FALSE	TRUE	FALSE
696	Myeloid	KPNB1	10.65	KNOWN	FALSE	TRUE	FALSE
697	Myeloid	KRAS	17.6	KNOWN	FALSE	TRUE	FALSE
698	Myeloid	KSR1	1.2	KNOWN	TRUE	TRUE	TRUE
699	Myeloid	KTN1	46.7667	NEW	FALSE	TRUE	FALSE
700	Myeloid	KYNU	52.6333	NEW	TRUE	FALSE	FALSE
701	Myeloid	LAP3	90.0667	NEW	TRUE	FALSE	FALSE
702	Myeloid	LAPTM5	969.15	NEW	TRUE	FALSE	FALSE
703	Myeloid	LASP1	28.8	NEW	FALSE	TRUE	FALSE
704	Myeloid	LATS1	4.15	NEW	TRUE	TRUE	TRUE
705	Myeloid	LCP2	50.7333	KNOWN	TRUE	TRUE	TRUE
706	Myeloid	LDLR	6.65	KNOWN	TRUE	FALSE	FALSE
707	Myeloid	LGALS3	162.083	NEW	TRUE	FALSE	FALSE
708	Myeloid	LHFPL2	2.35	NEW	TRUE	FALSE	FALSE
709	Myeloid	LIMD1	1.63333	NEW	TRUE	FALSE	FALSE
710	Myeloid	LIMK1	2.71667	KNOWN	FALSE	TRUE	FALSE
711	Myeloid	LIMK2	18.15	NEW	TRUE	TRUE	TRUE
712	Myeloid	LIMS1	101.517	NEW	TRUE	TRUE	TRUE
713	Myeloid	LIPA	100.233	NEW	TRUE	FALSE	FALSE
714	Myeloid	LITAF	432.733	NEW	TRUE	FALSE	FALSE
715	Myeloid	LMNA	7.58333	NEW	TRUE	FALSE	FALSE
716	Myeloid	LPP	4.55	NEW	TRUE	FALSE	FALSE
717	Myeloid	LRP1	1.31667	NEW	TRUE	TRUE	TRUE
718	Myeloid	LRRFIP1	131.35	NEW	TRUE	FALSE	FALSE
719	Myeloid	LRRK2	17.3667	KNOWN	TRUE	TRUE	TRUE
720	Myeloid	LTB	23.8333	KNOWN	FALSE	TRUE	FALSE
721	Myeloid	LTBR	29.0667	KNOWN	FALSE	TRUE	FALSE
722	Myeloid	LTF	3.31667	KNOWN	TRUE	TRUE	TRUE
723	Myeloid	LY96	97.5833	KNOWN	TRUE	FALSE	FALSE
724	Myeloid	LYL1	2.2	NEW	TRUE	FALSE	FALSE
725	Myeloid	LYN	40.2833	KNOWN	TRUE	TRUE	TRUE
726	Myeloid	MACF1	2.3	KNOWN	TRUE	FALSE	FALSE
727	Myeloid	MACROD2	1.13333	NEW	TRUE	FALSE	FALSE
728	Myeloid	MAD1L1	42.8333	NEW	TRUE	FALSE	FALSE
729	Myeloid	MAF	4.86667	KNOWN	TRUE	TRUE	TRUE
730	Myeloid	MAF1	64	NEW	FALSE	TRUE	FALSE
731	Myeloid	MAFG	2.81667	KNOWN	FALSE	TRUE	FALSE
732	Myeloid	MAML3	2.6	KNOWN	TRUE	FALSE	FALSE
733	Myeloid	MAP1LC3A	9.28333	KNOWN	FALSE	TRUE	FALSE
734	Myeloid	MAP2K1	4.61667	KNOWN	FALSE	TRUE	FALSE
735	Myeloid	MAP2K2	17.5667	KNOWN	FALSE	TRUE	FALSE
736	Myeloid	MAP2K3	67.1	NEW	FALSE	TRUE	FALSE
737	Myeloid	MAP2K4	2.35	KNOWN	FALSE	TRUE	FALSE
738	Myeloid	MAP2K5	4.2	NEW	FALSE	TRUE	FALSE
739	Myeloid	MAP2K6	9.43333	NEW	FALSE	TRUE	FALSE
740	Myeloid	MAP3K1	2.71667	KNOWN	TRUE	TRUE	TRUE
741	Myeloid	MAP3K11	9.7	KNOWN	FALSE	TRUE	FALSE
742	Myeloid	MAP3K2	2.78333	KNOWN	FALSE	TRUE	FALSE
743	Myeloid	MAP3K20	3.76667	NEW	FALSE	TRUE	FALSE
744	Myeloid	MAP3K3	11.4333	KNOWN	FALSE	TRUE	FALSE
745	Myeloid	MAP3K4	4.73333	KNOWN	FALSE	TRUE	FALSE
746	Myeloid	MAP3K5	2	KNOWN	TRUE	TRUE	TRUE
747	Myeloid	MAP3K7	12	KNOWN	TRUE	TRUE	TRUE
748	Myeloid	MAP3K8	27.8167	KNOWN	TRUE	TRUE	TRUE
749	Myeloid	MAP4	7.9	NEW	TRUE	FALSE	FALSE
750	Myeloid	MAP4K1	3.61667	KNOWN	FALSE	TRUE	FALSE
751	Myeloid	MAP4K2	6.43333	KNOWN	FALSE	TRUE	FALSE
752	Myeloid	MAP4K4	3.78333	KNOWN	TRUE	TRUE	TRUE
753	Myeloid	MAP4K5	12.05	KNOWN	FALSE	TRUE	FALSE
754	Myeloid	MAPK1	4.56667	KNOWN	TRUE	TRUE	TRUE
755	Myeloid	MAPK10	1.2	NEW	FALSE	TRUE	FALSE
756	Myeloid	MAPK13	4.35	NEW	TRUE	TRUE	TRUE
757	Myeloid	MAPK14	18.1333	KNOWN	TRUE	TRUE	TRUE
758	Myeloid	MAPK3	10.45	KNOWN	TRUE	TRUE	TRUE
759	Myeloid	MAPK7	3.56667	KNOWN	FALSE	TRUE	FALSE
760	Myeloid	MAPK9	2.58333	KNOWN	TRUE	TRUE	TRUE
761	Myeloid	MAPKAP1	5.81667	NEW	TRUE	TRUE	TRUE
762	Myeloid	MAPKAPK2	1.36667	KNOWN	TRUE	TRUE	TRUE
763	Myeloid	MAPKAPK3	134.1	KNOWN	TRUE	FALSE	FALSE
764	Myeloid	MAPKAPK5	2.46667	NEW	TRUE	TRUE	TRUE
765	Myeloid	MARCH1	20.7833	NEW	TRUE	FALSE	FALSE
766	Myeloid	MARCKS	5.33333	NEW	TRUE	TRUE	TRUE
767	Myeloid	MARK2	1.63333	KNOWN	FALSE	TRUE	FALSE
768	Myeloid	MARK3	19.5833	KNOWN	TRUE	TRUE	TRUE
769	Myeloid	MAST4	2.38333	NEW	TRUE	FALSE	FALSE
770	Myeloid	MAT2A	12.4333	NEW	TRUE	FALSE	FALSE
771	Myeloid	MAVS	1.43333	NEW	TRUE	TRUE	TRUE
772	Myeloid	MAX	243.817	NEW	FALSE	TRUE	FALSE
773	Myeloid	MBNL1	55.55	NEW	TRUE	FALSE	FALSE
774	Myeloid	MBP	15.1833	NEW	TRUE	FALSE	FALSE
775	Myeloid	MCL1	29.8667	KNOWN	TRUE	FALSE	FALSE
776	Myeloid	MCM3	16.9833	KNOWN	TRUE	FALSE	FALSE
777	Myeloid	MCM7	1.61667	KNOWN	TRUE	FALSE	FALSE
778	Myeloid	MCPH1	2.48333	NEW	FALSE	TRUE	FALSE
779	Myeloid	MCTP1	25.35	NEW	TRUE	FALSE	FALSE
780	Myeloid	MDM2	6.25	KNOWN	TRUE	TRUE	TRUE
781	Myeloid	MDM4	4.21667	KNOWN	TRUE	TRUE	TRUE
782	Myeloid	MED14	1.66667	KNOWN	FALSE	TRUE	FALSE
783	Myeloid	MED15	10.1	KNOWN	TRUE	FALSE	FALSE
784	Myeloid	MED16	31.4167	KNOWN	TRUE	FALSE	FALSE
785	Myeloid	MED28	4.78333	NEW	TRUE	FALSE	FALSE
786	Myeloid	MED4	63.7833	KNOWN	TRUE	FALSE	FALSE
787	Myeloid	MEF2C	33.95	KNOWN	TRUE	TRUE	TRUE
788	Myeloid	MEF2D	1.36667	KNOWN	TRUE	FALSE	FALSE
789	Myeloid	MERTK	2.03333	KNOWN	FALSE	TRUE	FALSE
790	Myeloid	METTL8	1.25	NEW	TRUE	FALSE	FALSE
791	Myeloid	METTL9	26.6	NEW	TRUE	FALSE	FALSE
792	Myeloid	MGAT1	120.5	NEW	TRUE	FALSE	FALSE
793	Myeloid	MGLL	27.4	NEW	TRUE	FALSE	FALSE
794	Myeloid	MGMT	13.2833	KNOWN	TRUE	FALSE	FALSE
795	Myeloid	MGRN1	4.38333	NEW	TRUE	FALSE	FALSE
796	Myeloid	MICAL2	2.38333	NEW	TRUE	FALSE	FALSE
797	Myeloid	MITF	3.36667	KNOWN	TRUE	FALSE	FALSE
798	Myeloid	MKNK1	24	KNOWN	FALSE	TRUE	FALSE
799	Myeloid	MKNK2	11.2833	KNOWN	FALSE	TRUE	FALSE
800	Myeloid	MKRN1	34.4	NEW	FALSE	TRUE	FALSE
801	Myeloid	MLH1	15.7667	KNOWN	TRUE	TRUE	TRUE
802	Myeloid	MMP9	30.6333	KNOWN	TRUE	TRUE	TRUE
803	Myeloid	MOB1A	72.75	NEW	TRUE	FALSE	FALSE
804	Myeloid	MOV10	3.88333	NEW	TRUE	FALSE	FALSE
805	Myeloid	MPG	39.5833	KNOWN	FALSE	TRUE	FALSE
806	Myeloid	MPRIP	1.75	NEW	FALSE	TRUE	FALSE
807	Myeloid	MPZL1	34.9333	NEW	TRUE	FALSE	FALSE
808	Myeloid	MR1	19.2333	KNOWN	TRUE	FALSE	FALSE
809	Myeloid	MRE11	5.53333	NEW	TRUE	TRUE	TRUE
810	Myeloid	MRPL27	114.533	NEW	TRUE	FALSE	FALSE
811	Myeloid	MRPS27	13.1667	NEW	TRUE	FALSE	FALSE
812	Myeloid	MS4A2	55.3	NEW	TRUE	FALSE	FALSE
813	Myeloid	MSH2	2.61667	KNOWN	TRUE	TRUE	TRUE
814	Myeloid	MTHFR	1.93333	NEW	TRUE	FALSE	FALSE
815	Myeloid	MTSS1	37.8833	KNOWN	TRUE	FALSE	FALSE
816	Myeloid	MVP	106.083	NEW	TRUE	FALSE	FALSE
817	Myeloid	MX1	40.4333	KNOWN	TRUE	FALSE	FALSE
818	Myeloid	MYB	1.85	NEW	TRUE	TRUE	TRUE
819	Myeloid	MYC	17.9833	KNOWN	TRUE	TRUE	TRUE
820	Myeloid	MYCBP2	1.45	NEW	TRUE	TRUE	TRUE
821	Myeloid	MYH9	30.7167	NEW	TRUE	FALSE	FALSE
822	Myeloid	MYLK	1.58333	NEW	TRUE	TRUE	TRUE
823	Myeloid	MYO9B	4.01667	KNOWN	TRUE	FALSE	FALSE
824	Myeloid	MYOF	9	KNOWN	TRUE	FALSE	FALSE
825	Myeloid	N4BP1	1.73333	NEW	TRUE	FALSE	FALSE
826	Myeloid	NAA35	3.25	NEW	TRUE	FALSE	FALSE
827	Myeloid	NABP1	7.53333	NEW	TRUE	FALSE	FALSE
828	Myeloid	NAIP	1.73333	NEW	FALSE	TRUE	FALSE
829	Myeloid	NBN	21.2833	NEW	TRUE	TRUE	TRUE
830	Myeloid	NCBP1	9.16667	KNOWN	FALSE	TRUE	FALSE
831	Myeloid	NCK1	25.8667	KNOWN	FALSE	TRUE	FALSE
832	Myeloid	NCK2	6.5	KNOWN	FALSE	TRUE	FALSE
833	Myeloid	NCL	73.4167	NEW	FALSE	TRUE	FALSE
834	Myeloid	NCOA1	5.25	KNOWN	TRUE	TRUE	TRUE
835	Myeloid	NCOA2	2.55	KNOWN	FALSE	TRUE	FALSE
836	Myeloid	NCOA3	3.63333	KNOWN	FALSE	TRUE	FALSE
837	Myeloid	NCOA7	8.78333	NEW	TRUE	FALSE	FALSE
838	Myeloid	NCOR2	1.31667	KNOWN	TRUE	TRUE	TRUE
839	Myeloid	NDRG1	3.3	KNOWN	TRUE	TRUE	TRUE
840	Myeloid	NDRG2	1.4	NEW	FALSE	TRUE	FALSE
841	Myeloid	NDST1	2.81667	NEW	TRUE	FALSE	FALSE
842	Myeloid	NEDD9	29.2333	NEW	TRUE	TRUE	TRUE
843	Myeloid	NEK6	36.6667	NEW	TRUE	TRUE	TRUE
844	Myeloid	NEK7	2.05	NEW	TRUE	FALSE	FALSE
845	Myeloid	NEK9	2.03333	KNOWN	FALSE	TRUE	FALSE
846	Myeloid	NF2	8.21667	KNOWN	FALSE	TRUE	FALSE
847	Myeloid	NFAM1	25.4667	NEW	FALSE	TRUE	FALSE
848	Myeloid	NFATC1	5.06667	KNOWN	TRUE	FALSE	FALSE
849	Myeloid	NFATC3	6.8	KNOWN	FALSE	TRUE	FALSE
850	Myeloid	NFIA	1.66667	NEW	TRUE	FALSE	FALSE
851	Myeloid	NFIC	2.68333	KNOWN	TRUE	FALSE	FALSE
852	Myeloid	NFKBIZ	11.5333	KNOWN	TRUE	FALSE	FALSE
853	Myeloid	NFYA	3.28333	KNOWN	TRUE	TRUE	TRUE
854	Myeloid	NFYB	16.1667	KNOWN	TRUE	FALSE	FALSE
855	Myeloid	NFYC	55.6	KNOWN	TRUE	FALSE	FALSE
856	Myeloid	NIN	8.33333	NEW	FALSE	TRUE	FALSE
857	Myeloid	NINJ1	422.567	NEW	TRUE	FALSE	FALSE
858	Myeloid	NKIRAS1	3.56667	NEW	FALSE	TRUE	FALSE
859	Myeloid	NKX3-1	14.2833	NEW	FALSE	TRUE	FALSE
860	Myeloid	NLK	3.43333	KNOWN	TRUE	FALSE	FALSE
861	Myeloid	NLRC5	4.66667	NEW	TRUE	FALSE	FALSE
862	Myeloid	NME1	17.3333	KNOWN	TRUE	FALSE	FALSE
863	Myeloid	NME7	2.83333	NEW	TRUE	FALSE	FALSE
864	Myeloid	NMI	122.317	KNOWN	TRUE	FALSE	FALSE
865	Myeloid	NOD1	6.15	KNOWN	FALSE	TRUE	FALSE
866	Myeloid	NOLC1	7.88333	NEW	TRUE	TRUE	TRUE
867	Myeloid	NOTCH2	4.75	KNOWN	FALSE	TRUE	FALSE
868	Myeloid	NPM1	151.4	KNOWN	FALSE	TRUE	FALSE
869	Myeloid	NQO2	70.2167	NEW	TRUE	FALSE	FALSE
870	Myeloid	NR1D1	1.06667	NEW	FALSE	TRUE	FALSE
871	Myeloid	NR1H2	113.483	KNOWN	FALSE	TRUE	FALSE
872	Myeloid	NR3C1	30.2333	KNOWN	TRUE	TRUE	TRUE
873	Myeloid	NR4A1	12.8167	KNOWN	TRUE	TRUE	TRUE
874	Myeloid	NR4A2	1.75	KNOWN	TRUE	FALSE	FALSE
875	Myeloid	NRAS	12.9833	KNOWN	FALSE	TRUE	FALSE
876	Myeloid	NRG1	5.61667	NEW	TRUE	TRUE	TRUE
877	Myeloid	NSD1	8.76667	NEW	TRUE	FALSE	FALSE
878	Myeloid	NSMAF	5.63333	NEW	TRUE	FALSE	FALSE
879	Myeloid	NTRK1	11.2167	KNOWN	FALSE	TRUE	FALSE
880	Myeloid	NUAK2	25.1667	NEW	FALSE	TRUE	FALSE
881	Myeloid	NUMB	92.3333	KNOWN	FALSE	TRUE	FALSE
882	Myeloid	NUP153	1.65	NEW	FALSE	TRUE	FALSE
883	Myeloid	NUP210	1.21667	NEW	TRUE	FALSE	FALSE
884	Myeloid	OAS2	22.2	NEW	TRUE	FALSE	FALSE
885	Myeloid	OAS3	6.58333	NEW	TRUE	FALSE	FALSE
886	Myeloid	OASL	41.5833	NEW	TRUE	FALSE	FALSE
887	Myeloid	OGG1	8.78333	NEW	TRUE	FALSE	FALSE
888	Myeloid	OGT	3.05	NEW	FALSE	TRUE	FALSE
889	Myeloid	OPTN	6.9	KNOWN	TRUE	FALSE	FALSE
890	Myeloid	OSBPL3	1.8	NEW	TRUE	FALSE	FALSE
891	Myeloid	OSBPL8	64.8	NEW	TRUE	FALSE	FALSE
892	Myeloid	OSBPL9	21.8	NEW	TRUE	FALSE	FALSE
893	Myeloid	OSM	11.8167	KNOWN	TRUE	FALSE	FALSE
894	Myeloid	OTUB1	160.65	KNOWN	FALSE	TRUE	FALSE
895	Myeloid	OXSR1	2.68333	NEW	FALSE	TRUE	FALSE
896	Myeloid	P2RY6	1.35	NEW	TRUE	TRUE	TRUE
897	Myeloid	PA2G4	48.5	KNOWN	TRUE	TRUE	TRUE
898	Myeloid	PACSIN2	31.2833	KNOWN	TRUE	FALSE	FALSE
899	Myeloid	PAG1	5.26667	KNOWN	TRUE	TRUE	TRUE
900	Myeloid	PAK1	163.5	KNOWN	TRUE	TRUE	TRUE
901	Myeloid	PAK2	25.0167	KNOWN	FALSE	TRUE	FALSE
902	Myeloid	PALLD	2.88333	NEW	TRUE	FALSE	FALSE
903	Myeloid	PANK2	6.23333	NEW	TRUE	FALSE	FALSE
904	Myeloid	PARK7	278.55	KNOWN	FALSE	TRUE	FALSE
905	Myeloid	PARP1	28.9833	KNOWN	FALSE	TRUE	FALSE
906	Myeloid	PARP10	1.66667	NEW	TRUE	FALSE	FALSE
907	Myeloid	PARP14	11.8	NEW	TRUE	FALSE	FALSE
908	Myeloid	PARP9	35.2833	NEW	TRUE	FALSE	FALSE
909	Myeloid	PCBP2	23.2333	NEW	FALSE	TRUE	FALSE
910	Myeloid	PCBP4	1.33333	KNOWN	TRUE	FALSE	FALSE
911	Myeloid	PCK2	7.81667	NEW	TRUE	FALSE	FALSE
912	Myeloid	PCNA	13.2833	KNOWN	TRUE	TRUE	TRUE
913	Myeloid	PDE4B	16.45	NEW	TRUE	FALSE	FALSE
914	Myeloid	PDE4D	9.1	NEW	TRUE	TRUE	TRUE
915	Myeloid	PDE7A	1.3	NEW	TRUE	FALSE	FALSE
916	Myeloid	PDGFA	3.05	NEW	FALSE	TRUE	FALSE
917	Myeloid	PDIA3	8.81667	KNOWN	FALSE	TRUE	FALSE
918	Myeloid	PDK1	8.53333	NEW	FALSE	TRUE	FALSE
919	Myeloid	PDK2	8.78333	NEW	FALSE	TRUE	FALSE
920	Myeloid	PDLIM5	46.1333	NEW	TRUE	FALSE	FALSE
921	Myeloid	PDPK1	6.26667	KNOWN	TRUE	TRUE	TRUE
922	Myeloid	PEA15	21.7	KNOWN	FALSE	TRUE	FALSE
923	Myeloid	PEBP1	25.95	KNOWN	TRUE	TRUE	TRUE
924	Myeloid	PECAM1	266.983	NEW	TRUE	FALSE	FALSE
925	Myeloid	PELI1	19.1667	NEW	TRUE	TRUE	TRUE
926	Myeloid	PER2	1.16667	NEW	TRUE	FALSE	FALSE
927	Myeloid	PERP	4.9	NEW	TRUE	FALSE	FALSE
928	Myeloid	PFKFB3	7.46667	NEW	TRUE	FALSE	FALSE
929	Myeloid	PFN1	5788.05	KNOWN	FALSE	TRUE	FALSE
930	Myeloid	PGK1	264.65	NEW	FALSE	TRUE	FALSE
931	Myeloid	PGPEP1	6.53333	NEW	TRUE	FALSE	FALSE
932	Myeloid	PGS1	13.1167	NEW	TRUE	FALSE	FALSE
933	Myeloid	PHACTR1	3.46667	NEW	TRUE	TRUE	TRUE
934	Myeloid	PHACTR2	2.93333	NEW	TRUE	FALSE	FALSE
935	Myeloid	PHACTR4	1.55	NEW	TRUE	FALSE	FALSE
936	Myeloid	PHB	64.9667	KNOWN	FALSE	TRUE	FALSE
937	Myeloid	PIAS1	28.9167	KNOWN	FALSE	TRUE	FALSE
938	Myeloid	PIAS3	7.03333	KNOWN	TRUE	FALSE	FALSE
939	Myeloid	PIAS4	11.8667	KNOWN	FALSE	TRUE	FALSE
940	Myeloid	PIEZO1	4.48333	NEW	TRUE	FALSE	FALSE
941	Myeloid	PIK3AP1	28.4	NEW	TRUE	TRUE	TRUE
942	Myeloid	PIK3C3	11.8333	KNOWN	FALSE	TRUE	FALSE
943	Myeloid	PIK3CA	1.36667	KNOWN	FALSE	TRUE	FALSE
944	Myeloid	PIK3CB	5.31667	KNOWN	FALSE	TRUE	FALSE
945	Myeloid	PIK3CG	16.35	KNOWN	FALSE	TRUE	FALSE
946	Myeloid	PIK3R4	5.16667	KNOWN	FALSE	TRUE	FALSE
947	Myeloid	PIK3R5	12.1333	NEW	TRUE	FALSE	FALSE
948	Myeloid	PIM1	68.8167	KNOWN	TRUE	TRUE	TRUE
949	Myeloid	PIM2	73.9167	NEW	TRUE	FALSE	FALSE
950	Myeloid	PIM3	3.61667	NEW	TRUE	FALSE	FALSE
951	Myeloid	PIN1	179.65	KNOWN	FALSE	TRUE	FALSE
952	Myeloid	PINK1	2.76667	KNOWN	FALSE	TRUE	FALSE
953	Myeloid	PIP4K2A	49.3667	NEW	TRUE	TRUE	TRUE
954	Myeloid	PKIG	1.43333	NEW	TRUE	FALSE	FALSE
955	Myeloid	PKM	274.317	NEW	TRUE	TRUE	TRUE
956	Myeloid	PKN1	28.9333	KNOWN	FALSE	TRUE	FALSE
957	Myeloid	PKN2	16.3167	KNOWN	FALSE	TRUE	FALSE
958	Myeloid	PLA2G4A	3.73333	KNOWN	FALSE	TRUE	FALSE
959	Myeloid	PLAC8	169.533	NEW	TRUE	FALSE	FALSE
960	Myeloid	PLAGL1	9.63333	NEW	TRUE	FALSE	FALSE
961	Myeloid	PLAUR	433.2	KNOWN	TRUE	TRUE	TRUE
962	Myeloid	PLB1	3.01667	NEW	TRUE	FALSE	FALSE
963	Myeloid	PLCB2	2.55	KNOWN	FALSE	TRUE	FALSE
964	Myeloid	PLD1	2.05	KNOWN	TRUE	TRUE	TRUE
965	Myeloid	PLD2	2.68333	NEW	TRUE	TRUE	TRUE
966	Myeloid	PLEKHA2	3.01667	NEW	TRUE	FALSE	FALSE
967	Myeloid	PLEKHG3	6.91667	NEW	TRUE	FALSE	FALSE
968	Myeloid	PLEKHO1	14.55	NEW	TRUE	FALSE	FALSE
969	Myeloid	PLK3	2.26667	KNOWN	TRUE	TRUE	TRUE
970	Myeloid	PLSCR1	76.1833	KNOWN	TRUE	FALSE	FALSE
971	Myeloid	PLSCR3	14.7	NEW	TRUE	FALSE	FALSE
972	Myeloid	PLXNB2	8.15	KNOWN	TRUE	FALSE	FALSE
973	Myeloid	PLXNC1	6.33333	NEW	TRUE	FALSE	FALSE
974	Myeloid	PMAIP1	51.1833	NEW	TRUE	TRUE	TRUE
975	Myeloid	PML	13.1667	KNOWN	TRUE	TRUE	TRUE
976	Myeloid	PMP22	11.0167	NEW	FALSE	TRUE	FALSE
977	Myeloid	PNKP	10.2667	KNOWN	TRUE	FALSE	FALSE
978	Myeloid	PNPLA8	23.9333	NEW	TRUE	FALSE	FALSE
979	Myeloid	POLA2	4.26667	KNOWN	FALSE	TRUE	FALSE
980	Myeloid	POLD4	176.933	KNOWN	FALSE	TRUE	FALSE
981	Myeloid	PON2	1.95	NEW	TRUE	FALSE	FALSE
982	Myeloid	POU2F1	2.3	KNOWN	TRUE	FALSE	FALSE
983	Myeloid	POU2F2	24.2833	KNOWN	TRUE	FALSE	FALSE
984	Myeloid	PPARA	2.01667	KNOWN	TRUE	TRUE	TRUE
985	Myeloid	PPFIBP2	5.88333	NEW	TRUE	FALSE	FALSE
986	Myeloid	PPIA	551.017	KNOWN	FALSE	TRUE	FALSE
987	Myeloid	PPM1A	1.85	KNOWN	TRUE	TRUE	TRUE
988	Myeloid	PPM1B	3.78333	KNOWN	TRUE	TRUE	TRUE
989	Myeloid	PPM1D	11.6167	KNOWN	TRUE	TRUE	TRUE
990	Myeloid	PPM1G	38.45	KNOWN	TRUE	FALSE	FALSE
991	Myeloid	PPM1M	15.0333	NEW	FALSE	TRUE	FALSE
992	Myeloid	PPP1CA	738.233	KNOWN	TRUE	TRUE	TRUE
993	Myeloid	PPP1CB	69.4333	KNOWN	TRUE	TRUE	TRUE
994	Myeloid	PPP1CC	27.9667	KNOWN	TRUE	TRUE	TRUE
995	Myeloid	PPP1R12A	88.6667	NEW	FALSE	TRUE	FALSE
996	Myeloid	PPP1R14A	1.3	NEW	FALSE	TRUE	FALSE
997	Myeloid	PPP1R15A	84.3833	NEW	TRUE	FALSE	FALSE
998	Myeloid	PPP1R2	92.95	NEW	TRUE	FALSE	FALSE
999	Myeloid	PPP1R9B	2.1	KNOWN	FALSE	TRUE	FALSE
1000	Myeloid	PPP2CA	50.2833	KNOWN	TRUE	TRUE	TRUE
1001	Myeloid	PPP2CB	1.78333	KNOWN	TRUE	TRUE	TRUE
1002	Myeloid	PPP2R1A	138.883	KNOWN	FALSE	TRUE	FALSE
1003	Myeloid	PPP2R2A	2.18333	KNOWN	FALSE	TRUE	FALSE
1004	Myeloid	PPP2R5A	5.96667	NEW	FALSE	TRUE	FALSE
1005	Myeloid	PPP2R5C	73.6667	KNOWN	FALSE	TRUE	FALSE
1006	Myeloid	PPP2R5D	11.2667	NEW	FALSE	TRUE	FALSE
1007	Myeloid	PPP3CA	49.1333	KNOWN	TRUE	TRUE	TRUE
1008	Myeloid	PPP3CC	3.81667	NEW	FALSE	TRUE	FALSE
1009	Myeloid	PPP4C	111.967	NEW	TRUE	FALSE	FALSE
1010	Myeloid	PPP5C	7.63333	KNOWN	FALSE	TRUE	FALSE
1011	Myeloid	PPP6C	28.1667	KNOWN	FALSE	TRUE	FALSE
1012	Myeloid	PRDM1	3.48333	KNOWN	TRUE	FALSE	FALSE
1013	Myeloid	PRDX1	213.433	KNOWN	FALSE	TRUE	FALSE
1014	Myeloid	PREX1	2.9	NEW	TRUE	TRUE	TRUE
1015	Myeloid	PRKAA1	8.73333	KNOWN	TRUE	TRUE	TRUE
1016	Myeloid	PRKAB1	30.05	KNOWN	TRUE	TRUE	TRUE
1017	Myeloid	PRKACA	1.83333	NEW	TRUE	TRUE	TRUE
1018	Myeloid	PRKAG2	9.93333	NEW	TRUE	FALSE	FALSE
1019	Myeloid	PRKAR1A	111.217	KNOWN	FALSE	TRUE	FALSE
1020	Myeloid	PRKAR1B	1.25	NEW	FALSE	TRUE	FALSE
1021	Myeloid	PRKAR2A	6.53333	NEW	FALSE	TRUE	FALSE
1022	Myeloid	PRKCB	21.4833	KNOWN	TRUE	TRUE	TRUE
1023	Myeloid	PRKCH	1.9	KNOWN	TRUE	FALSE	FALSE
1024	Myeloid	PRKCZ	2.41667	KNOWN	TRUE	TRUE	TRUE
1025	Myeloid	PRKD2	1.26667	KNOWN	FALSE	TRUE	FALSE
1026	Myeloid	PRKRA	14.9667	NEW	FALSE	TRUE	FALSE
1027	Myeloid	PRMT5	13.1167	KNOWN	FALSE	TRUE	FALSE
1028	Myeloid	PRPF40A	71.1167	NEW	TRUE	FALSE	FALSE
1029	Myeloid	PRPF4B	5.03333	KNOWN	FALSE	TRUE	FALSE
1030	Myeloid	PRR5	3.23333	NEW	TRUE	TRUE	TRUE
1031	Myeloid	PSD4	3.01667	NEW	TRUE	FALSE	FALSE
1032	Myeloid	PSEN1	86.1	KNOWN	FALSE	TRUE	FALSE
1033	Myeloid	PSEN2	16.5	KNOWN	FALSE	TRUE	FALSE
1034	Myeloid	PSMB9	106.7	KNOWN	TRUE	FALSE	FALSE
1035	Myeloid	PSMD1	25	KNOWN	TRUE	FALSE	FALSE
1036	Myeloid	PSTPIP2	39.0833	NEW	TRUE	FALSE	FALSE
1037	Myeloid	PTAFR	260.283	KNOWN	TRUE	FALSE	FALSE
1038	Myeloid	PTGS2	1.46667	KNOWN	TRUE	TRUE	TRUE
1039	Myeloid	PTK2	1.11667	KNOWN	TRUE	TRUE	TRUE
1040	Myeloid	PTK2B	35.8667	KNOWN	TRUE	TRUE	TRUE
1041	Myeloid	PTMA	1146.25	NEW	FALSE	TRUE	FALSE
1042	Myeloid	PTP4A1	53.2	NEW	TRUE	FALSE	FALSE
1043	Myeloid	PTP4A2	86.3333	NEW	TRUE	FALSE	FALSE
1044	Myeloid	PTPA	10.9167	NEW	TRUE	TRUE	TRUE
1045	Myeloid	PTPN1	12.6833	KNOWN	TRUE	TRUE	TRUE
1046	Myeloid	PTPN11	11.9333	KNOWN	TRUE	TRUE	TRUE
1047	Myeloid	PTPN12	4.11667	KNOWN	TRUE	TRUE	TRUE
1048	Myeloid	PTPN18	7.36667	KNOWN	FALSE	TRUE	FALSE
1049	Myeloid	PTPN2	30.6833	KNOWN	TRUE	TRUE	TRUE
1050	Myeloid	PTPN22	6.88333	KNOWN	TRUE	TRUE	TRUE
1051	Myeloid	PTPN6	558.317	KNOWN	TRUE	TRUE	TRUE
1052	Myeloid	PTPN7	7.41667	KNOWN	FALSE	TRUE	FALSE
1053	Myeloid	PTPRA	3.03333	KNOWN	TRUE	TRUE	TRUE
1054	Myeloid	PTPRE	152.15	NEW	TRUE	TRUE	TRUE
1055	Myeloid	PTPRJ	2.6	NEW	TRUE	TRUE	TRUE
1056	Myeloid	PTTG1	4.91667	KNOWN	TRUE	FALSE	FALSE
1057	Myeloid	PTTG1IP	142.85	NEW	TRUE	FALSE	FALSE
1058	Myeloid	PWP2	1.13333	KNOWN	TRUE	FALSE	FALSE
1059	Myeloid	PXN	38.1	KNOWN	FALSE	TRUE	FALSE
1060	Myeloid	PYCARD	748.533	KNOWN	TRUE	TRUE	TRUE
1061	Myeloid	RAB31	47.45	NEW	TRUE	FALSE	FALSE
1062	Myeloid	RAB3GAP2	3.7	NEW	TRUE	FALSE	FALSE
1063	Myeloid	RABGGTA	8.05	NEW	TRUE	FALSE	FALSE
1064	Myeloid	RAC1	68.1833	KNOWN	FALSE	TRUE	FALSE
1065	Myeloid	RACGAP1	5.36667	NEW	FALSE	TRUE	FALSE
1066	Myeloid	RACK1	228.183	NEW	FALSE	TRUE	FALSE
1067	Myeloid	RAD1	2.66667	KNOWN	FALSE	TRUE	FALSE
1068	Myeloid	RAD17	1.68333	KNOWN	TRUE	TRUE	TRUE
1069	Myeloid	RAD18	2.06667	KNOWN	FALSE	TRUE	FALSE
1070	Myeloid	RAD50	2.23333	KNOWN	TRUE	FALSE	FALSE
1071	Myeloid	RAD51B	5.05	NEW	TRUE	FALSE	FALSE
1072	Myeloid	RAD9A	2.7	KNOWN	TRUE	TRUE	TRUE
1073	Myeloid	RAF1	46.9667	KNOWN	FALSE	TRUE	FALSE
1074	Myeloid	RALBP1	31.15	KNOWN	FALSE	TRUE	FALSE
1075	Myeloid	RALGAPA2	1.75	NEW	TRUE	FALSE	FALSE
1076	Myeloid	RAN	267.45	KNOWN	FALSE	TRUE	FALSE
1077	Myeloid	RANGAP1	6.4	NEW	FALSE	TRUE	FALSE
1078	Myeloid	RAP1A	19.15	KNOWN	FALSE	TRUE	FALSE
1079	Myeloid	RAP1B	239.217	NEW	FALSE	TRUE	FALSE
1080	Myeloid	RAP1GAP2	1.96667	NEW	TRUE	FALSE	FALSE
1081	Myeloid	RAPGEF1	1.6	KNOWN	TRUE	TRUE	TRUE
1082	Myeloid	RAPGEF2	1.33333	NEW	TRUE	FALSE	FALSE
1083	Myeloid	RARA	18.5	KNOWN	TRUE	TRUE	TRUE
1084	Myeloid	RASA3	7.08333	KNOWN	TRUE	FALSE	FALSE
1085	Myeloid	RASGEF1B	4.96667	NEW	TRUE	FALSE	FALSE
1086	Myeloid	RASGRP3	2.3	KNOWN	FALSE	TRUE	FALSE
1087	Myeloid	RASSF1	60.4833	KNOWN	TRUE	TRUE	TRUE
1088	Myeloid	RASSF2	62.2333	NEW	TRUE	FALSE	FALSE
1089	Myeloid	RASSF4	26.05	NEW	TRUE	FALSE	FALSE
1090	Myeloid	RASSF5	103.833	NEW	TRUE	TRUE	TRUE
1091	Myeloid	RB1	13.55	KNOWN	TRUE	TRUE	TRUE
1092	Myeloid	RB1CC1	19.7	KNOWN	FALSE	TRUE	FALSE
1093	Myeloid	RBBP8	11.7667	KNOWN	TRUE	TRUE	TRUE
1094	Myeloid	RBM19	3.5	NEW	TRUE	FALSE	FALSE
1095	Myeloid	RBM47	28.5167	NEW	TRUE	FALSE	FALSE
1096	Myeloid	RBMS1	14.3167	NEW	TRUE	FALSE	FALSE
1097	Myeloid	RBPJ	113.433	KNOWN	TRUE	TRUE	TRUE
1098	Myeloid	RBX1	98.1667	KNOWN	FALSE	TRUE	FALSE
1099	Myeloid	RCAN1	1.46667	KNOWN	FALSE	TRUE	FALSE
1100	Myeloid	RCC2	1.08333	NEW	TRUE	FALSE	FALSE
1101	Myeloid	RCHY1	7.71667	NEW	TRUE	FALSE	FALSE
1102	Myeloid	RCN1	4.98333	NEW	TRUE	FALSE	FALSE
1103	Myeloid	RDX	11.5667	KNOWN	FALSE	TRUE	FALSE
1104	Myeloid	RECQL5	2.88333	KNOWN	FALSE	TRUE	FALSE
1105	Myeloid	RERE	5.26667	NEW	TRUE	FALSE	FALSE
1106	Myeloid	RFTN1	28.7167	NEW	TRUE	FALSE	FALSE
1107	Myeloid	RFX3	2.55	NEW	TRUE	FALSE	FALSE
1108	Myeloid	RGS19	356.75	NEW	FALSE	TRUE	FALSE
1109	Myeloid	RHBDD2	97.7667	NEW	TRUE	FALSE	FALSE
1110	Myeloid	RHBDF2	7.83333	NEW	TRUE	FALSE	FALSE
1111	Myeloid	RHEB	28.2167	KNOWN	FALSE	TRUE	FALSE
1112	Myeloid	RHEBL1	2.18333	KNOWN	FALSE	TRUE	FALSE
1113	Myeloid	RHOA	990.467	KNOWN	TRUE	TRUE	TRUE
1114	Myeloid	RHOF	23.2167	KNOWN	TRUE	FALSE	FALSE
1115	Myeloid	RHOG	435.65	KNOWN	FALSE	TRUE	FALSE
1116	Myeloid	RICTOR	6.71667	KNOWN	FALSE	TRUE	FALSE
1117	Myeloid	RIN1	6.86667	NEW	FALSE	TRUE	FALSE
1118	Myeloid	RIN3	35.1667	NEW	TRUE	FALSE	FALSE
1119	Myeloid	RIPK2	10.6167	KNOWN	TRUE	TRUE	TRUE
1120	Myeloid	RIPK3	2.85	KNOWN	FALSE	TRUE	FALSE
1121	Myeloid	RIPOR2	260.367	NEW	TRUE	FALSE	FALSE
1122	Myeloid	RNF11	4.7	KNOWN	FALSE	TRUE	FALSE
1123	Myeloid	RNF144B	23.8333	NEW	TRUE	FALSE	FALSE
1124	Myeloid	RNF213	21.2667	NEW	TRUE	FALSE	FALSE
1125	Myeloid	RNF216	11.5333	KNOWN	TRUE	FALSE	FALSE
1126	Myeloid	RNF8	3.03333	KNOWN	FALSE	TRUE	FALSE
1127	Myeloid	RNLS	1.4	NEW	TRUE	FALSE	FALSE
1128	Myeloid	ROCK1	5.05	KNOWN	TRUE	TRUE	TRUE
1129	Myeloid	RPA1	28.3833	KNOWN	FALSE	TRUE	FALSE
1130	Myeloid	RPA2	107.283	KNOWN	TRUE	TRUE	TRUE
1131	Myeloid	RPL10	1889.92	NEW	FALSE	TRUE	FALSE
1132	Myeloid	RPL13	1214.02	NEW	FALSE	TRUE	FALSE
1133	Myeloid	RPL39L	4.98333	NEW	TRUE	FALSE	FALSE
1134	Myeloid	RPS19	3884.65	KNOWN	TRUE	FALSE	FALSE
1135	Myeloid	RPS24	986.417	KNOWN	TRUE	FALSE	FALSE
1136	Myeloid	RPS27A	833.233	NEW	FALSE	TRUE	FALSE
1137	Myeloid	RPS27L	122.1	NEW	TRUE	FALSE	FALSE
1138	Myeloid	RPS3	340.117	KNOWN	TRUE	FALSE	FALSE
1139	Myeloid	RPS6	1117.87	KNOWN	FALSE	TRUE	FALSE
1140	Myeloid	RPS6KA1	56.5333	KNOWN	FALSE	TRUE	FALSE
1141	Myeloid	RPS6KA2	3.58333	NEW	TRUE	TRUE	TRUE
1142	Myeloid	RPS6KA3	5.35	KNOWN	TRUE	TRUE	TRUE
1143	Myeloid	RPS6KA4	1.11667	NEW	TRUE	TRUE	TRUE
1144	Myeloid	RPS6KA5	7.88333	KNOWN	TRUE	TRUE	TRUE
1145	Myeloid	RPS6KB1	12.8833	KNOWN	FALSE	TRUE	FALSE
1146	Myeloid	RPS6KB2	25.65	NEW	TRUE	TRUE	TRUE
1147	Myeloid	RRAS	6.58333	NEW	FALSE	TRUE	FALSE
1148	Myeloid	RREB1	2.53333	NEW	TRUE	FALSE	FALSE
1149	Myeloid	RRM1	5.76667	KNOWN	TRUE	FALSE	FALSE
1150	Myeloid	RRM2B	8.38333	KNOWN	TRUE	FALSE	FALSE
1151	Myeloid	RSAD2	17.45	NEW	TRUE	FALSE	FALSE
1152	Myeloid	RSF1	24.0333	KNOWN	FALSE	TRUE	FALSE
1153	Myeloid	RTN4	22.1833	KNOWN	TRUE	FALSE	FALSE
1154	Myeloid	RUNX1	5.23333	KNOWN	TRUE	TRUE	TRUE
1155	Myeloid	RUNX2	2.58333	KNOWN	FALSE	TRUE	FALSE
1156	Myeloid	RUNX3	3.1	KNOWN	TRUE	TRUE	TRUE
1157	Myeloid	RUVBL1	4.96667	KNOWN	FALSE	TRUE	FALSE
1158	Myeloid	RXRA	8.06667	KNOWN	FALSE	TRUE	FALSE
1159	Myeloid	RXYLT1	1.08333	NEW	TRUE	FALSE	FALSE
1160	Myeloid	RYK	1.06667	NEW	FALSE	TRUE	FALSE
1161	Myeloid	S100A10	354.117	NEW	TRUE	FALSE	FALSE
1162	Myeloid	S100A11	5416.87	KNOWN	TRUE	FALSE	FALSE
1163	Myeloid	S100A2	2.11667	NEW	TRUE	FALSE	FALSE
1164	Myeloid	S100A4	5222.42	NEW	TRUE	TRUE	TRUE
1165	Myeloid	S100A6	2552.3	KNOWN	TRUE	FALSE	FALSE
1166	Myeloid	S100A9	7144.87	KNOWN	FALSE	TRUE	FALSE
1167	Myeloid	S100B	3.7	KNOWN	TRUE	FALSE	FALSE
1168	Myeloid	SAMSN1	97.1167	NEW	TRUE	FALSE	FALSE
1169	Myeloid	SCAF11	23.6	NEW	FALSE	TRUE	FALSE
1170	Myeloid	SCAPER	9.9	NEW	TRUE	FALSE	FALSE
1171	Myeloid	SCARB1	2.86667	KNOWN	TRUE	FALSE	FALSE
1172	Myeloid	SDC2	1.76667	NEW	FALSE	TRUE	FALSE
1173	Myeloid	SEC14L1	58.2167	NEW	TRUE	FALSE	FALSE
1174	Myeloid	SELP	1.2	KNOWN	TRUE	TRUE	TRUE
1175	Myeloid	SELPLG	698.317	KNOWN	FALSE	TRUE	FALSE
1176	Myeloid	SEMA3C	8.8	KNOWN	TRUE	FALSE	FALSE
1177	Myeloid	SEMA4B	1.46667	NEW	TRUE	FALSE	FALSE
1178	Myeloid	SEMA4D	14.2167	KNOWN	TRUE	FALSE	FALSE
1179	Myeloid	SEPT9	21.6833	NEW	TRUE	FALSE	FALSE
1180	Myeloid	SERPINB1	98.1833	NEW	TRUE	FALSE	FALSE
1181	Myeloid	SERTAD1	14.8	KNOWN	TRUE	FALSE	FALSE
1182	Myeloid	SERTAD2	1.38333	NEW	TRUE	FALSE	FALSE
1183	Myeloid	SESN1	5.45	NEW	TRUE	FALSE	FALSE
1184	Myeloid	SESN2	1.2	NEW	TRUE	FALSE	FALSE
1185	Myeloid	SFSWAP	2.6	NEW	TRUE	FALSE	FALSE
1186	Myeloid	SGK1	44.4167	KNOWN	TRUE	TRUE	TRUE
1187	Myeloid	SGK3	11.7667	KNOWN	FALSE	TRUE	FALSE
1188	Myeloid	SGMS1	8.41667	NEW	TRUE	FALSE	FALSE
1189	Myeloid	SH2B1	1.4	KNOWN	FALSE	TRUE	FALSE
1190	Myeloid	SH2B3	3.2	KNOWN	TRUE	FALSE	FALSE
1191	Myeloid	SH3BP1	1.7	NEW	FALSE	TRUE	FALSE
1192	Myeloid	SH3BP5	6.4	KNOWN	TRUE	TRUE	TRUE
1193	Myeloid	SH3RF1	1.61667	KNOWN	TRUE	TRUE	TRUE
1194	Myeloid	SH3TC1	4.06667	NEW	TRUE	FALSE	FALSE
1195	Myeloid	SHC1	33.55	KNOWN	TRUE	TRUE	TRUE
1196	Myeloid	SIAH1	8.68333	KNOWN	TRUE	TRUE	TRUE
1197	Myeloid	SIGLEC10	253.267	NEW	TRUE	FALSE	FALSE
1198	Myeloid	SIL1	24.35	NEW	TRUE	FALSE	FALSE
1199	Myeloid	SIPA1L1	5.96667	NEW	TRUE	FALSE	FALSE
1200	Myeloid	SIRPA	16.15	NEW	FALSE	TRUE	FALSE
1201	Myeloid	SIRT2	43.1833	KNOWN	FALSE	TRUE	FALSE
1202	Myeloid	SIRT6	9.35	KNOWN	FALSE	TRUE	FALSE
1203	Myeloid	SIVA1	133.417	KNOWN	FALSE	TRUE	FALSE
1204	Myeloid	SKAP1	2.5	KNOWN	TRUE	TRUE	TRUE
1205	Myeloid	SKP2	6.85	KNOWN	FALSE	TRUE	FALSE
1206	Myeloid	SLA	107.55	NEW	TRUE	FALSE	FALSE
1207	Myeloid	SLC12A4	2.11667	NEW	TRUE	FALSE	FALSE
1208	Myeloid	SLC25A37	7.6	NEW	TRUE	FALSE	FALSE
1209	Myeloid	SLC37A1	10.9	NEW	TRUE	FALSE	FALSE
1210	Myeloid	SLC6A6	15.7	NEW	TRUE	FALSE	FALSE
1211	Myeloid	SLC8A1	8.96667	NEW	TRUE	FALSE	FALSE
1212	Myeloid	SLC9A3R1	219.733	KNOWN	FALSE	TRUE	FALSE
1213	Myeloid	SLCO3A1	3.23333	NEW	TRUE	FALSE	FALSE
1214	Myeloid	SLPI	37.25	NEW	FALSE	TRUE	FALSE
1215	Myeloid	SMAD1	10.6833	KNOWN	TRUE	FALSE	FALSE
1216	Myeloid	SMAD2	29.7833	KNOWN	FALSE	TRUE	FALSE
1217	Myeloid	SMAD7	1.45	KNOWN	TRUE	TRUE	TRUE
1218	Myeloid	SMARCA4	5.3	KNOWN	TRUE	TRUE	TRUE
1219	Myeloid	SMC1A	11.1167	KNOWN	TRUE	FALSE	FALSE
1220	Myeloid	SMC3	11.6833	KNOWN	TRUE	FALSE	FALSE
1221	Myeloid	SMCO4	147.283	NEW	TRUE	FALSE	FALSE
1222	Myeloid	SMG1	6.7	KNOWN	TRUE	FALSE	FALSE
1223	Myeloid	SMPD3	3.25	NEW	TRUE	FALSE	FALSE
1224	Myeloid	SMYD3	5.5	NEW	TRUE	FALSE	FALSE
1225	Myeloid	SNAP47	17.1	NEW	TRUE	FALSE	FALSE
1226	Myeloid	SNCA	18.7	KNOWN	FALSE	TRUE	FALSE
1227	Myeloid	SND1	40.15	KNOWN	TRUE	FALSE	FALSE
1228	Myeloid	SNRK	7.53333	NEW	FALSE	TRUE	FALSE
1229	Myeloid	SNRNP27	18.4167	NEW	TRUE	FALSE	FALSE
1230	Myeloid	SNX8	8.86667	NEW	TRUE	FALSE	FALSE
1231	Myeloid	SOCS1	3.3	KNOWN	TRUE	TRUE	TRUE
1232	Myeloid	SOCS2	23.15	KNOWN	TRUE	FALSE	FALSE
1233	Myeloid	SOCS3	1.2	KNOWN	TRUE	TRUE	TRUE
1234	Myeloid	SOCS4	1.18333	NEW	TRUE	FALSE	FALSE
1235	Myeloid	SOD2	331.575	NEW	TRUE	FALSE	FALSE
1236	Myeloid	SORBS3	1.23333	NEW	FALSE	TRUE	FALSE
1237	Myeloid	SP1	2.35	KNOWN	TRUE	TRUE	TRUE
1238	Myeloid	SP140L	7.98333	NEW	TRUE	FALSE	FALSE
1239	Myeloid	SP2	6.68333	NEW	TRUE	FALSE	FALSE
1240	Myeloid	SP3	16.45	KNOWN	TRUE	TRUE	TRUE
1241	Myeloid	SPAG9	2.66667	KNOWN	FALSE	TRUE	FALSE
1242	Myeloid	SPATS2L	9.76667	NEW	TRUE	FALSE	FALSE
1243	Myeloid	SPECC1L	2.5	NEW	TRUE	FALSE	FALSE
1244	Myeloid	SPI1	44.7333	KNOWN	TRUE	TRUE	TRUE
1245	Myeloid	SPIB	1.01667	NEW	TRUE	FALSE	FALSE
1246	Myeloid	SPIDR	4.6	NEW	TRUE	FALSE	FALSE
1247	Myeloid	SPP1	3.13333	KNOWN	FALSE	TRUE	FALSE
1248	Myeloid	SQOR	109.883	NEW	TRUE	FALSE	FALSE
1249	Myeloid	SQSTM1	352.883	KNOWN	TRUE	TRUE	TRUE
1250	Myeloid	SRGN	1318.73	NEW	TRUE	FALSE	FALSE
1251	Myeloid	SRPK1	19.6167	NEW	FALSE	TRUE	FALSE
1252	Myeloid	SSBP2	27.4	NEW	TRUE	FALSE	FALSE
1253	Myeloid	SSH1	1.2	KNOWN	TRUE	FALSE	FALSE
1254	Myeloid	ST3GAL1	19.0333	NEW	TRUE	FALSE	FALSE
1255	Myeloid	ST3GAL2	3.36667	NEW	TRUE	FALSE	FALSE
1256	Myeloid	ST6GAL1	11.7167	NEW	TRUE	FALSE	FALSE
1257	Myeloid	STAG1	3.41667	NEW	TRUE	FALSE	FALSE
1258	Myeloid	STAM	11.7833	NEW	FALSE	TRUE	FALSE
1259	Myeloid	STAM2	5.5	NEW	FALSE	TRUE	FALSE
1260	Myeloid	STAT4	1.61667	KNOWN	TRUE	FALSE	FALSE
1261	Myeloid	STAT5A	12.0333	KNOWN	TRUE	TRUE	TRUE
1262	Myeloid	STAT6	18.2333	KNOWN	TRUE	TRUE	TRUE
1263	Myeloid	STK10	29.7833	NEW	TRUE	TRUE	TRUE
1264	Myeloid	STK11	3.96667	KNOWN	TRUE	TRUE	TRUE
1265	Myeloid	STK17A	3.63333	NEW	TRUE	FALSE	FALSE
1266	Myeloid	STK24	7.86667	KNOWN	FALSE	TRUE	FALSE
1267	Myeloid	STK3	4.73333	KNOWN	FALSE	TRUE	FALSE
1268	Myeloid	STK38	45.2333	KNOWN	FALSE	TRUE	FALSE
1269	Myeloid	STK40	7.11667	NEW	TRUE	FALSE	FALSE
1270	Myeloid	STOML2	43.4833	NEW	FALSE	TRUE	FALSE
1271	Myeloid	STRADB	8.58333	KNOWN	FALSE	TRUE	FALSE
1272	Myeloid	STXBP5	2.31667	NEW	TRUE	FALSE	FALSE
1273	Myeloid	SUB1	195.383	NEW	TRUE	FALSE	FALSE
1274	Myeloid	SUGT1	28.1167	KNOWN	FALSE	TRUE	FALSE
1275	Myeloid	SULF2	13.6	NEW	TRUE	FALSE	FALSE
1276	Myeloid	SUMO1	190.1	NEW	FALSE	TRUE	FALSE
1277	Myeloid	SUSD1	3.86667	NEW	TRUE	FALSE	FALSE
1278	Myeloid	SVIL	4.08333	NEW	TRUE	FALSE	FALSE
1279	Myeloid	SYK	50.8333	KNOWN	TRUE	TRUE	TRUE
1280	Myeloid	SYNE1	13.0667	NEW	TRUE	FALSE	FALSE
1281	Myeloid	SYNE2	13.9833	NEW	TRUE	FALSE	FALSE
1282	Myeloid	TAB1	2.65	KNOWN	FALSE	TRUE	FALSE
1283	Myeloid	TAB2	1.1	KNOWN	TRUE	TRUE	TRUE
1284	Myeloid	TACC1	12.35	NEW	TRUE	FALSE	FALSE
1285	Myeloid	TAF1B	5.73333	NEW	TRUE	FALSE	FALSE
1286	Myeloid	TAGLN	15	NEW	TRUE	FALSE	FALSE
1287	Myeloid	TAOK3	62.0667	KNOWN	TRUE	TRUE	TRUE
1288	Myeloid	TAX1BP1	106.417	KNOWN	FALSE	TRUE	FALSE
1289	Myeloid	TBC1D1	13.8833	NEW	TRUE	FALSE	FALSE
1290	Myeloid	TBC1D14	9.03333	NEW	TRUE	FALSE	FALSE
1291	Myeloid	TBC1D31	2.36667	NEW	TRUE	FALSE	FALSE
1292	Myeloid	TBC1D5	7.1	NEW	TRUE	FALSE	FALSE
1293	Myeloid	TBCA	88.4333	NEW	TRUE	FALSE	FALSE
1294	Myeloid	TBL1XR1	4.86667	KNOWN	TRUE	FALSE	FALSE
1295	Myeloid	TBP	32.5333	KNOWN	TRUE	TRUE	TRUE
1296	Myeloid	TBXAS1	277.817	NEW	TRUE	FALSE	FALSE
1297	Myeloid	TCEAL1	6.58333	NEW	TRUE	FALSE	FALSE
1298	Myeloid	TCF12	12.5667	KNOWN	TRUE	FALSE	FALSE
1299	Myeloid	TCF4	3.56667	KNOWN	TRUE	FALSE	FALSE
1300	Myeloid	TCF7	1.1	NEW	TRUE	FALSE	FALSE
1301	Myeloid	TCF7L2	17	KNOWN	TRUE	FALSE	FALSE
1302	Myeloid	TDP1	11.0167	KNOWN	TRUE	FALSE	FALSE
1303	Myeloid	TEC	4.35	KNOWN	TRUE	TRUE	TRUE
1304	Myeloid	TERF1	8.15	KNOWN	TRUE	TRUE	TRUE
1305	Myeloid	TERF2	4	KNOWN	FALSE	TRUE	FALSE
1306	Myeloid	TFDP1	6.53333	KNOWN	FALSE	TRUE	FALSE
1307	Myeloid	TFEB	19.65	NEW	TRUE	FALSE	FALSE
1308	Myeloid	TGFA	6.36667	KNOWN	TRUE	TRUE	TRUE
1309	Myeloid	TGFBI	68.2833	KNOWN	TRUE	FALSE	FALSE
1310	Myeloid	TGIF1	20.2167	NEW	TRUE	FALSE	FALSE
1311	Myeloid	THADA	3.51667	NEW	TRUE	FALSE	FALSE
1312	Myeloid	THAP12	1.03333	NEW	FALSE	TRUE	FALSE
1313	Myeloid	THBS1	4.03333	KNOWN	TRUE	TRUE	TRUE
1314	Myeloid	TIAM1	7.63333	KNOWN	TRUE	TRUE	TRUE
1315	Myeloid	TIAM2	3.21667	NEW	TRUE	FALSE	FALSE
1316	Myeloid	TICAM2	4.21667	NEW	FALSE	TRUE	FALSE
1317	Myeloid	TIMP1	372.717	KNOWN	TRUE	FALSE	FALSE
1318	Myeloid	TKT	197.5	NEW	FALSE	TRUE	FALSE
1319	Myeloid	TLE1	1.75	KNOWN	TRUE	FALSE	FALSE
1320	Myeloid	TLE4	9.56667	NEW	TRUE	FALSE	FALSE
1321	Myeloid	TLK1	4.26667	KNOWN	TRUE	FALSE	FALSE
1322	Myeloid	TLN1	5.45	KNOWN	FALSE	TRUE	FALSE
1323	Myeloid	TLR1	28.2667	KNOWN	FALSE	TRUE	FALSE
1324	Myeloid	TLR10	1.23333	NEW	FALSE	TRUE	FALSE
1325	Myeloid	TLR2	108.5	KNOWN	TRUE	TRUE	TRUE
1326	Myeloid	TLR4	46.35	KNOWN	TRUE	TRUE	TRUE
1327	Myeloid	TLR5	12.7333	KNOWN	FALSE	TRUE	FALSE
1328	Myeloid	TLR6	2.4	KNOWN	FALSE	TRUE	FALSE
1329	Myeloid	TLR7	4.93333	KNOWN	FALSE	TRUE	FALSE
1330	Myeloid	TLR8	9.38333	KNOWN	FALSE	TRUE	FALSE
1331	Myeloid	TMEM30A	52.2333	NEW	TRUE	FALSE	FALSE
1332	Myeloid	TMX3	2.08333	NEW	TRUE	FALSE	FALSE
1333	Myeloid	TNF	2.58333	KNOWN	TRUE	TRUE	TRUE
1334	Myeloid	TNFAIP8	144.55	NEW	TRUE	FALSE	FALSE
1335	Myeloid	TNFAIP8L1	2.93333	NEW	TRUE	FALSE	FALSE
1336	Myeloid	TNFRSF10A	2.78333	KNOWN	TRUE	TRUE	TRUE
1337	Myeloid	TNFRSF10B	7.15	KNOWN	TRUE	TRUE	TRUE
1338	Myeloid	TNFRSF10C	282.683	KNOWN	TRUE	FALSE	FALSE
1339	Myeloid	TNFRSF10D	1.1	KNOWN	TRUE	FALSE	FALSE
1340	Myeloid	TNFRSF1B	128.617	KNOWN	FALSE	TRUE	FALSE
1341	Myeloid	TNFRSF8	25.7	KNOWN	TRUE	FALSE	FALSE
1342	Myeloid	TNFSF10	133.95	KNOWN	TRUE	TRUE	TRUE
1343	Myeloid	TNFSF13B	184.917	KNOWN	TRUE	TRUE	TRUE
1344	Myeloid	TNFSF8	6.28333	NEW	TRUE	FALSE	FALSE
1345	Myeloid	TNIK	2.03333	KNOWN	TRUE	TRUE	TRUE
1346	Myeloid	TNIP1	16.4833	KNOWN	TRUE	TRUE	TRUE
1347	Myeloid	TNIP2	10.4	KNOWN	FALSE	TRUE	FALSE
1348	Myeloid	TNK2	1.13333	KNOWN	FALSE	TRUE	FALSE
1349	Myeloid	TNRC6B	101.967	NEW	TRUE	FALSE	FALSE
1350	Myeloid	TNS3	1.45	NEW	TRUE	FALSE	FALSE
1351	Myeloid	TOLLIP	91.4167	KNOWN	FALSE	TRUE	FALSE
1352	Myeloid	TOP1	10.6	KNOWN	FALSE	TRUE	FALSE
1353	Myeloid	TOX2	1.08333	NEW	TRUE	FALSE	FALSE
1354	Myeloid	TP53BP2	1.21667	KNOWN	FALSE	TRUE	FALSE
1355	Myeloid	TP53I3	8.78333	NEW	TRUE	FALSE	FALSE
1356	Myeloid	TP53INP1	11.8	KNOWN	TRUE	FALSE	FALSE
1357	Myeloid	TP53RK	14.7667	NEW	TRUE	TRUE	TRUE
1358	Myeloid	TPCN1	3.33333	NEW	TRUE	FALSE	FALSE
1359	Myeloid	TRADD	40.2333	KNOWN	FALSE	TRUE	FALSE
1360	Myeloid	TRAF2	4.91667	KNOWN	TRUE	TRUE	TRUE
1361	Myeloid	TRAF4	1.4	KNOWN	TRUE	TRUE	TRUE
1362	Myeloid	TRAF5	1.55	KNOWN	FALSE	TRUE	FALSE
1363	Myeloid	TRAF6	19.35	KNOWN	FALSE	TRUE	FALSE
1364	Myeloid	TRAPPC9	4	NEW	TRUE	FALSE	FALSE
1365	Myeloid	TRIAP1	23.6167	NEW	TRUE	FALSE	FALSE
1366	Myeloid	TRIB3	2.6	KNOWN	TRUE	TRUE	TRUE
1367	Myeloid	TRIM21	150.9	KNOWN	TRUE	FALSE	FALSE
1368	Myeloid	TRIM25	4.65	NEW	TRUE	TRUE	TRUE
1369	Myeloid	TRIM28	5.55	KNOWN	TRUE	TRUE	TRUE
1370	Myeloid	TRIM56	1.28333	NEW	TRUE	FALSE	FALSE
1371	Myeloid	TRPM6	4.11667	NEW	FALSE	TRUE	FALSE
1372	Myeloid	TRPS1	1.18333	NEW	TRUE	FALSE	FALSE
1373	Myeloid	TSC1	1.88333	KNOWN	TRUE	TRUE	TRUE
1374	Myeloid	TSC2	2	KNOWN	TRUE	TRUE	TRUE
1375	Myeloid	TSC22D3	806.15	KNOWN	FALSE	TRUE	FALSE
1376	Myeloid	TSPAN14	61.9167	NEW	TRUE	FALSE	FALSE
1377	Myeloid	TSPAN3	29.4167	NEW	TRUE	FALSE	FALSE
1378	Myeloid	TTC1	70.7333	NEW	FALSE	TRUE	FALSE
1379	Myeloid	TTC7B	2.11667	NEW	TRUE	FALSE	FALSE
1380	Myeloid	TUBA1C	23.1667	NEW	TRUE	FALSE	FALSE
1381	Myeloid	TUBB	10.3833	KNOWN	FALSE	TRUE	FALSE
1382	Myeloid	TXK	1.06667	NEW	TRUE	TRUE	TRUE
1383	Myeloid	TXN	412.1	KNOWN	TRUE	TRUE	TRUE
1384	Myeloid	TXNIP	643.867	KNOWN	FALSE	TRUE	FALSE
1385	Myeloid	TXNRD1	50.6833	KNOWN	TRUE	FALSE	FALSE
1386	Myeloid	TYROBP	2686.6	KNOWN	FALSE	TRUE	FALSE
1387	Myeloid	UBA52	1136.58	KNOWN	FALSE	TRUE	FALSE
1388	Myeloid	UBB	2454.25	KNOWN	FALSE	TRUE	FALSE
1389	Myeloid	UBC	457.083	KNOWN	TRUE	FALSE	FALSE
1390	Myeloid	UBE2F	53.1167	NEW	TRUE	FALSE	FALSE
1391	Myeloid	UBE2H	1.75	KNOWN	TRUE	FALSE	FALSE
1392	Myeloid	UBE2I	193.183	KNOWN	FALSE	TRUE	FALSE
1393	Myeloid	UBE2L3	66.15	KNOWN	TRUE	FALSE	FALSE
1394	Myeloid	UBE2N	80.0333	KNOWN	FALSE	TRUE	FALSE
1395	Myeloid	UBR1	1.53333	NEW	TRUE	FALSE	FALSE
1396	Myeloid	UIMC1	18.15	KNOWN	FALSE	TRUE	FALSE
1397	Myeloid	ULK2	1.2	KNOWN	FALSE	TRUE	FALSE
1398	Myeloid	UPP1	25.05	NEW	TRUE	FALSE	FALSE
1399	Myeloid	UQCC1	9.63333	NEW	TRUE	FALSE	FALSE
1400	Myeloid	USF1	1.91667	KNOWN	TRUE	FALSE	FALSE
1401	Myeloid	USF2	10.6667	NEW	TRUE	FALSE	FALSE
1402	Myeloid	USP1	12.7833	NEW	FALSE	TRUE	FALSE
1403	Myeloid	USP10	105.117	NEW	TRUE	FALSE	FALSE
1404	Myeloid	USP34	1.38333	KNOWN	TRUE	FALSE	FALSE
1405	Myeloid	USP4	75.2	KNOWN	FALSE	TRUE	FALSE
1406	Myeloid	USP7	2.7	KNOWN	TRUE	TRUE	TRUE
1407	Myeloid	USP9X	3	KNOWN	TRUE	FALSE	FALSE
1408	Myeloid	UTP14A	9.4	NEW	TRUE	FALSE	FALSE
1409	Myeloid	UTRN	58.4333	NEW	TRUE	FALSE	FALSE
1410	Myeloid	UVRAG	7.41667	NEW	TRUE	FALSE	FALSE
1411	Myeloid	VAC14	2.2	NEW	TRUE	FALSE	FALSE
1412	Myeloid	VASP	16.8	KNOWN	FALSE	TRUE	FALSE
1413	Myeloid	VAV1	20.0667	KNOWN	TRUE	TRUE	TRUE
1414	Myeloid	VCAN	37.35	NEW	TRUE	TRUE	TRUE
1415	Myeloid	VCL	15.1333	KNOWN	FALSE	TRUE	FALSE
1416	Myeloid	VCP	49.3833	KNOWN	FALSE	TRUE	FALSE
1417	Myeloid	VDR	3	KNOWN	TRUE	TRUE	TRUE
1418	Myeloid	VGLL4	5.05	NEW	TRUE	FALSE	FALSE
1419	Myeloid	VHL	1.3	KNOWN	FALSE	TRUE	FALSE
1420	Myeloid	VIM	375.167	KNOWN	TRUE	TRUE	TRUE
1421	Myeloid	VMP1	486.433	NEW	TRUE	FALSE	FALSE
1422	Myeloid	VOPP1	15.4	NEW	TRUE	FALSE	FALSE
1423	Myeloid	VPS33B	5.96667	NEW	TRUE	FALSE	FALSE
1424	Myeloid	VPS53	4.85	NEW	TRUE	FALSE	FALSE
1425	Myeloid	VPS8	10.5833	NEW	TRUE	FALSE	FALSE
1426	Myeloid	VRK1	16.9833	NEW	TRUE	TRUE	TRUE
1427	Myeloid	VRK2	21.2	NEW	TRUE	FALSE	FALSE
1428	Myeloid	VWA5A	9.76667	NEW	TRUE	FALSE	FALSE
1429	Myeloid	WARS	702.45	KNOWN	TRUE	FALSE	FALSE
1430	Myeloid	WASF2	60.45	NEW	FALSE	TRUE	FALSE
1431	Myeloid	WASL	1.35	KNOWN	FALSE	TRUE	FALSE
1432	Myeloid	WNK1	2.48333	NEW	FALSE	TRUE	FALSE
1433	Myeloid	XAF1	7.96667	KNOWN	TRUE	FALSE	FALSE
1434	Myeloid	XPA	14.75	KNOWN	TRUE	TRUE	TRUE
1435	Myeloid	XPC	18.9833	KNOWN	TRUE	FALSE	FALSE
1436	Myeloid	XPO1	4.9	KNOWN	FALSE	TRUE	FALSE
1437	Myeloid	XRCC5	149.583	KNOWN	FALSE	TRUE	FALSE
1438	Myeloid	XRCC6	174.067	KNOWN	FALSE	TRUE	FALSE
1439	Myeloid	XXYLT1	1.68333	NEW	TRUE	FALSE	FALSE
1440	Myeloid	YBX3	1.61667	NEW	TRUE	FALSE	FALSE
1441	Myeloid	YES1	2.38333	KNOWN	FALSE	TRUE	FALSE
1442	Myeloid	YWHAB	93.15	KNOWN	TRUE	TRUE	TRUE
1443	Myeloid	YWHAE	54.4	KNOWN	FALSE	TRUE	FALSE
1444	Myeloid	YWHAG	1.16667	KNOWN	FALSE	TRUE	FALSE
1445	Myeloid	YWHAH	12.6333	KNOWN	FALSE	TRUE	FALSE
1446	Myeloid	YWHAQ	82.6667	KNOWN	FALSE	TRUE	FALSE
1447	Myeloid	YWHAZ	442.2	KNOWN	TRUE	TRUE	TRUE
1448	Myeloid	YY1	5.51667	KNOWN	TRUE	TRUE	TRUE
1449	Myeloid	ZBTB16	1.06667	KNOWN	TRUE	TRUE	TRUE
1450	Myeloid	ZBTB20	3.85	NEW	TRUE	FALSE	FALSE
1451	Myeloid	ZBTB7B	1.01667	KNOWN	TRUE	FALSE	FALSE
1452	Myeloid	ZC3HAV1	29.7667	NEW	TRUE	FALSE	FALSE
1453	Myeloid	ZEB2	23.8	KNOWN	TRUE	FALSE	FALSE
1454	Myeloid	ZFP36	92.7	KNOWN	TRUE	FALSE	FALSE
1455	Myeloid	ZFP36L1	447.433	KNOWN	TRUE	FALSE	FALSE
1456	Myeloid	ZMIZ1	1.91667	NEW	TRUE	FALSE	FALSE
1457	Myeloid	ZMYND8	10.6667	NEW	TRUE	FALSE	FALSE
1458	Myeloid	ZNF107	3.7	NEW	TRUE	FALSE	FALSE
1459	Myeloid	ZNF12	1.16667	NEW	TRUE	FALSE	FALSE
1460	Myeloid	ZNF124	6.45	NEW	TRUE	FALSE	FALSE
1461	Myeloid	ZNF140	8.45	NEW	TRUE	FALSE	FALSE
1462	Myeloid	ZNF148	17.8833	KNOWN	TRUE	FALSE	FALSE
1463	Myeloid	ZNF155	3.9	NEW	TRUE	FALSE	FALSE
1464	Myeloid	ZNF169	2.31667	NEW	TRUE	FALSE	FALSE
1465	Myeloid	ZNF181	4.83333	NEW	TRUE	FALSE	FALSE
1466	Myeloid	ZNF184	2.85	NEW	TRUE	FALSE	FALSE
1467	Myeloid	ZNF200	11.3167	NEW	TRUE	FALSE	FALSE
1468	Myeloid	ZNF222	3.15	NEW	TRUE	FALSE	FALSE
1469	Myeloid	ZNF226	14.0333	NEW	TRUE	FALSE	FALSE
1470	Myeloid	ZNF227	5.56667	NEW	TRUE	FALSE	FALSE
1471	Myeloid	ZNF230	4.58333	NEW	TRUE	FALSE	FALSE
1472	Myeloid	ZNF235	4.11667	NEW	TRUE	FALSE	FALSE
1473	Myeloid	ZNF25	1.95	NEW	TRUE	FALSE	FALSE
1474	Myeloid	ZNF254	2.66667	NEW	TRUE	FALSE	FALSE
1475	Myeloid	ZNF263	2.41667	NEW	TRUE	FALSE	FALSE
1476	Myeloid	ZNF267	25.55	NEW	TRUE	FALSE	FALSE
1477	Myeloid	ZNF268	3.95	NEW	TRUE	FALSE	FALSE
1478	Myeloid	ZNF302	10.0333	NEW	TRUE	FALSE	FALSE
1479	Myeloid	ZNF331	3.86667	NEW	TRUE	FALSE	FALSE
1480	Myeloid	ZNF333	3.71667	NEW	TRUE	FALSE	FALSE
1481	Myeloid	ZNF337	1.46667	NEW	TRUE	FALSE	FALSE
1482	Myeloid	ZNF33B	5.88333	NEW	TRUE	FALSE	FALSE
1483	Myeloid	ZNF343	1.58333	NEW	TRUE	FALSE	FALSE
1484	Myeloid	ZNF354A	6.43333	KNOWN	TRUE	FALSE	FALSE
1485	Myeloid	ZNF398	1.03333	NEW	TRUE	FALSE	FALSE
1486	Myeloid	ZNF41	1.63333	NEW	TRUE	FALSE	FALSE
1487	Myeloid	ZNF417	2.7	NEW	TRUE	FALSE	FALSE
1488	Myeloid	ZNF419	2.96667	NEW	TRUE	FALSE	FALSE
1489	Myeloid	ZNF510	1.2	NEW	TRUE	FALSE	FALSE
1490	Myeloid	ZNF529	1.13333	NEW	TRUE	FALSE	FALSE
1491	Myeloid	ZNF550	1.08333	NEW	TRUE	FALSE	FALSE
1492	Myeloid	ZNF567	2.26667	NEW	TRUE	FALSE	FALSE
1493	Myeloid	ZNF585A	29.75	NEW	TRUE	FALSE	FALSE
1494	Myeloid	ZNF589	1.4	NEW	TRUE	FALSE	FALSE
1495	Myeloid	ZNF596	1.6	NEW	TRUE	FALSE	FALSE
1496	Myeloid	ZNF599	1.51667	NEW	TRUE	FALSE	FALSE
1497	Myeloid	ZNF613	5.76667	NEW	TRUE	FALSE	FALSE
1498	Myeloid	ZNF655	50.7	NEW	TRUE	FALSE	FALSE
1499	Myeloid	ZNF669	3.85	NEW	TRUE	FALSE	FALSE
1500	Myeloid	ZNF689	3.83333	NEW	TRUE	FALSE	FALSE
1501	Myeloid	ZNF713	1.05	NEW	TRUE	FALSE	FALSE
1502	Myeloid	ZNF721	8.1	NEW	TRUE	FALSE	FALSE
1503	Myeloid	ZNF746	1.38333	NEW	TRUE	FALSE	FALSE
1504	Myeloid	ZNF764	1.71667	NEW	TRUE	FALSE	FALSE
1505	Myeloid	ZNF778	2.11667	NEW	TRUE	FALSE	FALSE
1506	Myeloid	ZNF786	2.58333	NEW	TRUE	FALSE	FALSE
1507	Myeloid	ZNF79	2.91667	NEW	TRUE	FALSE	FALSE
1508	Myeloid	ZNF81	1.5	NEW	TRUE	FALSE	FALSE
1509	Myeloid	ZNF84	2.76667	NEW	TRUE	FALSE	FALSE
1510	Myeloid	ZNF879	3.55	NEW	TRUE	FALSE	FALSE
1511	NA	CEMIP2	NA	NEW	TRUE	FALSE	FALSE
1512	NA	DIPK2B	NA	NEW	TRUE	FALSE	FALSE
1513	NA	DLEU1	NA	NEW	TRUE	FALSE	FALSE
1514	NA	GPX1	NA	NEW	TRUE	FALSE	FALSE
1515	NA	HLA-DRB4	NA	KNOWN	TRUE	FALSE	FALSE
1516	NA	LINC00299	NA	NEW	TRUE	FALSE	FALSE
1517	NA	LINC00474	NA	NEW	TRUE	FALSE	FALSE
1518	NA	MDS2	NA	NEW	TRUE	FALSE	FALSE
1519	NA	MIR17HG	NA	NEW	FALSE	TRUE	FALSE
1520	NA	MRTFA	NA	NEW	TRUE	TRUE	TRUE
1521	NA	OFCC1	NA	NEW	TRUE	FALSE	FALSE
1522	NA	TENT4A	NA	NEW	TRUE	FALSE	FALSE
