# Supplementary material for: Expanding the potential genes of inborn errors of immunity through protein interactions
Source: BMC Genomics. 2021 Aug 15;22:618. doi: 10.1186/s12864-021-07909-3 (PMC8364696; doi:10.1186/s12864-021-07909-3)
Supplement: Supplementary file 7 — Additional file 7: Table S7. IEI Candidate Genes with Average in NK Cells > 1 TPM Filter. [file 12864_2021_7909_MOESM7_ESM.xlsx]

## Sheet: Sheet1
Table S7: IEI Candidate Genes with Average in NK Cells > 1 TPM Filter	CellType	Gene	mean	InItan	Pathway1	Pathway2	BothPathways
1	NK cell	AAK1	1.6	NEW	TRUE	TRUE	TRUE
2	NK cell	ABCA7	2	NEW	TRUE	FALSE	FALSE
3	NK cell	ABCB1	19.8	KNOWN	TRUE	FALSE	FALSE
4	NK cell	ABCC4	1.9	NEW	TRUE	FALSE	FALSE
5	NK cell	ABI1	55.4	KNOWN	FALSE	TRUE	FALSE
6	NK cell	ABLIM1	68	NEW	TRUE	FALSE	FALSE
7	NK cell	ACP1	122.7	KNOWN	TRUE	TRUE	TRUE
8	NK cell	ACPP	3.3	NEW	FALSE	TRUE	FALSE
9	NK cell	ACSL5	29.3	NEW	TRUE	FALSE	FALSE
10	NK cell	ACTA1	9.2	KNOWN	FALSE	TRUE	FALSE
11	NK cell	ACTA2	3.9	NEW	TRUE	FALSE	FALSE
12	NK cell	ACTN1	4.5	KNOWN	FALSE	TRUE	FALSE
13	NK cell	ACTR2	114.1	KNOWN	FALSE	TRUE	FALSE
14	NK cell	ACVR1	1.5	KNOWN	FALSE	TRUE	FALSE
15	NK cell	ADAM15	1.8	KNOWN	TRUE	FALSE	FALSE
16	NK cell	ADAR	9.5	NEW	TRUE	FALSE	FALSE
17	NK cell	ADCY7	11	NEW	TRUE	FALSE	FALSE
18	NK cell	ADD3	96.3	NEW	TRUE	FALSE	FALSE
19	NK cell	ADRB2	22	KNOWN	TRUE	TRUE	TRUE
20	NK cell	AEBP2	7.2	NEW	TRUE	FALSE	FALSE
21	NK cell	AEN	4.2	NEW	TRUE	FALSE	FALSE
22	NK cell	AFF1	8.1	KNOWN	TRUE	FALSE	FALSE
23	NK cell	AFF3	2.4	NEW	TRUE	FALSE	FALSE
24	NK cell	AHI1	5.4	NEW	TRUE	FALSE	FALSE
25	NK cell	AHNAK	31.1	NEW	TRUE	FALSE	FALSE
26	NK cell	AHSA1	91.8	NEW	FALSE	TRUE	FALSE
27	NK cell	AIFM1	26	KNOWN	FALSE	TRUE	FALSE
28	NK cell	AIFM2	4.6	NEW	TRUE	FALSE	FALSE
29	NK cell	AKAP13	116.5	NEW	TRUE	FALSE	FALSE
30	NK cell	AKAP8	5	KNOWN	FALSE	TRUE	FALSE
31	NK cell	AKT1	12.3	KNOWN	TRUE	TRUE	TRUE
32	NK cell	AKT2	2.1	KNOWN	TRUE	TRUE	TRUE
33	NK cell	AKT3	1.4	NEW	TRUE	TRUE	TRUE
34	NK cell	ALOX5AP	102	NEW	TRUE	FALSE	FALSE
35	NK cell	AMBRA1	1.7	NEW	TRUE	FALSE	FALSE
36	NK cell	AMPD3	4	NEW	TRUE	FALSE	FALSE
37	NK cell	ANK3	1.7	KNOWN	TRUE	FALSE	FALSE
38	NK cell	ANKRD11	8.5	NEW	TRUE	FALSE	FALSE
39	NK cell	ANKRD44	27.4	NEW	TRUE	FALSE	FALSE
40	NK cell	ANKS1B	1.8	NEW	TRUE	FALSE	FALSE
41	NK cell	ANO6	2.6	NEW	TRUE	FALSE	FALSE
42	NK cell	ANP32A	30.8	KNOWN	TRUE	FALSE	FALSE
43	NK cell	ANXA1	434.6	KNOWN	TRUE	TRUE	TRUE
44	NK cell	ANXA2	342.8	KNOWN	TRUE	FALSE	FALSE
45	NK cell	ANXA4	9.4	KNOWN	TRUE	FALSE	FALSE
46	NK cell	AP3S2	9.3	NEW	TRUE	FALSE	FALSE
47	NK cell	APAF1	2.9	KNOWN	TRUE	TRUE	TRUE
48	NK cell	APBB1	17.2	KNOWN	FALSE	TRUE	FALSE
49	NK cell	APC	3.1	KNOWN	FALSE	TRUE	FALSE
50	NK cell	APEX1	101.9	KNOWN	TRUE	TRUE	TRUE
51	NK cell	APH1A	12	KNOWN	FALSE	TRUE	FALSE
52	NK cell	APOBEC3D	5.3	NEW	TRUE	FALSE	FALSE
53	NK cell	APOBEC3F	17	NEW	TRUE	FALSE	FALSE
54	NK cell	APOL6	5.8	NEW	TRUE	FALSE	FALSE
55	NK cell	ARAF	38.8	KNOWN	FALSE	TRUE	FALSE
56	NK cell	AREG	3.6	NEW	FALSE	TRUE	FALSE
57	NK cell	ARFGAP1	5.1	NEW	FALSE	TRUE	FALSE
58	NK cell	ARHGAP1	26.2	KNOWN	FALSE	TRUE	FALSE
59	NK cell	ARHGAP10	5.3	NEW	TRUE	FALSE	FALSE
60	NK cell	ARHGAP12	4.9	NEW	FALSE	TRUE	FALSE
61	NK cell	ARHGAP15	126	NEW	TRUE	FALSE	FALSE
62	NK cell	ARHGAP25	178.5	NEW	TRUE	FALSE	FALSE
63	NK cell	ARHGAP26	8.8	NEW	TRUE	FALSE	FALSE
64	NK cell	ARHGAP31	1.2	NEW	FALSE	TRUE	FALSE
65	NK cell	ARHGAP5	6.5	KNOWN	FALSE	TRUE	FALSE
66	NK cell	ARHGDIB	2334.8	KNOWN	FALSE	TRUE	FALSE
67	NK cell	ARHGEF2	12.4	KNOWN	TRUE	TRUE	TRUE
68	NK cell	ARHGEF3	42.2	KNOWN	TRUE	FALSE	FALSE
69	NK cell	ARHGEF6	13	KNOWN	FALSE	TRUE	FALSE
70	NK cell	ARHGEF7	13.4	KNOWN	FALSE	TRUE	FALSE
71	NK cell	ARID1A	2.4	KNOWN	TRUE	FALSE	FALSE
72	NK cell	ARID1B	2.4	KNOWN	TRUE	FALSE	FALSE
73	NK cell	ARID3A	1.5	NEW	TRUE	TRUE	TRUE
74	NK cell	ARID5B	12.3	NEW	TRUE	FALSE	FALSE
75	NK cell	ARIH2	25.2	KNOWN	FALSE	TRUE	FALSE
76	NK cell	ARNTL	18	NEW	FALSE	TRUE	FALSE
77	NK cell	ARRB1	14.8	KNOWN	FALSE	TRUE	FALSE
78	NK cell	ARRB2	32.2	NEW	FALSE	TRUE	FALSE
79	NK cell	ARSG	5.3	NEW	TRUE	FALSE	FALSE
80	NK cell	ASCC3	4.7	NEW	TRUE	FALSE	FALSE
81	NK cell	ASH2L	29.8	KNOWN	FALSE	TRUE	FALSE
82	NK cell	ATF1	21	NEW	TRUE	TRUE	TRUE
83	NK cell	ATF2	20.1	NEW	TRUE	TRUE	TRUE
84	NK cell	ATF4	29	KNOWN	FALSE	TRUE	FALSE
85	NK cell	ATG4C	13.2	NEW	TRUE	FALSE	FALSE
86	NK cell	ATG7	22.9	KNOWN	FALSE	TRUE	FALSE
87	NK cell	ATP11C	1.3	NEW	TRUE	FALSE	FALSE
88	NK cell	ATP13A1	1.6	NEW	TRUE	FALSE	FALSE
89	NK cell	ATP8B4	10	NEW	TRUE	FALSE	FALSE
90	NK cell	ATR	3.7	KNOWN	TRUE	TRUE	TRUE
91	NK cell	AURKA	1.5	KNOWN	TRUE	TRUE	TRUE
92	NK cell	AUTS2	1.6	NEW	TRUE	FALSE	FALSE
93	NK cell	AXIN1	3.5	KNOWN	TRUE	TRUE	TRUE
94	NK cell	AXL	13.7	KNOWN	TRUE	TRUE	TRUE
95	NK cell	B3GAT3	39.5	NEW	TRUE	FALSE	FALSE
96	NK cell	BACE1	1.4	KNOWN	FALSE	TRUE	FALSE
97	NK cell	BACH1	7.8	NEW	TRUE	FALSE	FALSE
98	NK cell	BAD	60.2	KNOWN	FALSE	TRUE	FALSE
99	NK cell	BAG1	16.6	KNOWN	FALSE	TRUE	FALSE
100	NK cell	BAK1	23.8	KNOWN	TRUE	TRUE	TRUE
101	NK cell	BANP	25.9	KNOWN	TRUE	FALSE	FALSE
102	NK cell	BARD1	7.6	NEW	FALSE	TRUE	FALSE
103	NK cell	BAX	12.1	KNOWN	TRUE	TRUE	TRUE
104	NK cell	BCAP31	449	KNOWN	FALSE	TRUE	FALSE
105	NK cell	BCAS3	19.4	NEW	TRUE	FALSE	FALSE
106	NK cell	BCL11A	9.9	NEW	TRUE	FALSE	FALSE
107	NK cell	BCL2A1	18.7	NEW	TRUE	FALSE	FALSE
108	NK cell	BCL2L1	26.8	KNOWN	TRUE	TRUE	TRUE
109	NK cell	BCL2L11	2	KNOWN	FALSE	TRUE	FALSE
110	NK cell	BCL3	2.3	KNOWN	TRUE	TRUE	TRUE
111	NK cell	BCL6	4.5	KNOWN	TRUE	TRUE	TRUE
112	NK cell	BCOR	6.4	KNOWN	TRUE	FALSE	FALSE
113	NK cell	BCR	1.5	KNOWN	FALSE	TRUE	FALSE
114	NK cell	BECN1	115	KNOWN	FALSE	TRUE	FALSE
115	NK cell	BHLHE40	52.6	KNOWN	TRUE	FALSE	FALSE
116	NK cell	BID	125.2	KNOWN	TRUE	TRUE	TRUE
117	NK cell	BIN1	188	KNOWN	TRUE	FALSE	FALSE
118	NK cell	BIRC2	36.6	KNOWN	TRUE	TRUE	TRUE
119	NK cell	BIRC3	8.8	KNOWN	TRUE	TRUE	TRUE
120	NK cell	BIRC5	2.5	KNOWN	TRUE	TRUE	TRUE
121	NK cell	BLVRA	22.8	NEW	TRUE	TRUE	TRUE
122	NK cell	BMI1	6.4	KNOWN	FALSE	TRUE	FALSE
123	NK cell	BNIP3	4.5	NEW	TRUE	FALSE	FALSE
124	NK cell	BNIP3L	48.9	NEW	TRUE	FALSE	FALSE
125	NK cell	BORA	3	NEW	FALSE	TRUE	FALSE
126	NK cell	BRAF	4.2	KNOWN	FALSE	TRUE	FALSE
127	NK cell	BRD8	26.6	KNOWN	TRUE	FALSE	FALSE
128	NK cell	BST2	357.3	NEW	TRUE	FALSE	FALSE
129	NK cell	BTBD1	2.5	NEW	TRUE	FALSE	FALSE
130	NK cell	BTG1	422.9	NEW	TRUE	FALSE	FALSE
131	NK cell	BTG2	14.1	NEW	TRUE	TRUE	TRUE
132	NK cell	BTG3	6.5	NEW	TRUE	FALSE	FALSE
133	NK cell	BTN2A1	10.5	NEW	TRUE	FALSE	FALSE
134	NK cell	BTN2A2	9.1	NEW	TRUE	FALSE	FALSE
135	NK cell	BTN3A1	41.2	NEW	TRUE	FALSE	FALSE
136	NK cell	BTN3A2	115	NEW	TRUE	FALSE	FALSE
137	NK cell	BTRC	2.7	KNOWN	FALSE	TRUE	FALSE
138	NK cell	CAB39	10.8	NEW	TRUE	FALSE	FALSE
139	NK cell	CABLES1	1.3	NEW	TRUE	TRUE	TRUE
140	NK cell	CALM1	898.6	KNOWN	FALSE	TRUE	FALSE
141	NK cell	CALM2	649.3	KNOWN	FALSE	TRUE	FALSE
142	NK cell	CALR	116.2	KNOWN	FALSE	TRUE	FALSE
143	NK cell	CAMK2D	10.2	KNOWN	TRUE	TRUE	TRUE
144	NK cell	CAMK2G	34.7	KNOWN	TRUE	TRUE	TRUE
145	NK cell	CAMK4	1.4	KNOWN	TRUE	FALSE	FALSE
146	NK cell	CANX	49.8	NEW	FALSE	TRUE	FALSE
147	NK cell	CAPN1	37.6	KNOWN	FALSE	TRUE	FALSE
148	NK cell	CAPN2	25	KNOWN	TRUE	FALSE	FALSE
149	NK cell	CASP1	69.4	KNOWN	TRUE	TRUE	TRUE
150	NK cell	CASP2	26.4	KNOWN	TRUE	TRUE	TRUE
151	NK cell	CASP3	65	KNOWN	TRUE	TRUE	TRUE
152	NK cell	CASP4	175.7	KNOWN	TRUE	FALSE	FALSE
153	NK cell	CASP6	10	NEW	TRUE	TRUE	TRUE
154	NK cell	CASP7	7.4	NEW	TRUE	TRUE	TRUE
155	NK cell	CASP8AP2	27.5	KNOWN	FALSE	TRUE	FALSE
156	NK cell	CASP9	28.8	KNOWN	FALSE	TRUE	FALSE
157	NK cell	CAST	67.3	NEW	TRUE	FALSE	FALSE
158	NK cell	CAT	109.9	NEW	FALSE	TRUE	FALSE
159	NK cell	CBLB	11.2	KNOWN	TRUE	TRUE	TRUE
160	NK cell	CCAR2	21.2	NEW	FALSE	TRUE	FALSE
161	NK cell	CCDC12	127.4	NEW	TRUE	FALSE	FALSE
162	NK cell	CCDC88C	3.3	NEW	TRUE	FALSE	FALSE
163	NK cell	CCDC91	7.9	NEW	TRUE	FALSE	FALSE
164	NK cell	CCL4	19.4	NEW	TRUE	FALSE	FALSE
165	NK cell	CCL5	809.2	KNOWN	TRUE	TRUE	TRUE
166	NK cell	CCM2	63.9	KNOWN	TRUE	FALSE	FALSE
167	NK cell	CCNB1	8.6	KNOWN	TRUE	TRUE	TRUE
168	NK cell	CCND2	15.4	KNOWN	TRUE	FALSE	FALSE
169	NK cell	CCND3	347.2	KNOWN	TRUE	TRUE	TRUE
170	NK cell	CCNE2	1.4	KNOWN	FALSE	TRUE	FALSE
171	NK cell	CCNG1	44.5	KNOWN	TRUE	FALSE	FALSE
172	NK cell	CCNG2	2.2	NEW	TRUE	FALSE	FALSE
173	NK cell	CCNH	25.1	KNOWN	FALSE	TRUE	FALSE
174	NK cell	CCNK	5.7	KNOWN	TRUE	FALSE	FALSE
175	NK cell	CCNY	3.2	NEW	TRUE	FALSE	FALSE
176	NK cell	CCR1	85.2	NEW	TRUE	FALSE	FALSE
177	NK cell	CCR2	19.7	NEW	FALSE	TRUE	FALSE
178	NK cell	CCR5	6.4	KNOWN	TRUE	TRUE	TRUE
179	NK cell	CCR7	981.1	NEW	TRUE	FALSE	FALSE
180	NK cell	CCRL2	7.6	NEW	TRUE	FALSE	FALSE
181	NK cell	CD14	3.5	KNOWN	FALSE	TRUE	FALSE
182	NK cell	CD180	2.2	NEW	TRUE	FALSE	FALSE
183	NK cell	CD2	1128.5	KNOWN	FALSE	TRUE	FALSE
184	NK cell	CD226	30.4	KNOWN	FALSE	TRUE	FALSE
185	NK cell	CD244	81.9	NEW	FALSE	TRUE	FALSE
186	NK cell	CD247	236.3	KNOWN	FALSE	TRUE	FALSE
187	NK cell	CD33	16.6	NEW	TRUE	FALSE	FALSE
188	NK cell	CD36	7	KNOWN	FALSE	TRUE	FALSE
189	NK cell	CD4	2.3	KNOWN	FALSE	TRUE	FALSE
190	NK cell	CD44	329.3	KNOWN	TRUE	TRUE	TRUE
191	NK cell	CD47	168.8	KNOWN	FALSE	TRUE	FALSE
192	NK cell	CD48	168.2	KNOWN	FALSE	TRUE	FALSE
193	NK cell	CD58	19	NEW	TRUE	FALSE	FALSE
194	NK cell	CD68	21.6	NEW	TRUE	FALSE	FALSE
195	NK cell	CD69	30.2	NEW	TRUE	FALSE	FALSE
196	NK cell	CD74	2525.9	KNOWN	TRUE	TRUE	TRUE
197	NK cell	CD82	51.9	NEW	TRUE	TRUE	TRUE
198	NK cell	CD83	4.9	NEW	TRUE	FALSE	FALSE
199	NK cell	CD86	4.6	KNOWN	TRUE	TRUE	TRUE
200	NK cell	CDC14A	4.4	NEW	TRUE	FALSE	FALSE
201	NK cell	CDC20	11.1	KNOWN	FALSE	TRUE	FALSE
202	NK cell	CDC25B	18.6	KNOWN	FALSE	TRUE	FALSE
203	NK cell	CDC34	1.2	KNOWN	FALSE	TRUE	FALSE
204	NK cell	CDC37	106.4	KNOWN	FALSE	TRUE	FALSE
205	NK cell	CDC42	145.4	KNOWN	FALSE	TRUE	FALSE
206	NK cell	CDC42EP3	41.8	NEW	TRUE	FALSE	FALSE
207	NK cell	CDC42SE2	124.3	KNOWN	TRUE	FALSE	FALSE
208	NK cell	CDC6	1.1	KNOWN	FALSE	TRUE	FALSE
209	NK cell	CDC7	1.8	KNOWN	TRUE	TRUE	TRUE
210	NK cell	CDK1	3.8	KNOWN	TRUE	TRUE	TRUE
211	NK cell	CDK11B	5.3	KNOWN	FALSE	TRUE	FALSE
212	NK cell	CDK12	5.9	NEW	FALSE	TRUE	FALSE
213	NK cell	CDK16	6	NEW	FALSE	TRUE	FALSE
214	NK cell	CDK2	3.9	KNOWN	TRUE	TRUE	TRUE
215	NK cell	CDK4	52	KNOWN	TRUE	TRUE	TRUE
216	NK cell	CDK5	18.9	KNOWN	TRUE	TRUE	TRUE
217	NK cell	CDK5RAP2	4.3	NEW	TRUE	FALSE	FALSE
218	NK cell	CDK6	2.2	KNOWN	TRUE	TRUE	TRUE
219	NK cell	CDK7	15.1	KNOWN	TRUE	TRUE	TRUE
220	NK cell	CDK9	23.5	KNOWN	TRUE	TRUE	TRUE
221	NK cell	CDKAL1	12.2	NEW	TRUE	FALSE	FALSE
222	NK cell	CDKN1B	8	KNOWN	TRUE	TRUE	TRUE
223	NK cell	CDKN2C	7.9	NEW	TRUE	TRUE	TRUE
224	NK cell	CDKN3	7.1	KNOWN	FALSE	TRUE	FALSE
225	NK cell	CDYL	1.9	NEW	TRUE	FALSE	FALSE
226	NK cell	CEBPD	2.2	NEW	TRUE	FALSE	FALSE
227	NK cell	CELF1	8.3	NEW	TRUE	FALSE	FALSE
228	NK cell	CEP85L	7.8	NEW	TRUE	FALSE	FALSE
229	NK cell	CFL1	1927.8	KNOWN	FALSE	TRUE	FALSE
230	NK cell	CFLAR	48.9	KNOWN	TRUE	TRUE	TRUE
231	NK cell	CHD2	22.1	NEW	TRUE	FALSE	FALSE
232	NK cell	CHD9	40.7	KNOWN	TRUE	FALSE	FALSE
233	NK cell	CHEK2	3.2	KNOWN	TRUE	TRUE	TRUE
234	NK cell	CHKA	1.2	NEW	FALSE	TRUE	FALSE
235	NK cell	CHMP4C	2.2	NEW	TRUE	FALSE	FALSE
236	NK cell	CHN2	12.3	NEW	TRUE	TRUE	TRUE
237	NK cell	CHUK	1.8	KNOWN	TRUE	TRUE	TRUE
238	NK cell	CISH	2.3	KNOWN	TRUE	FALSE	FALSE
239	NK cell	CKS1B	30.3	KNOWN	FALSE	TRUE	FALSE
240	NK cell	CLC	2.7	NEW	TRUE	FALSE	FALSE
241	NK cell	CLEC16A	1.9	NEW	TRUE	FALSE	FALSE
242	NK cell	CLIC2	2.4	NEW	TRUE	FALSE	FALSE
243	NK cell	CMTM7	23.1	NEW	TRUE	FALSE	FALSE
244	NK cell	CMTR1	5.7	NEW	TRUE	FALSE	FALSE
245	NK cell	COPS5	46.9	NEW	TRUE	TRUE	TRUE
246	NK cell	COPS6	168.3	NEW	FALSE	TRUE	FALSE
247	NK cell	CPQ	29	NEW	TRUE	FALSE	FALSE
248	NK cell	CRADD	21.5	KNOWN	TRUE	FALSE	FALSE
249	NK cell	CREB1	52.6	KNOWN	TRUE	TRUE	TRUE
250	NK cell	CREBBP	1.5	KNOWN	TRUE	TRUE	TRUE
251	NK cell	CREM	10.5	KNOWN	TRUE	FALSE	FALSE
252	NK cell	CRK	3.1	KNOWN	FALSE	TRUE	FALSE
253	NK cell	CRKL	13.8	KNOWN	FALSE	TRUE	FALSE
254	NK cell	CSF2	7.1	KNOWN	TRUE	TRUE	TRUE
255	NK cell	CSGALNACT1	8.6	NEW	TRUE	FALSE	FALSE
256	NK cell	CSK	61.9	KNOWN	FALSE	TRUE	FALSE
257	NK cell	CSNK1A1	72.6	KNOWN	TRUE	TRUE	TRUE
258	NK cell	CSNK1D	17.3	KNOWN	TRUE	TRUE	TRUE
259	NK cell	CSNK1E	6.6	KNOWN	TRUE	TRUE	TRUE
260	NK cell	CSNK2A1	26.5	NEW	TRUE	TRUE	TRUE
261	NK cell	CSNK2A2	15.3	KNOWN	TRUE	TRUE	TRUE
262	NK cell	CSNK2B	18.7	KNOWN	TRUE	TRUE	TRUE
263	NK cell	CSRP1	32	NEW	TRUE	FALSE	FALSE
264	NK cell	CTBP1	25.2	KNOWN	FALSE	TRUE	FALSE
265	NK cell	CTCF	3.8	KNOWN	TRUE	FALSE	FALSE
266	NK cell	CTNNB1	11.1	KNOWN	TRUE	TRUE	TRUE
267	NK cell	CTSB	76.3	KNOWN	TRUE	FALSE	FALSE
268	NK cell	CTSD	198.3	KNOWN	TRUE	TRUE	TRUE
269	NK cell	CTSG	6.4	NEW	TRUE	TRUE	TRUE
270	NK cell	CTSH	6.3	NEW	TRUE	FALSE	FALSE
271	NK cell	CUL1	39	KNOWN	FALSE	TRUE	FALSE
272	NK cell	CUX1	5.2	KNOWN	TRUE	FALSE	FALSE
273	NK cell	CYLD	28.5	KNOWN	TRUE	TRUE	TRUE
274	NK cell	CYTH1	64.1	NEW	TRUE	FALSE	FALSE
275	NK cell	CYTH4	45.5	NEW	TRUE	FALSE	FALSE
276	NK cell	DAAM1	9.5	NEW	TRUE	FALSE	FALSE
277	NK cell	DAB2	1.9	KNOWN	TRUE	TRUE	TRUE
278	NK cell	DAP3	141.2	KNOWN	TRUE	FALSE	FALSE
279	NK cell	DAPK2	3.2	NEW	FALSE	TRUE	FALSE
280	NK cell	DAPK3	25.1	NEW	TRUE	TRUE	TRUE
281	NK cell	DAPP1	31.8	KNOWN	TRUE	TRUE	TRUE
282	NK cell	DAXX	24.8	KNOWN	TRUE	TRUE	TRUE
283	NK cell	DBI	470.9	NEW	TRUE	FALSE	FALSE
284	NK cell	DBNL	203.8	KNOWN	TRUE	TRUE	TRUE
285	NK cell	DCP1B	6	NEW	TRUE	FALSE	FALSE
286	NK cell	DDB1	46.4	KNOWN	TRUE	TRUE	TRUE
287	NK cell	DDB2	13.8	KNOWN	TRUE	TRUE	TRUE
288	NK cell	DDIT4	511.3	KNOWN	TRUE	TRUE	TRUE
289	NK cell	DDX50	21.8	NEW	TRUE	FALSE	FALSE
290	NK cell	DDX58	10.6	KNOWN	FALSE	TRUE	FALSE
291	NK cell	DDX60L	2.9	NEW	TRUE	FALSE	FALSE
292	NK cell	DENND1B	3	NEW	TRUE	FALSE	FALSE
293	NK cell	DENND3	3	NEW	TRUE	FALSE	FALSE
294	NK cell	DERA	47.1	NEW	TRUE	FALSE	FALSE
295	NK cell	DHRS3	54.4	NEW	TRUE	FALSE	FALSE
296	NK cell	DHX58	6.6	KNOWN	TRUE	FALSE	FALSE
297	NK cell	DIABLO	23.25	KNOWN	FALSE	TRUE	FALSE
298	NK cell	DIAPH1	13.7	NEW	TRUE	TRUE	TRUE
299	NK cell	DIS3L2	4.8	NEW	TRUE	FALSE	FALSE
300	NK cell	DLL1	4.2	KNOWN	FALSE	TRUE	FALSE
301	NK cell	DMAP1	46.5	KNOWN	FALSE	TRUE	FALSE
302	NK cell	DNAJA3	8.9	KNOWN	FALSE	TRUE	FALSE
303	NK cell	DNAJB12	14.2	NEW	TRUE	FALSE	FALSE
304	NK cell	DNAJC5	1.6	KNOWN	FALSE	TRUE	FALSE
305	NK cell	DNM1L	9.5	NEW	TRUE	FALSE	FALSE
306	NK cell	DNM2	9.2	KNOWN	TRUE	TRUE	TRUE
307	NK cell	DNMT1	46.4	KNOWN	TRUE	FALSE	FALSE
308	NK cell	DOCK10	15.9	NEW	TRUE	FALSE	FALSE
309	NK cell	DOK1	12.6	KNOWN	TRUE	TRUE	TRUE
310	NK cell	DPM1	22.2	NEW	FALSE	TRUE	FALSE
311	NK cell	DPP4	5.6	KNOWN	FALSE	TRUE	FALSE
312	NK cell	DPYD	15.5	NEW	TRUE	FALSE	FALSE
313	NK cell	DPYSL2	12.6	NEW	TRUE	FALSE	FALSE
314	NK cell	DTNB	4.5	NEW	TRUE	FALSE	FALSE
315	NK cell	DTNBP1	51.4	KNOWN	TRUE	FALSE	FALSE
316	NK cell	DTWD1	15.4	NEW	TRUE	FALSE	FALSE
317	NK cell	DTX3L	11.6	NEW	TRUE	FALSE	FALSE
318	NK cell	DUSP1	116.2	KNOWN	TRUE	TRUE	TRUE
319	NK cell	DUSP10	20.9	KNOWN	TRUE	TRUE	TRUE
320	NK cell	DUSP11	70.9	NEW	TRUE	FALSE	FALSE
321	NK cell	DUSP22	6	KNOWN	TRUE	TRUE	TRUE
322	NK cell	DUSP3	1.8	NEW	TRUE	TRUE	TRUE
323	NK cell	DUSP6	15.5	KNOWN	FALSE	TRUE	FALSE
324	NK cell	DUSP7	2.5	NEW	TRUE	TRUE	TRUE
325	NK cell	DVL2	7.2	KNOWN	FALSE	TRUE	FALSE
326	NK cell	DYM	32.1	NEW	TRUE	FALSE	FALSE
327	NK cell	DYRK2	5	NEW	TRUE	TRUE	TRUE
328	NK cell	E2F3	3.9	KNOWN	TRUE	TRUE	TRUE
329	NK cell	E2F4	9	KNOWN	TRUE	TRUE	TRUE
330	NK cell	EARS2	9.2	NEW	TRUE	FALSE	FALSE
331	NK cell	ECE1	1.6	KNOWN	TRUE	FALSE	FALSE
332	NK cell	ECSIT	25.9	NEW	FALSE	TRUE	FALSE
333	NK cell	EDEM2	46.1	NEW	TRUE	FALSE	FALSE
334	NK cell	EEF1A1	7522.9	NEW	TRUE	FALSE	FALSE
335	NK cell	EFCAB2	2.5	NEW	TRUE	FALSE	FALSE
336	NK cell	EFHC1	1.5	NEW	TRUE	FALSE	FALSE
337	NK cell	EGLN3	1.1	NEW	TRUE	FALSE	FALSE
338	NK cell	EHD1	28.5	NEW	TRUE	FALSE	FALSE
339	NK cell	EI24	6.9	NEW	TRUE	FALSE	FALSE
340	NK cell	EIF2A	50.3	NEW	FALSE	TRUE	FALSE
341	NK cell	EIF2AK1	10.6	NEW	TRUE	FALSE	FALSE
342	NK cell	EIF2AK2	15.6	KNOWN	TRUE	TRUE	TRUE
343	NK cell	EIF2AK4	9.1	NEW	FALSE	TRUE	FALSE
344	NK cell	EIF2S1	61.2	NEW	TRUE	TRUE	TRUE
345	NK cell	EIF3H	336.7	NEW	TRUE	FALSE	FALSE
346	NK cell	EIF4B	100.9	KNOWN	FALSE	TRUE	FALSE
347	NK cell	EIF4E	54.5	KNOWN	TRUE	TRUE	TRUE
348	NK cell	EIF4EBP1	23	KNOWN	FALSE	TRUE	FALSE
349	NK cell	EIF4G2	305.7	NEW	FALSE	TRUE	FALSE
350	NK cell	ELAVL1	39.1	NEW	TRUE	TRUE	TRUE
351	NK cell	ELF1	79.1	NEW	TRUE	FALSE	FALSE
352	NK cell	ELF4	6.9	NEW	TRUE	FALSE	FALSE
353	NK cell	ELK1	3.9	KNOWN	FALSE	TRUE	FALSE
354	NK cell	ELL	2.6	NEW	TRUE	FALSE	FALSE
355	NK cell	ELMO1	30.7	KNOWN	TRUE	TRUE	TRUE
356	NK cell	ELP1	7.8	NEW	FALSE	TRUE	FALSE
357	NK cell	ELP3	23.7	KNOWN	TRUE	FALSE	FALSE
358	NK cell	EMC2	19.7	NEW	TRUE	FALSE	FALSE
359	NK cell	EML2	3	NEW	TRUE	FALSE	FALSE
360	NK cell	ENC1	1.6	NEW	FALSE	TRUE	FALSE
361	NK cell	ENOX2	12.8	NEW	TRUE	FALSE	FALSE
362	NK cell	ENTPD1	1.7	NEW	TRUE	FALSE	FALSE
363	NK cell	EP300	3.3	KNOWN	TRUE	TRUE	TRUE
364	NK cell	EPB41L2	1.1	NEW	TRUE	FALSE	FALSE
365	NK cell	EPHA4	3.8	KNOWN	FALSE	TRUE	FALSE
366	NK cell	EPS15	11.9	KNOWN	FALSE	TRUE	FALSE
367	NK cell	EPSTI1	24.8	NEW	TRUE	FALSE	FALSE
368	NK cell	ERAP1	25.1	NEW	TRUE	FALSE	FALSE
369	NK cell	ERBIN	4.4	NEW	FALSE	TRUE	FALSE
370	NK cell	ERCC1	65	KNOWN	TRUE	FALSE	FALSE
371	NK cell	ERCC5	26	KNOWN	FALSE	TRUE	FALSE
372	NK cell	ERCC6	1.6	NEW	FALSE	TRUE	FALSE
373	NK cell	ERGIC1	14.6	NEW	TRUE	FALSE	FALSE
374	NK cell	ERN1	4	KNOWN	TRUE	TRUE	TRUE
375	NK cell	ESYT2	5.8	NEW	TRUE	FALSE	FALSE
376	NK cell	ETS1	29.4	KNOWN	TRUE	TRUE	TRUE
377	NK cell	ETV3	4.6	NEW	TRUE	FALSE	FALSE
378	NK cell	ETV6	2.4	NEW	TRUE	FALSE	FALSE
379	NK cell	EVL	18.7	NEW	TRUE	FALSE	FALSE
380	NK cell	EXOC4	21.1	KNOWN	TRUE	FALSE	FALSE
381	NK cell	EXOC6	2.9	NEW	TRUE	FALSE	FALSE
382	NK cell	EZH2	7.8	KNOWN	TRUE	TRUE	TRUE
383	NK cell	EZR	139.3	NEW	TRUE	TRUE	TRUE
384	NK cell	F2R	7.1	KNOWN	FALSE	TRUE	FALSE
385	NK cell	F8	3.9	KNOWN	TRUE	FALSE	FALSE
386	NK cell	FAF1	4.5	KNOWN	TRUE	FALSE	FALSE
387	NK cell	FAM111A	4.3	NEW	TRUE	FALSE	FALSE
388	NK cell	FAM129A	6.6	NEW	TRUE	FALSE	FALSE
389	NK cell	FAM172A	10.6	NEW	TRUE	FALSE	FALSE
390	NK cell	FAM49B	204.8	NEW	TRUE	FALSE	FALSE
391	NK cell	FAM78A	3.3	NEW	TRUE	FALSE	FALSE
392	NK cell	FANCG	7.9	KNOWN	FALSE	TRUE	FALSE
393	NK cell	FAS	4.5	NEW	TRUE	TRUE	TRUE
394	NK cell	FASLG	42.4	NEW	TRUE	TRUE	TRUE
395	NK cell	FBP1	17.2	KNOWN	TRUE	FALSE	FALSE
396	NK cell	FBXO11	2.4	NEW	TRUE	FALSE	FALSE
397	NK cell	FBXO5	7.9	NEW	TRUE	TRUE	TRUE
398	NK cell	FBXW11	15.4	KNOWN	TRUE	FALSE	FALSE
399	NK cell	FBXW7	9.1	KNOWN	TRUE	TRUE	TRUE
400	NK cell	FCER1A	16.7	KNOWN	TRUE	FALSE	FALSE
401	NK cell	FCER1G	1833.9	KNOWN	FALSE	TRUE	FALSE
402	NK cell	FCGRT	31.7	KNOWN	TRUE	FALSE	FALSE
403	NK cell	FCHSD2	2.3	NEW	TRUE	FALSE	FALSE
404	NK cell	FDPS	122.3	NEW	TRUE	FALSE	FALSE
405	NK cell	FDXR	10.9	NEW	TRUE	FALSE	FALSE
406	NK cell	FEN1	18.4	KNOWN	FALSE	TRUE	FALSE
407	NK cell	FER	1.1	KNOWN	FALSE	TRUE	FALSE
408	NK cell	FES	50.8	KNOWN	FALSE	TRUE	FALSE
409	NK cell	FGGY	3.2	NEW	TRUE	FALSE	FALSE
410	NK cell	FGR	278.5	KNOWN	FALSE	TRUE	FALSE
411	NK cell	FHIT	7.8	NEW	TRUE	FALSE	FALSE
412	NK cell	FKBP1A	169.6	KNOWN	FALSE	TRUE	FALSE
413	NK cell	FKBP5	46	NEW	TRUE	FALSE	FALSE
414	NK cell	FKBP8	9.1	KNOWN	FALSE	TRUE	FALSE
415	NK cell	FLI1	12.3	KNOWN	TRUE	TRUE	TRUE
416	NK cell	FLNA	14.2	KNOWN	FALSE	TRUE	FALSE
417	NK cell	FLNB	7.5	NEW	TRUE	FALSE	FALSE
418	NK cell	FLT3	2.1	KNOWN	FALSE	TRUE	FALSE
419	NK cell	FMR1	2.7	NEW	FALSE	TRUE	FALSE
420	NK cell	FNBP1	6.3	NEW	TRUE	FALSE	FALSE
421	NK cell	FNDC3B	4.5	NEW	TRUE	FALSE	FALSE
422	NK cell	FNTA	16	NEW	FALSE	TRUE	FALSE
423	NK cell	FOCAD	2.9	NEW	TRUE	FALSE	FALSE
424	NK cell	FOS	4.8	KNOWN	TRUE	TRUE	TRUE
425	NK cell	FOSL2	4.8	KNOWN	TRUE	FALSE	FALSE
426	NK cell	FOXJ3	11.3	NEW	TRUE	FALSE	FALSE
427	NK cell	FOXK1	1.7	NEW	TRUE	FALSE	FALSE
428	NK cell	FOXN3	35.5	NEW	TRUE	FALSE	FALSE
429	NK cell	FOXO3	3.9	KNOWN	TRUE	TRUE	TRUE
430	NK cell	FOXP1	25.1	KNOWN	TRUE	FALSE	FALSE
431	NK cell	FRMD4B	4.1	NEW	TRUE	FALSE	FALSE
432	NK cell	FRS2	2.8	KNOWN	FALSE	TRUE	FALSE
433	NK cell	FRYL	2.8	NEW	TRUE	FALSE	FALSE
434	NK cell	FTO	28.4	NEW	TRUE	FALSE	FALSE
435	NK cell	FURIN	2.9	NEW	FALSE	TRUE	FALSE
436	NK cell	FUS	29	KNOWN	FALSE	TRUE	FALSE
437	NK cell	FYB1	100.1	NEW	TRUE	FALSE	FALSE
438	NK cell	FYN	73.9	KNOWN	TRUE	TRUE	TRUE
439	NK cell	FZR1	1.2	KNOWN	FALSE	TRUE	FALSE
440	NK cell	G3BP1	90.9	KNOWN	FALSE	TRUE	FALSE
441	NK cell	GAB1	5.5	KNOWN	FALSE	TRUE	FALSE
442	NK cell	GABPA	7.7	KNOWN	TRUE	FALSE	FALSE
443	NK cell	GADD45A	5.9	KNOWN	TRUE	TRUE	TRUE
444	NK cell	GADD45B	46.3	KNOWN	TRUE	FALSE	FALSE
445	NK cell	GALNT10	1.9	NEW	TRUE	FALSE	FALSE
446	NK cell	GALNT2	3.1	KNOWN	TRUE	FALSE	FALSE
447	NK cell	GAPDH	1304.4	NEW	FALSE	TRUE	FALSE
448	NK cell	GAS7	4.6	KNOWN	TRUE	FALSE	FALSE
449	NK cell	GATA3	41.6	KNOWN	TRUE	TRUE	TRUE
450	NK cell	GATAD2A	2.9	KNOWN	TRUE	FALSE	FALSE
451	NK cell	GBP1	56.3	NEW	TRUE	FALSE	FALSE
452	NK cell	GCLC	4.8	NEW	TRUE	FALSE	FALSE
453	NK cell	GFAP	2.1	NEW	TRUE	FALSE	FALSE
454	NK cell	GIT1	2.9	NEW	FALSE	TRUE	FALSE
455	NK cell	GLIPR2	130.8	NEW	TRUE	FALSE	FALSE
456	NK cell	GLRX	106.2	KNOWN	FALSE	TRUE	FALSE
457	NK cell	GLS	3.2	NEW	TRUE	FALSE	FALSE
458	NK cell	GM2A	4.3	NEW	TRUE	FALSE	FALSE
459	NK cell	GMDS	13.3	NEW	TRUE	FALSE	FALSE
460	NK cell	GNA13	8.5	NEW	FALSE	TRUE	FALSE
461	NK cell	GNA15	5.6	KNOWN	FALSE	TRUE	FALSE
462	NK cell	GNAI1	31.2	KNOWN	TRUE	TRUE	TRUE
463	NK cell	GNAI2	17.5	KNOWN	TRUE	TRUE	TRUE
464	NK cell	GNAI3	7.4	NEW	FALSE	TRUE	FALSE
465	NK cell	GNAQ	4.6	KNOWN	TRUE	TRUE	TRUE
466	NK cell	GNAS	53.6	NEW	FALSE	TRUE	FALSE
467	NK cell	GNB2	16.6	NEW	FALSE	TRUE	FALSE
468	NK cell	GNB5	25.4	NEW	FALSE	TRUE	FALSE
469	NK cell	GNG2	26.6	KNOWN	FALSE	TRUE	FALSE
470	NK cell	GOLPH3	9	NEW	TRUE	FALSE	FALSE
471	NK cell	GORASP1	1.2	NEW	FALSE	TRUE	FALSE
472	NK cell	GPATCH2	3	NEW	TRUE	FALSE	FALSE
473	NK cell	GPCPD1	4	NEW	TRUE	FALSE	FALSE
474	NK cell	GPR132	6.7	NEW	TRUE	FALSE	FALSE
475	NK cell	GPR146	1.4	NEW	TRUE	FALSE	FALSE
476	NK cell	GRAMD1A	5.1	NEW	TRUE	FALSE	FALSE
477	NK cell	GRAMD1B	2.3	NEW	TRUE	FALSE	FALSE
478	NK cell	GRAP2	5.5	KNOWN	FALSE	TRUE	FALSE
479	NK cell	GRB2	59	KNOWN	TRUE	TRUE	TRUE
480	NK cell	GRK2	7.2	NEW	TRUE	TRUE	TRUE
481	NK cell	GRK6	42.1	NEW	FALSE	TRUE	FALSE
482	NK cell	GRN	33.2	KNOWN	FALSE	TRUE	FALSE
483	NK cell	GSAP	17.4	NEW	TRUE	FALSE	FALSE
484	NK cell	GSK3B	1.2	KNOWN	TRUE	TRUE	TRUE
485	NK cell	GSN	265.1	KNOWN	TRUE	TRUE	TRUE
486	NK cell	GSTK1	193.6	NEW	TRUE	FALSE	FALSE
487	NK cell	GSTP1	1464.9	KNOWN	TRUE	FALSE	FALSE
488	NK cell	GTDC1	9.3	NEW	TRUE	FALSE	FALSE
489	NK cell	GTF2H1	16.3	KNOWN	FALSE	TRUE	FALSE
490	NK cell	GTF2I	21	KNOWN	TRUE	TRUE	TRUE
491	NK cell	GZMB	471.8	NEW	FALSE	TRUE	FALSE
492	NK cell	H2AFX	2.2	KNOWN	FALSE	TRUE	FALSE
493	NK cell	HBP1	58.4	NEW	TRUE	FALSE	FALSE
494	NK cell	HCFC1	1.7	KNOWN	TRUE	FALSE	FALSE
495	NK cell	HCK	14.1	KNOWN	TRUE	TRUE	TRUE
496	NK cell	HDAC1	152	KNOWN	TRUE	TRUE	TRUE
497	NK cell	HDAC2	41.6	KNOWN	FALSE	TRUE	FALSE
498	NK cell	HDAC3	36.3	KNOWN	FALSE	TRUE	FALSE
499	NK cell	HDAC4	4.7	KNOWN	TRUE	TRUE	TRUE
500	NK cell	HDAC6	4	KNOWN	FALSE	TRUE	FALSE
501	NK cell	HDAC7	1.3	KNOWN	TRUE	TRUE	TRUE
502	NK cell	HDAC9	5.6	KNOWN	TRUE	FALSE	FALSE
503	NK cell	HERC1	3.7	NEW	TRUE	FALSE	FALSE
504	NK cell	HIF1A	21.5	KNOWN	TRUE	TRUE	TRUE
505	NK cell	HIPK3	4.6	KNOWN	TRUE	FALSE	FALSE
506	NK cell	HIST1H2AM	10	NEW	FALSE	TRUE	FALSE
507	NK cell	HIST1H3C	1.3	NEW	TRUE	FALSE	FALSE
508	NK cell	HIST2H2AC	25.1	KNOWN	FALSE	TRUE	FALSE
509	NK cell	HIVEP1	3.9	NEW	TRUE	FALSE	FALSE
510	NK cell	HK1	31.7	NEW	TRUE	FALSE	FALSE
511	NK cell	HLA-A	131.9	NEW	FALSE	TRUE	FALSE
512	NK cell	HLA-B	336.1	NEW	FALSE	TRUE	FALSE
513	NK cell	HLA-DMB	4.9	NEW	TRUE	FALSE	FALSE
514	NK cell	HLA-DPA1	22.4	NEW	TRUE	FALSE	FALSE
515	NK cell	HLA-DPB1	24.4	KNOWN	TRUE	FALSE	FALSE
516	NK cell	HLA-DQA1	8.7	NEW	TRUE	FALSE	FALSE
517	NK cell	HLA-DQB1	9.9	NEW	TRUE	FALSE	FALSE
518	NK cell	HLA-DRA	13.9	KNOWN	TRUE	FALSE	FALSE
519	NK cell	HLA-DRB1	23.8	NEW	TRUE	FALSE	FALSE
520	NK cell	HLA-DRB5	2.4	NEW	TRUE	FALSE	FALSE
521	NK cell	HLA-E	157.6	KNOWN	TRUE	TRUE	TRUE
522	NK cell	HLA-F	32.1	KNOWN	TRUE	FALSE	FALSE
523	NK cell	HM13	123.4	NEW	TRUE	FALSE	FALSE
524	NK cell	HMGA1	21.1	KNOWN	TRUE	FALSE	FALSE
525	NK cell	HMGB1	651.2	KNOWN	TRUE	TRUE	TRUE
526	NK cell	HMGB2	92.4	KNOWN	FALSE	TRUE	FALSE
527	NK cell	HMGN1	170.6	NEW	FALSE	TRUE	FALSE
528	NK cell	HMOX1	5.6	KNOWN	TRUE	TRUE	TRUE
529	NK cell	HNRNPK	509.8	NEW	TRUE	TRUE	TRUE
530	NK cell	HNRNPM	92.9	NEW	FALSE	TRUE	FALSE
531	NK cell	HNRNPR	53.7	NEW	TRUE	FALSE	FALSE
532	NK cell	HNRNPU	21.6	NEW	TRUE	TRUE	TRUE
533	NK cell	HNRNPUL1	14.2	KNOWN	TRUE	FALSE	FALSE
534	NK cell	HOOK2	1.4	NEW	TRUE	FALSE	FALSE
535	NK cell	HOXA7	4.7	NEW	TRUE	FALSE	FALSE
536	NK cell	HOXA9	12	NEW	TRUE	FALSE	FALSE
537	NK cell	HPCAL1	25.9	NEW	TRUE	FALSE	FALSE
538	NK cell	HS1BP3	4.1	NEW	TRUE	FALSE	FALSE
539	NK cell	HSF1	17.6	KNOWN	FALSE	TRUE	FALSE
540	NK cell	HSP90AA1	265	NEW	TRUE	TRUE	TRUE
541	NK cell	HSP90AB1	461.3	KNOWN	TRUE	TRUE	TRUE
542	NK cell	HSP90B1	244.7	KNOWN	FALSE	TRUE	FALSE
543	NK cell	HSPB1	84.9	KNOWN	TRUE	TRUE	TRUE
544	NK cell	HSPD1	67.1	KNOWN	FALSE	TRUE	FALSE
545	NK cell	HTRA2	4.3	KNOWN	FALSE	TRUE	FALSE
546	NK cell	HTT	1.1	NEW	TRUE	TRUE	TRUE
547	NK cell	ICAM1	15.7	KNOWN	TRUE	TRUE	TRUE
548	NK cell	ID2	916.1	KNOWN	FALSE	TRUE	FALSE
549	NK cell	IER5	1.1	NEW	TRUE	FALSE	FALSE
550	NK cell	IFI16	102.6	KNOWN	TRUE	TRUE	TRUE
551	NK cell	IFI35	59.7	NEW	TRUE	FALSE	FALSE
552	NK cell	IFI6	104.6	NEW	TRUE	FALSE	FALSE
553	NK cell	IFIT1	4.8	NEW	TRUE	FALSE	FALSE
554	NK cell	IFIT3	2.1	NEW	TRUE	FALSE	FALSE
555	NK cell	IFITM1	3279.8	KNOWN	TRUE	TRUE	TRUE
556	NK cell	IFITM3	785.1	NEW	TRUE	FALSE	FALSE
557	NK cell	IFNG	1.1	KNOWN	TRUE	TRUE	TRUE
558	NK cell	IKBKE	23.2	KNOWN	TRUE	TRUE	TRUE
559	NK cell	IL15	3.8	KNOWN	TRUE	FALSE	FALSE
560	NK cell	IL15RA	12.5	KNOWN	TRUE	TRUE	TRUE
561	NK cell	IL16	225.6	NEW	TRUE	TRUE	TRUE
562	NK cell	IL18	24.4	KNOWN	TRUE	TRUE	TRUE
563	NK cell	IL23A	2	KNOWN	TRUE	FALSE	FALSE
564	NK cell	IL27	1.9	NEW	TRUE	FALSE	FALSE
565	NK cell	IL3RA	14.9	NEW	FALSE	TRUE	FALSE
566	NK cell	IL4R	8.8	NEW	TRUE	TRUE	TRUE
567	NK cell	ILK	272.3	KNOWN	FALSE	TRUE	FALSE
568	NK cell	IMMP2L	49.1	NEW	TRUE	FALSE	FALSE
569	NK cell	ING1	21.5	KNOWN	TRUE	FALSE	FALSE
570	NK cell	INPP4A	3.7	NEW	TRUE	FALSE	FALSE
571	NK cell	INPP4B	17.4	NEW	TRUE	FALSE	FALSE
572	NK cell	INPP5D	13.8	NEW	TRUE	FALSE	FALSE
573	NK cell	INSR	1.1	KNOWN	TRUE	TRUE	TRUE
574	NK cell	INTS7	24	NEW	TRUE	FALSE	FALSE
575	NK cell	IPCEF1	15.3	NEW	TRUE	FALSE	FALSE
576	NK cell	IQGAP1	29.9	KNOWN	FALSE	TRUE	FALSE
577	NK cell	IQGAP2	4.6	KNOWN	TRUE	FALSE	FALSE
578	NK cell	IQSEC1	1.6	NEW	TRUE	FALSE	FALSE
579	NK cell	IRAK2	7.8	KNOWN	FALSE	TRUE	FALSE
580	NK cell	IRF1	154.2	KNOWN	TRUE	TRUE	TRUE
581	NK cell	IRF2	100.2	KNOWN	TRUE	FALSE	FALSE
582	NK cell	IRF5	5.5	NEW	TRUE	TRUE	TRUE
583	NK cell	ISG20	400.7	NEW	TRUE	FALSE	FALSE
584	NK cell	ITGA4	34	KNOWN	FALSE	TRUE	FALSE
585	NK cell	ITGA5	27.6	KNOWN	FALSE	TRUE	FALSE
586	NK cell	ITGA6	8.3	KNOWN	FALSE	TRUE	FALSE
587	NK cell	ITGAL	27.6	KNOWN	FALSE	TRUE	FALSE
588	NK cell	ITGAM	61.5	KNOWN	TRUE	TRUE	TRUE
589	NK cell	ITGAX	46.9	NEW	FALSE	TRUE	FALSE
590	NK cell	ITGB1	137.5	KNOWN	FALSE	TRUE	FALSE
591	NK cell	ITGB7	23.8	NEW	TRUE	TRUE	TRUE
592	NK cell	ITPR2	5.5	NEW	TRUE	FALSE	FALSE
593	NK cell	JADE2	2.3	NEW	TRUE	FALSE	FALSE
594	NK cell	JAK2	10.6	KNOWN	TRUE	TRUE	TRUE
595	NK cell	JMJD1C	1.8	NEW	TRUE	FALSE	FALSE
596	NK cell	JUN	2.1	KNOWN	TRUE	TRUE	TRUE
597	NK cell	JUNB	20.2	KNOWN	TRUE	TRUE	TRUE
598	NK cell	JUND	5.6	KNOWN	TRUE	TRUE	TRUE
599	NK cell	KAT5	41.1	KNOWN	FALSE	TRUE	FALSE
600	NK cell	KAT6A	2.3	NEW	TRUE	TRUE	TRUE
601	NK cell	KAT6B	2.2	NEW	TRUE	FALSE	FALSE
602	NK cell	KAT8	2.9	NEW	FALSE	TRUE	FALSE
603	NK cell	KDM1A	3	KNOWN	FALSE	TRUE	FALSE
604	NK cell	KDM2A	3.1	NEW	TRUE	TRUE	TRUE
605	NK cell	KDM2B	2.5	KNOWN	TRUE	FALSE	FALSE
606	NK cell	KDM4C	11.8	NEW	TRUE	FALSE	FALSE
607	NK cell	KDM5A	40.1	KNOWN	FALSE	TRUE	FALSE
608	NK cell	KEAP1	45.9	KNOWN	FALSE	TRUE	FALSE
609	NK cell	KHDRBS1	7.9	KNOWN	FALSE	TRUE	FALSE
610	NK cell	KHSRP	2.2	NEW	TRUE	FALSE	FALSE
611	NK cell	KIAA1324L	2.7	NEW	TRUE	FALSE	FALSE
612	NK cell	KIF2A	43.1	NEW	TRUE	FALSE	FALSE
613	NK cell	KIT	13.3	KNOWN	TRUE	TRUE	TRUE
614	NK cell	KLF11	6.7	KNOWN	TRUE	FALSE	FALSE
615	NK cell	KLF2	30.7	NEW	TRUE	FALSE	FALSE
616	NK cell	KLF6	74.8	KNOWN	TRUE	FALSE	FALSE
617	NK cell	KLF7	25.3	NEW	TRUE	FALSE	FALSE
618	NK cell	KLHL6	2.6	NEW	TRUE	FALSE	FALSE
619	NK cell	KLRC1	384.7	NEW	FALSE	TRUE	FALSE
620	NK cell	KLRD1	724.8	NEW	FALSE	TRUE	FALSE
621	NK cell	KLRK1	341	KNOWN	FALSE	TRUE	FALSE
622	NK cell	KMT5A	2.1	NEW	FALSE	TRUE	FALSE
623	NK cell	KPNA2	46.3	KNOWN	FALSE	TRUE	FALSE
624	NK cell	KPNB1	7.1	KNOWN	FALSE	TRUE	FALSE
625	NK cell	KRAS	14.6	KNOWN	FALSE	TRUE	FALSE
626	NK cell	KTN1	77.7	NEW	FALSE	TRUE	FALSE
627	NK cell	KYNU	1.9	NEW	TRUE	FALSE	FALSE
628	NK cell	LAP3	59.1	NEW	TRUE	FALSE	FALSE
629	NK cell	LAPTM5	344.6	NEW	TRUE	FALSE	FALSE
630	NK cell	LASP1	37.9	NEW	FALSE	TRUE	FALSE
631	NK cell	LATS1	3.3	NEW	TRUE	TRUE	TRUE
632	NK cell	LCP2	54.7	KNOWN	TRUE	TRUE	TRUE
633	NK cell	LDB2	2	NEW	TRUE	FALSE	FALSE
634	NK cell	LDLR	2.9	KNOWN	TRUE	FALSE	FALSE
635	NK cell	LEF1	38.2	KNOWN	TRUE	FALSE	FALSE
636	NK cell	LGALS3	19.3	NEW	TRUE	FALSE	FALSE
637	NK cell	LIMK1	6.5	KNOWN	FALSE	TRUE	FALSE
638	NK cell	LIMK2	7.2	NEW	TRUE	TRUE	TRUE
639	NK cell	LIMS1	41.6	NEW	TRUE	TRUE	TRUE
640	NK cell	LIPA	31.4	NEW	TRUE	FALSE	FALSE
641	NK cell	LITAF	296	NEW	TRUE	FALSE	FALSE
642	NK cell	LMNA	6.6	NEW	TRUE	FALSE	FALSE
643	NK cell	LPP	5.4	NEW	TRUE	FALSE	FALSE
644	NK cell	LRCH1	2.6	NEW	TRUE	FALSE	FALSE
645	NK cell	LRRFIP1	50	NEW	TRUE	FALSE	FALSE
646	NK cell	LTB	26.4	KNOWN	FALSE	TRUE	FALSE
647	NK cell	LTBR	1.8	KNOWN	FALSE	TRUE	FALSE
648	NK cell	LYN	6.7	KNOWN	TRUE	TRUE	TRUE
649	NK cell	MACF1	6.8	KNOWN	TRUE	FALSE	FALSE
650	NK cell	MAD1L1	25.1	NEW	TRUE	FALSE	FALSE
651	NK cell	MAF1	102.8	NEW	FALSE	TRUE	FALSE
652	NK cell	MAML3	3.5	KNOWN	TRUE	FALSE	FALSE
653	NK cell	MAN1A1	1.1	NEW	TRUE	FALSE	FALSE
654	NK cell	MAP1LC3A	2.5	KNOWN	FALSE	TRUE	FALSE
655	NK cell	MAP2K1	8.8	KNOWN	FALSE	TRUE	FALSE
656	NK cell	MAP2K2	18.9	KNOWN	FALSE	TRUE	FALSE
657	NK cell	MAP2K3	19.3	NEW	FALSE	TRUE	FALSE
658	NK cell	MAP2K4	3.1	KNOWN	FALSE	TRUE	FALSE
659	NK cell	MAP2K5	10.4	NEW	FALSE	TRUE	FALSE
660	NK cell	MAP2K6	5	NEW	FALSE	TRUE	FALSE
661	NK cell	MAP2K7	1.2	KNOWN	TRUE	TRUE	TRUE
662	NK cell	MAP3K1	2.1	KNOWN	TRUE	TRUE	TRUE
663	NK cell	MAP3K11	2.6	KNOWN	FALSE	TRUE	FALSE
664	NK cell	MAP3K2	2.2	KNOWN	FALSE	TRUE	FALSE
665	NK cell	MAP3K3	1.8	KNOWN	FALSE	TRUE	FALSE
666	NK cell	MAP3K4	4.5	KNOWN	FALSE	TRUE	FALSE
667	NK cell	MAP3K5	2.8	KNOWN	TRUE	TRUE	TRUE
668	NK cell	MAP3K7	18.7	KNOWN	TRUE	TRUE	TRUE
669	NK cell	MAP3K8	30	KNOWN	TRUE	TRUE	TRUE
670	NK cell	MAP4	14.9	NEW	TRUE	FALSE	FALSE
671	NK cell	MAP4K1	7	KNOWN	FALSE	TRUE	FALSE
672	NK cell	MAP4K2	2.6	KNOWN	FALSE	TRUE	FALSE
673	NK cell	MAP4K4	1.2	KNOWN	TRUE	TRUE	TRUE
674	NK cell	MAP4K5	11.3	KNOWN	FALSE	TRUE	FALSE
675	NK cell	MAPK1	8.3	KNOWN	TRUE	TRUE	TRUE
676	NK cell	MAPK10	1.6	NEW	FALSE	TRUE	FALSE
677	NK cell	MAPK13	7.1	NEW	TRUE	TRUE	TRUE
678	NK cell	MAPK14	7.2	KNOWN	TRUE	TRUE	TRUE
679	NK cell	MAPK3	1.7	KNOWN	TRUE	TRUE	TRUE
680	NK cell	MAPK7	5.1	KNOWN	FALSE	TRUE	FALSE
681	NK cell	MAPK8	2.1	KNOWN	TRUE	TRUE	TRUE
682	NK cell	MAPK9	1.2	KNOWN	TRUE	TRUE	TRUE
683	NK cell	MAPKAP1	6.2	NEW	TRUE	TRUE	TRUE
684	NK cell	MAPKAPK2	3.2	KNOWN	TRUE	TRUE	TRUE
685	NK cell	MAPKAPK3	42.1	KNOWN	TRUE	FALSE	FALSE
686	NK cell	MAPKAPK5	2.9	NEW	TRUE	TRUE	TRUE
687	NK cell	MARCH3	2.3	NEW	TRUE	FALSE	FALSE
688	NK cell	MARK2	2.2	KNOWN	FALSE	TRUE	FALSE
689	NK cell	MARK3	2.6	KNOWN	TRUE	TRUE	TRUE
690	NK cell	MAST4	2.5	NEW	TRUE	FALSE	FALSE
691	NK cell	MAT2A	29.4	NEW	TRUE	FALSE	FALSE
692	NK cell	MATK	83	NEW	FALSE	TRUE	FALSE
693	NK cell	MAVS	2.1	NEW	TRUE	TRUE	TRUE
694	NK cell	MAX	137.1	NEW	FALSE	TRUE	FALSE
695	NK cell	MBNL1	86.2	NEW	TRUE	FALSE	FALSE
696	NK cell	MBP	30.4	NEW	TRUE	FALSE	FALSE
697	NK cell	MCL1	11.5	KNOWN	TRUE	FALSE	FALSE
698	NK cell	MCM3	57.2	KNOWN	TRUE	FALSE	FALSE
699	NK cell	MCM7	5.7	KNOWN	TRUE	FALSE	FALSE
700	NK cell	MCPH1	4.7	NEW	FALSE	TRUE	FALSE
701	NK cell	MDC1	1.2	NEW	FALSE	TRUE	FALSE
702	NK cell	MDM2	4.4	KNOWN	TRUE	TRUE	TRUE
703	NK cell	MDM4	4.8	KNOWN	TRUE	TRUE	TRUE
704	NK cell	MED14	3.9	KNOWN	FALSE	TRUE	FALSE
705	NK cell	MED15	22.9	KNOWN	TRUE	FALSE	FALSE
706	NK cell	MED16	43	KNOWN	TRUE	FALSE	FALSE
707	NK cell	MED28	6	NEW	TRUE	FALSE	FALSE
708	NK cell	MED4	91.3	KNOWN	TRUE	FALSE	FALSE
709	NK cell	MEF2C	19.1	KNOWN	TRUE	TRUE	TRUE
710	NK cell	MEF2D	1.1	KNOWN	TRUE	FALSE	FALSE
711	NK cell	MEIS1	1.6	NEW	TRUE	FALSE	FALSE
712	NK cell	METTL8	6	NEW	TRUE	FALSE	FALSE
713	NK cell	METTL9	14.2	NEW	TRUE	FALSE	FALSE
714	NK cell	MGAT1	75.8	NEW	TRUE	FALSE	FALSE
715	NK cell	MGLL	2.1	NEW	TRUE	FALSE	FALSE
716	NK cell	MGMT	35.5	KNOWN	TRUE	FALSE	FALSE
717	NK cell	MGRN1	1.6	NEW	TRUE	FALSE	FALSE
718	NK cell	MICAL2	3.8	NEW	TRUE	FALSE	FALSE
719	NK cell	MICALL1	1.3	NEW	TRUE	FALSE	FALSE
720	NK cell	MITF	1.5	KNOWN	TRUE	FALSE	FALSE
721	NK cell	MKNK1	12.8	KNOWN	FALSE	TRUE	FALSE
722	NK cell	MKNK2	11	KNOWN	FALSE	TRUE	FALSE
723	NK cell	MKRN1	34.3	NEW	FALSE	TRUE	FALSE
724	NK cell	MLH1	10.3	KNOWN	TRUE	TRUE	TRUE
725	NK cell	MLLT3	5	NEW	TRUE	FALSE	FALSE
726	NK cell	MOB1A	63.1	NEW	TRUE	FALSE	FALSE
727	NK cell	MOV10	13.4	NEW	TRUE	FALSE	FALSE
728	NK cell	MPG	113.5	KNOWN	FALSE	TRUE	FALSE
729	NK cell	MPRIP	4.6	NEW	FALSE	TRUE	FALSE
730	NK cell	MPZL1	11.5	NEW	TRUE	FALSE	FALSE
731	NK cell	MR1	20.3	KNOWN	TRUE	FALSE	FALSE
732	NK cell	MRE11	8.9	NEW	TRUE	TRUE	TRUE
733	NK cell	MRPL27	108.2	NEW	TRUE	FALSE	FALSE
734	NK cell	MRPS27	45.8	NEW	TRUE	FALSE	FALSE
735	NK cell	MS4A1	6.2	NEW	FALSE	TRUE	FALSE
736	NK cell	MSH2	15.9	KNOWN	TRUE	TRUE	TRUE
737	NK cell	MTHFR	2.1	NEW	TRUE	FALSE	FALSE
738	NK cell	MTOR	1.2	KNOWN	TRUE	TRUE	TRUE
739	NK cell	MTSS1	2.4	KNOWN	TRUE	FALSE	FALSE
740	NK cell	MVP	79	NEW	TRUE	FALSE	FALSE
741	NK cell	MX1	23.1	KNOWN	TRUE	FALSE	FALSE
742	NK cell	MYC	111.5	KNOWN	TRUE	TRUE	TRUE
743	NK cell	MYCBP2	2.8	NEW	TRUE	TRUE	TRUE
744	NK cell	MYH9	9.9	NEW	TRUE	FALSE	FALSE
745	NK cell	MYO9B	2.8	KNOWN	TRUE	FALSE	FALSE
746	NK cell	MZF1	5.4	NEW	TRUE	TRUE	TRUE
747	NK cell	NAA35	6.1	NEW	TRUE	FALSE	FALSE
748	NK cell	NABP1	2.6	NEW	TRUE	FALSE	FALSE
749	NK cell	NBN	17.4	NEW	TRUE	TRUE	TRUE
750	NK cell	NCAM1	58.1	KNOWN	TRUE	FALSE	FALSE
751	NK cell	NCBP1	16.1	KNOWN	FALSE	TRUE	FALSE
752	NK cell	NCK1	23.1	KNOWN	FALSE	TRUE	FALSE
753	NK cell	NCK2	13.4	KNOWN	FALSE	TRUE	FALSE
754	NK cell	NCL	232.2	NEW	FALSE	TRUE	FALSE
755	NK cell	NCOA1	3.7	KNOWN	TRUE	TRUE	TRUE
756	NK cell	NCOA2	1.4	KNOWN	FALSE	TRUE	FALSE
757	NK cell	NCOA3	2.4	KNOWN	FALSE	TRUE	FALSE
758	NK cell	NCOA7	15.6	NEW	TRUE	FALSE	FALSE
759	NK cell	NDRG1	1.4	KNOWN	TRUE	TRUE	TRUE
760	NK cell	NDRG2	3.1	NEW	FALSE	TRUE	FALSE
761	NK cell	NEDD9	13.2	NEW	TRUE	TRUE	TRUE
762	NK cell	NEK2	1.7	KNOWN	FALSE	TRUE	FALSE
763	NK cell	NEK6	23.4	NEW	TRUE	TRUE	TRUE
764	NK cell	NEK7	4	NEW	TRUE	FALSE	FALSE
765	NK cell	NEK9	2.8	KNOWN	FALSE	TRUE	FALSE
766	NK cell	NF2	14.5	KNOWN	FALSE	TRUE	FALSE
767	NK cell	NFATC1	2.2	KNOWN	TRUE	FALSE	FALSE
768	NK cell	NFATC2	6.4	KNOWN	TRUE	TRUE	TRUE
769	NK cell	NFATC3	21.4	KNOWN	FALSE	TRUE	FALSE
770	NK cell	NFIC	7.4	KNOWN	TRUE	FALSE	FALSE
771	NK cell	NFYA	7.1	KNOWN	TRUE	TRUE	TRUE
772	NK cell	NFYB	25.5	KNOWN	TRUE	FALSE	FALSE
773	NK cell	NFYC	44.6	KNOWN	TRUE	FALSE	FALSE
774	NK cell	NIN	2.3	NEW	FALSE	TRUE	FALSE
775	NK cell	NINJ1	47.9	NEW	TRUE	FALSE	FALSE
776	NK cell	NKIRAS1	3.6	NEW	FALSE	TRUE	FALSE
777	NK cell	NLRC5	2.8	NEW	TRUE	FALSE	FALSE
778	NK cell	NLRP2	1.2	KNOWN	FALSE	TRUE	FALSE
779	NK cell	NME1	50.9	KNOWN	TRUE	FALSE	FALSE
780	NK cell	NME7	10.6	NEW	TRUE	FALSE	FALSE
781	NK cell	NMI	76.2	KNOWN	TRUE	FALSE	FALSE
782	NK cell	NOD1	9.5	KNOWN	FALSE	TRUE	FALSE
783	NK cell	NOLC1	18.6	NEW	TRUE	TRUE	TRUE
784	NK cell	NOTCH1	1.8	KNOWN	FALSE	TRUE	FALSE
785	NK cell	NOTCH2	1.4	KNOWN	FALSE	TRUE	FALSE
786	NK cell	NPM1	691.2	KNOWN	FALSE	TRUE	FALSE
787	NK cell	NQO1	21	NEW	TRUE	FALSE	FALSE
788	NK cell	NQO2	34.1	NEW	TRUE	FALSE	FALSE
789	NK cell	NR1H2	79	KNOWN	FALSE	TRUE	FALSE
790	NK cell	NR2C2	1.1	KNOWN	FALSE	TRUE	FALSE
791	NK cell	NR2F6	5.2	KNOWN	TRUE	FALSE	FALSE
792	NK cell	NR3C1	25.7	KNOWN	TRUE	TRUE	TRUE
793	NK cell	NRAS	16.8	KNOWN	FALSE	TRUE	FALSE
794	NK cell	NRP1	1.2	KNOWN	TRUE	TRUE	TRUE
795	NK cell	NSD1	12.5	NEW	TRUE	FALSE	FALSE
796	NK cell	NSMAF	7	NEW	TRUE	FALSE	FALSE
797	NK cell	NUAK2	18.1	NEW	FALSE	TRUE	FALSE
798	NK cell	NUMB	13.9	KNOWN	FALSE	TRUE	FALSE
799	NK cell	NUP153	3.4	NEW	FALSE	TRUE	FALSE
800	NK cell	NUP210	5.9	NEW	TRUE	FALSE	FALSE
801	NK cell	OAS2	36.6	NEW	TRUE	FALSE	FALSE
802	NK cell	OAS3	6.3	NEW	TRUE	FALSE	FALSE
803	NK cell	OASL	25.8	NEW	TRUE	FALSE	FALSE
804	NK cell	OGG1	27.6	NEW	TRUE	FALSE	FALSE
805	NK cell	OGT	11.5	NEW	FALSE	TRUE	FALSE
806	NK cell	OPTN	55.5	KNOWN	TRUE	FALSE	FALSE
807	NK cell	OSBPL3	8.5	NEW	TRUE	FALSE	FALSE
808	NK cell	OSBPL8	39.5	NEW	TRUE	FALSE	FALSE
809	NK cell	OSBPL9	22	NEW	TRUE	FALSE	FALSE
810	NK cell	OSM	4.4	KNOWN	TRUE	FALSE	FALSE
811	NK cell	OTUB1	167	KNOWN	FALSE	TRUE	FALSE
812	NK cell	OXSR1	3.2	NEW	FALSE	TRUE	FALSE
813	NK cell	P2RY6	4.6	NEW	TRUE	TRUE	TRUE
814	NK cell	PA2G4	156.7	KNOWN	TRUE	TRUE	TRUE
815	NK cell	PACSIN2	19.3	KNOWN	TRUE	FALSE	FALSE
816	NK cell	PAG1	1.9	KNOWN	TRUE	TRUE	TRUE
817	NK cell	PAK1	30.5	KNOWN	TRUE	TRUE	TRUE
818	NK cell	PAK2	13.8	KNOWN	FALSE	TRUE	FALSE
819	NK cell	PAK4	1.1	KNOWN	FALSE	TRUE	FALSE
820	NK cell	PANK2	8.8	NEW	TRUE	FALSE	FALSE
821	NK cell	PARD6A	1.3	KNOWN	FALSE	TRUE	FALSE
822	NK cell	PARK7	492.4	KNOWN	FALSE	TRUE	FALSE
823	NK cell	PARP1	48.6	KNOWN	FALSE	TRUE	FALSE
824	NK cell	PARP10	2.2	NEW	TRUE	FALSE	FALSE
825	NK cell	PARP14	12.3	NEW	TRUE	FALSE	FALSE
826	NK cell	PARP9	33.9	NEW	TRUE	FALSE	FALSE
827	NK cell	PCBP2	26.1	NEW	FALSE	TRUE	FALSE
828	NK cell	PCK2	2.3	NEW	TRUE	FALSE	FALSE
829	NK cell	PCNA	43.3	KNOWN	TRUE	TRUE	TRUE
830	NK cell	PDE4B	12.6	NEW	TRUE	FALSE	FALSE
831	NK cell	PDE7A	2.5	NEW	TRUE	FALSE	FALSE
832	NK cell	PDGFA	4.1	NEW	FALSE	TRUE	FALSE
833	NK cell	PDIA3	14.3	KNOWN	FALSE	TRUE	FALSE
834	NK cell	PDK1	2.4	NEW	FALSE	TRUE	FALSE
835	NK cell	PDK2	22.7	NEW	FALSE	TRUE	FALSE
836	NK cell	PDLIM5	10.4	NEW	TRUE	FALSE	FALSE
837	NK cell	PDPK1	5.3	KNOWN	TRUE	TRUE	TRUE
838	NK cell	PEA15	8.7	KNOWN	FALSE	TRUE	FALSE
839	NK cell	PEBP1	114	KNOWN	TRUE	TRUE	TRUE
840	NK cell	PECAM1	43.2	NEW	TRUE	FALSE	FALSE
841	NK cell	PELI1	3.5	NEW	TRUE	TRUE	TRUE
842	NK cell	PER2	1.3	NEW	TRUE	FALSE	FALSE
843	NK cell	PFKFB3	1.2	NEW	TRUE	FALSE	FALSE
844	NK cell	PFN1	6635.5	KNOWN	FALSE	TRUE	FALSE
845	NK cell	PGK1	147.1	NEW	FALSE	TRUE	FALSE
846	NK cell	PGPEP1	5	NEW	TRUE	FALSE	FALSE
847	NK cell	PGS1	11.4	NEW	TRUE	FALSE	FALSE
848	NK cell	PHACTR1	1.2	NEW	TRUE	TRUE	TRUE
849	NK cell	PHACTR2	3.8	NEW	TRUE	FALSE	FALSE
850	NK cell	PHACTR4	2.3	NEW	TRUE	FALSE	FALSE
851	NK cell	PHB	166.3	KNOWN	FALSE	TRUE	FALSE
852	NK cell	PIAS1	20.7	KNOWN	FALSE	TRUE	FALSE
853	NK cell	PIAS3	16.4	KNOWN	TRUE	FALSE	FALSE
854	NK cell	PIAS4	16.5	KNOWN	FALSE	TRUE	FALSE
855	NK cell	PIEZO1	1.1	NEW	TRUE	FALSE	FALSE
856	NK cell	PIK3AP1	14.7	NEW	TRUE	TRUE	TRUE
857	NK cell	PIK3C3	13.3	KNOWN	FALSE	TRUE	FALSE
858	NK cell	PIK3CA	1.4	KNOWN	FALSE	TRUE	FALSE
859	NK cell	PIK3CB	1.3	KNOWN	FALSE	TRUE	FALSE
860	NK cell	PIK3CG	10	KNOWN	FALSE	TRUE	FALSE
861	NK cell	PIK3R4	9.4	KNOWN	FALSE	TRUE	FALSE
862	NK cell	PIK3R5	9.2	NEW	TRUE	FALSE	FALSE
863	NK cell	PIM1	42.6	KNOWN	TRUE	TRUE	TRUE
864	NK cell	PIM2	100	NEW	TRUE	FALSE	FALSE
865	NK cell	PIM3	1.6	NEW	TRUE	FALSE	FALSE
866	NK cell	PIN1	198.4	KNOWN	FALSE	TRUE	FALSE
867	NK cell	PIP4K2A	162.2	NEW	TRUE	TRUE	TRUE
868	NK cell	PKIA	1.8	NEW	FALSE	TRUE	FALSE
869	NK cell	PKIG	4.8	NEW	TRUE	FALSE	FALSE
870	NK cell	PKM	117.1	NEW	TRUE	TRUE	TRUE
871	NK cell	PKN1	24.2	KNOWN	FALSE	TRUE	FALSE
872	NK cell	PKN2	3.8	KNOWN	FALSE	TRUE	FALSE
873	NK cell	PLA2G4A	1.2	KNOWN	FALSE	TRUE	FALSE
874	NK cell	PLAC8	1090.7	NEW	TRUE	FALSE	FALSE
875	NK cell	PLAGL1	2.9	NEW	TRUE	FALSE	FALSE
876	NK cell	PLAUR	7.5	KNOWN	TRUE	TRUE	TRUE
877	NK cell	PLCB1	1.1	NEW	TRUE	TRUE	TRUE
878	NK cell	PLCB2	1.3	KNOWN	FALSE	TRUE	FALSE
879	NK cell	PLCG1	3.8	KNOWN	FALSE	TRUE	FALSE
880	NK cell	PLD1	2.5	KNOWN	TRUE	TRUE	TRUE
881	NK cell	PLEKHA2	4.3	NEW	TRUE	FALSE	FALSE
882	NK cell	PLEKHG3	10.7	NEW	TRUE	FALSE	FALSE
883	NK cell	PLEKHO1	4.3	NEW	TRUE	FALSE	FALSE
884	NK cell	PLK2	8.3	NEW	TRUE	TRUE	TRUE
885	NK cell	PLSCR1	61.3	KNOWN	TRUE	FALSE	FALSE
886	NK cell	PLSCR3	20.4	NEW	TRUE	FALSE	FALSE
887	NK cell	PLXNC1	1.2	NEW	TRUE	FALSE	FALSE
888	NK cell	PMAIP1	7.2	NEW	TRUE	TRUE	TRUE
889	NK cell	PML	16.3	KNOWN	TRUE	TRUE	TRUE
890	NK cell	PNKP	3.8	KNOWN	TRUE	FALSE	FALSE
891	NK cell	PNPLA8	24.8	NEW	TRUE	FALSE	FALSE
892	NK cell	POLA2	3.9	KNOWN	FALSE	TRUE	FALSE
893	NK cell	POLD4	61	KNOWN	FALSE	TRUE	FALSE
894	NK cell	POLE	1.8	NEW	FALSE	TRUE	FALSE
895	NK cell	PON2	8.5	NEW	TRUE	FALSE	FALSE
896	NK cell	POU2F2	1.9	KNOWN	TRUE	FALSE	FALSE
897	NK cell	PPFIBP2	2.3	NEW	TRUE	FALSE	FALSE
898	NK cell	PPIA	1110.3	KNOWN	FALSE	TRUE	FALSE
899	NK cell	PPM1A	2.9	KNOWN	TRUE	TRUE	TRUE
900	NK cell	PPM1B	3.6	KNOWN	TRUE	TRUE	TRUE
901	NK cell	PPM1D	9.3	KNOWN	TRUE	TRUE	TRUE
902	NK cell	PPM1G	56	KNOWN	TRUE	FALSE	FALSE
903	NK cell	PPM1M	12.5	NEW	FALSE	TRUE	FALSE
904	NK cell	PPP1CA	688.7	KNOWN	TRUE	TRUE	TRUE
905	NK cell	PPP1CB	67.4	KNOWN	TRUE	TRUE	TRUE
906	NK cell	PPP1CC	16.3	KNOWN	TRUE	TRUE	TRUE
907	NK cell	PPP1R12A	107.2	NEW	FALSE	TRUE	FALSE
908	NK cell	PPP1R14A	8	NEW	FALSE	TRUE	FALSE
909	NK cell	PPP1R15A	13.8	NEW	TRUE	FALSE	FALSE
910	NK cell	PPP1R2	98.4	NEW	TRUE	FALSE	FALSE
911	NK cell	PPP1R9B	2.5	KNOWN	FALSE	TRUE	FALSE
912	NK cell	PPP2CA	82.4	KNOWN	TRUE	TRUE	TRUE
913	NK cell	PPP2CB	4	KNOWN	TRUE	TRUE	TRUE
914	NK cell	PPP2R1A	251.9	KNOWN	FALSE	TRUE	FALSE
915	NK cell	PPP2R2A	5.4	KNOWN	FALSE	TRUE	FALSE
916	NK cell	PPP2R2B	19.6	KNOWN	FALSE	TRUE	FALSE
917	NK cell	PPP2R5A	3.8	NEW	FALSE	TRUE	FALSE
918	NK cell	PPP2R5C	73	KNOWN	FALSE	TRUE	FALSE
919	NK cell	PPP2R5D	15.9	NEW	FALSE	TRUE	FALSE
920	NK cell	PPP3CA	70.8	KNOWN	TRUE	TRUE	TRUE
921	NK cell	PPP3CC	21	NEW	FALSE	TRUE	FALSE
922	NK cell	PPP4C	54.6	NEW	TRUE	FALSE	FALSE
923	NK cell	PPP5C	24.3	KNOWN	FALSE	TRUE	FALSE
924	NK cell	PPP6C	25	KNOWN	FALSE	TRUE	FALSE
925	NK cell	PRDM1	5.3	KNOWN	TRUE	FALSE	FALSE
926	NK cell	PRDM16	2.3	NEW	TRUE	FALSE	FALSE
927	NK cell	PRDX1	129.3	KNOWN	FALSE	TRUE	FALSE
928	NK cell	PREX1	2	NEW	TRUE	TRUE	TRUE
929	NK cell	PRKAA1	11.8	KNOWN	TRUE	TRUE	TRUE
930	NK cell	PRKAB1	39.4	KNOWN	TRUE	TRUE	TRUE
931	NK cell	PRKAG2	4.3	NEW	TRUE	FALSE	FALSE
932	NK cell	PRKAR1A	82.1	KNOWN	FALSE	TRUE	FALSE
933	NK cell	PRKAR1B	4.5	NEW	FALSE	TRUE	FALSE
934	NK cell	PRKAR2A	7.9	NEW	FALSE	TRUE	FALSE
935	NK cell	PRKCB	41.5	KNOWN	TRUE	TRUE	TRUE
936	NK cell	PRKCH	126.4	KNOWN	TRUE	FALSE	FALSE
937	NK cell	PRKCI	2.9	KNOWN	FALSE	TRUE	FALSE
938	NK cell	PRKCQ	14.3	KNOWN	TRUE	TRUE	TRUE
939	NK cell	PRKD2	2.4	KNOWN	FALSE	TRUE	FALSE
940	NK cell	PRKRA	26.9	NEW	FALSE	TRUE	FALSE
941	NK cell	PRMT5	19.5	KNOWN	FALSE	TRUE	FALSE
942	NK cell	PRPF40A	80.1	NEW	TRUE	FALSE	FALSE
943	NK cell	PRPF4B	10.3	KNOWN	FALSE	TRUE	FALSE
944	NK cell	PRR5	6	NEW	TRUE	TRUE	TRUE
945	NK cell	PSD4	6.6	NEW	TRUE	FALSE	FALSE
946	NK cell	PSEN1	44.9	KNOWN	FALSE	TRUE	FALSE
947	NK cell	PSEN2	24.8	KNOWN	FALSE	TRUE	FALSE
948	NK cell	PSMB9	100.6	KNOWN	TRUE	FALSE	FALSE
949	NK cell	PSMD1	42.7	KNOWN	TRUE	FALSE	FALSE
950	NK cell	PSTPIP2	2.9	NEW	TRUE	FALSE	FALSE
951	NK cell	PTK2	5	KNOWN	TRUE	TRUE	TRUE
952	NK cell	PTK2B	32	KNOWN	TRUE	TRUE	TRUE
953	NK cell	PTMA	1881.2	NEW	FALSE	TRUE	FALSE
954	NK cell	PTP4A1	47.4	NEW	TRUE	FALSE	FALSE
955	NK cell	PTP4A2	66.1	NEW	TRUE	FALSE	FALSE
956	NK cell	PTPA	24.3	NEW	TRUE	TRUE	TRUE
957	NK cell	PTPN1	5.5	KNOWN	TRUE	TRUE	TRUE
958	NK cell	PTPN11	13.7	KNOWN	TRUE	TRUE	TRUE
959	NK cell	PTPN12	14	KNOWN	TRUE	TRUE	TRUE
960	NK cell	PTPN18	3.2	KNOWN	FALSE	TRUE	FALSE
961	NK cell	PTPN2	67.5	KNOWN	TRUE	TRUE	TRUE
962	NK cell	PTPN22	12	KNOWN	TRUE	TRUE	TRUE
963	NK cell	PTPN6	230.5	KNOWN	TRUE	TRUE	TRUE
964	NK cell	PTPN7	15.7	KNOWN	FALSE	TRUE	FALSE
965	NK cell	PTPRA	4.1	KNOWN	TRUE	TRUE	TRUE
966	NK cell	PTPRE	33.3	NEW	TRUE	TRUE	TRUE
967	NK cell	PTPRJ	1.1	NEW	TRUE	TRUE	TRUE
968	NK cell	PTTG1	14	KNOWN	TRUE	FALSE	FALSE
969	NK cell	PTTG1IP	66.3	NEW	TRUE	FALSE	FALSE
970	NK cell	PURA	1.2	KNOWN	TRUE	FALSE	FALSE
971	NK cell	PWP2	2.3	KNOWN	TRUE	FALSE	FALSE
972	NK cell	PXN	56	KNOWN	FALSE	TRUE	FALSE
973	NK cell	PYCARD	202.6	KNOWN	TRUE	TRUE	TRUE
974	NK cell	RAB31	4.6	NEW	TRUE	FALSE	FALSE
975	NK cell	RAB3GAP2	2.9	NEW	TRUE	FALSE	FALSE
976	NK cell	RABGGTA	8.8	NEW	TRUE	FALSE	FALSE
977	NK cell	RAC1	29	KNOWN	FALSE	TRUE	FALSE
978	NK cell	RACGAP1	12.7	NEW	FALSE	TRUE	FALSE
979	NK cell	RACK1	496.2	NEW	FALSE	TRUE	FALSE
980	NK cell	RAD1	4.1	KNOWN	FALSE	TRUE	FALSE
981	NK cell	RAD17	6.6	KNOWN	TRUE	TRUE	TRUE
982	NK cell	RAD18	2.8	KNOWN	FALSE	TRUE	FALSE
983	NK cell	RAD50	8.1	KNOWN	TRUE	FALSE	FALSE
984	NK cell	RAD51B	8.8	NEW	TRUE	FALSE	FALSE
985	NK cell	RAD9A	3.2	KNOWN	TRUE	TRUE	TRUE
986	NK cell	RAF1	31.7	KNOWN	FALSE	TRUE	FALSE
987	NK cell	RALBP1	18.1	KNOWN	FALSE	TRUE	FALSE
988	NK cell	RALGAPA2	1.7	NEW	TRUE	FALSE	FALSE
989	NK cell	RALGDS	10.1	KNOWN	TRUE	TRUE	TRUE
990	NK cell	RAN	526.1	KNOWN	FALSE	TRUE	FALSE
991	NK cell	RANGAP1	7.5	NEW	FALSE	TRUE	FALSE
992	NK cell	RAP1A	24.2	KNOWN	FALSE	TRUE	FALSE
993	NK cell	RAP1B	504.4	NEW	FALSE	TRUE	FALSE
994	NK cell	RAP1GAP2	1.9	NEW	TRUE	FALSE	FALSE
995	NK cell	RAPGEF1	1.3	KNOWN	TRUE	TRUE	TRUE
996	NK cell	RAPGEF2	3.9	NEW	TRUE	FALSE	FALSE
997	NK cell	RARA	5.7	KNOWN	TRUE	TRUE	TRUE
998	NK cell	RARG	2.3	KNOWN	FALSE	TRUE	FALSE
999	NK cell	RASA1	4.3	KNOWN	FALSE	TRUE	FALSE
1000	NK cell	RASA3	13.7	KNOWN	TRUE	FALSE	FALSE
1001	NK cell	RASGEF1B	4.2	NEW	TRUE	FALSE	FALSE
1002	NK cell	RASSF1	67.4	KNOWN	TRUE	TRUE	TRUE
1003	NK cell	RASSF2	9.1	NEW	TRUE	FALSE	FALSE
1004	NK cell	RASSF4	7.5	NEW	TRUE	FALSE	FALSE
1005	NK cell	RASSF5	139.6	NEW	TRUE	TRUE	TRUE
1006	NK cell	RB1	6.5	KNOWN	TRUE	TRUE	TRUE
1007	NK cell	RB1CC1	16	KNOWN	FALSE	TRUE	FALSE
1008	NK cell	RBBP8	9.1	KNOWN	TRUE	TRUE	TRUE
1009	NK cell	RBL1	2.4	KNOWN	FALSE	TRUE	FALSE
1010	NK cell	RBM19	8.1	NEW	TRUE	FALSE	FALSE
1011	NK cell	RBMS1	13.9	NEW	TRUE	FALSE	FALSE
1012	NK cell	RBPJ	121.7	KNOWN	TRUE	TRUE	TRUE
1013	NK cell	RBX1	99	KNOWN	FALSE	TRUE	FALSE
1014	NK cell	RCC2	1.8	NEW	TRUE	FALSE	FALSE
1015	NK cell	RCHY1	5.7	NEW	TRUE	FALSE	FALSE
1016	NK cell	RCN1	10.1	NEW	TRUE	FALSE	FALSE
1017	NK cell	RDX	19	KNOWN	FALSE	TRUE	FALSE
1018	NK cell	RECQL5	4.1	KNOWN	FALSE	TRUE	FALSE
1019	NK cell	RERE	3.3	NEW	TRUE	FALSE	FALSE
1020	NK cell	RFTN1	86.2	NEW	TRUE	FALSE	FALSE
1021	NK cell	RFX3	4.2	NEW	TRUE	FALSE	FALSE
1022	NK cell	RGS16	3.2	NEW	FALSE	TRUE	FALSE
1023	NK cell	RGS19	78	NEW	FALSE	TRUE	FALSE
1024	NK cell	RHBDD2	67.3	NEW	TRUE	FALSE	FALSE
1025	NK cell	RHBDF2	5.6	NEW	TRUE	FALSE	FALSE
1026	NK cell	RHEB	37.8	KNOWN	FALSE	TRUE	FALSE
1027	NK cell	RHEBL1	1.4	KNOWN	FALSE	TRUE	FALSE
1028	NK cell	RHOA	502.4	KNOWN	TRUE	TRUE	TRUE
1029	NK cell	RHOF	55.1	KNOWN	TRUE	FALSE	FALSE
1030	NK cell	RHOG	100.2	KNOWN	FALSE	TRUE	FALSE
1031	NK cell	RICTOR	4	KNOWN	FALSE	TRUE	FALSE
1032	NK cell	RIN3	22.5	NEW	TRUE	FALSE	FALSE
1033	NK cell	RIPK2	5.3	KNOWN	TRUE	TRUE	TRUE
1034	NK cell	RIPK3	2.7	KNOWN	FALSE	TRUE	FALSE
1035	NK cell	RIPOR2	140.3	NEW	TRUE	FALSE	FALSE
1036	NK cell	RNF11	3.8	KNOWN	FALSE	TRUE	FALSE
1037	NK cell	RNF213	29.8	NEW	TRUE	FALSE	FALSE
1038	NK cell	RNF216	15.4	KNOWN	TRUE	FALSE	FALSE
1039	NK cell	RNF8	8	KNOWN	FALSE	TRUE	FALSE
1040	NK cell	RNLS	2.9	NEW	TRUE	FALSE	FALSE
1041	NK cell	ROCK1	3	KNOWN	TRUE	TRUE	TRUE
1042	NK cell	RORA	7.2	KNOWN	TRUE	TRUE	TRUE
1043	NK cell	RPA1	82.8	KNOWN	FALSE	TRUE	FALSE
1044	NK cell	RPA2	266.2	KNOWN	TRUE	TRUE	TRUE
1045	NK cell	RPL10	5347.1	NEW	FALSE	TRUE	FALSE
1046	NK cell	RPL13	4211.4	NEW	FALSE	TRUE	FALSE
1047	NK cell	RPL39L	16.8	NEW	TRUE	FALSE	FALSE
1048	NK cell	RPS19	12300.4	KNOWN	TRUE	FALSE	FALSE
1049	NK cell	RPS24	2788.8	KNOWN	TRUE	FALSE	FALSE
1050	NK cell	RPS27A	3219.8	NEW	FALSE	TRUE	FALSE
1051	NK cell	RPS27L	119.4	NEW	TRUE	FALSE	FALSE
1052	NK cell	RPS3	1147.9	KNOWN	TRUE	FALSE	FALSE
1053	NK cell	RPS6	4339.3	KNOWN	FALSE	TRUE	FALSE
1054	NK cell	RPS6KA1	27.8	KNOWN	FALSE	TRUE	FALSE
1055	NK cell	RPS6KA2	4.6	NEW	TRUE	TRUE	TRUE
1056	NK cell	RPS6KA3	7.5	KNOWN	TRUE	TRUE	TRUE
1057	NK cell	RPS6KA5	12.4	KNOWN	TRUE	TRUE	TRUE
1058	NK cell	RPS6KB1	12.7	KNOWN	FALSE	TRUE	FALSE
1059	NK cell	RPS6KB2	31.8	NEW	TRUE	TRUE	TRUE
1060	NK cell	RRAS2	3.9	KNOWN	FALSE	TRUE	FALSE
1061	NK cell	RREB1	3.9	NEW	TRUE	FALSE	FALSE
1062	NK cell	RRM1	11.2	KNOWN	TRUE	FALSE	FALSE
1063	NK cell	RRM2B	4.2	KNOWN	TRUE	FALSE	FALSE
1064	NK cell	RSAD2	3.6	NEW	TRUE	FALSE	FALSE
1065	NK cell	RSF1	26.6	KNOWN	FALSE	TRUE	FALSE
1066	NK cell	RTN4	43.1	KNOWN	TRUE	FALSE	FALSE
1067	NK cell	RUNX1	1.6	KNOWN	TRUE	TRUE	TRUE
1068	NK cell	RUNX2	24.4	KNOWN	FALSE	TRUE	FALSE
1069	NK cell	RUNX3	32.2	KNOWN	TRUE	TRUE	TRUE
1070	NK cell	RUVBL1	19.1	KNOWN	FALSE	TRUE	FALSE
1071	NK cell	RXRA	2	KNOWN	FALSE	TRUE	FALSE
1072	NK cell	RXYLT1	3.2	NEW	TRUE	FALSE	FALSE
1073	NK cell	RYK	1.7	NEW	FALSE	TRUE	FALSE
1074	NK cell	S100A10	313.9	NEW	TRUE	FALSE	FALSE
1075	NK cell	S100A11	720.2	KNOWN	TRUE	FALSE	FALSE
1076	NK cell	S100A4	695.7	NEW	TRUE	TRUE	TRUE
1077	NK cell	S100A6	228.4	KNOWN	TRUE	FALSE	FALSE
1078	NK cell	S100A9	19.4	KNOWN	FALSE	TRUE	FALSE
1079	NK cell	S100B	72.3	KNOWN	TRUE	FALSE	FALSE
1080	NK cell	SAMSN1	19	NEW	TRUE	FALSE	FALSE
1081	NK cell	SCAF11	23.4	NEW	FALSE	TRUE	FALSE
1082	NK cell	SCAPER	19.2	NEW	TRUE	FALSE	FALSE
1083	NK cell	SCMH1	1.7	NEW	TRUE	FALSE	FALSE
1084	NK cell	SEC14L1	8.3	NEW	TRUE	FALSE	FALSE
1085	NK cell	SELPLG	334.3	KNOWN	FALSE	TRUE	FALSE
1086	NK cell	SEMA4D	9.5	KNOWN	TRUE	FALSE	FALSE
1087	NK cell	SEPT9	18.4	NEW	TRUE	FALSE	FALSE
1088	NK cell	SERPINB1	90.8	NEW	TRUE	FALSE	FALSE
1089	NK cell	SERPINE1	9.1	KNOWN	TRUE	TRUE	TRUE
1090	NK cell	SERTAD1	17.3	KNOWN	TRUE	FALSE	FALSE
1091	NK cell	SERTAD2	1.6	NEW	TRUE	FALSE	FALSE
1092	NK cell	SESN1	63.7	NEW	TRUE	FALSE	FALSE
1093	NK cell	SESN2	2.8	NEW	TRUE	FALSE	FALSE
1094	NK cell	SFSWAP	6.3	NEW	TRUE	FALSE	FALSE
1095	NK cell	SGK1	3.7	KNOWN	TRUE	TRUE	TRUE
1096	NK cell	SGK3	10.9	KNOWN	FALSE	TRUE	FALSE
1097	NK cell	SGMS1	11.3	NEW	TRUE	FALSE	FALSE
1098	NK cell	SH2B3	2.1	KNOWN	TRUE	FALSE	FALSE
1099	NK cell	SH2D2A	30	KNOWN	FALSE	TRUE	FALSE
1100	NK cell	SH3BP5	30.7	KNOWN	TRUE	TRUE	TRUE
1101	NK cell	SHC1	24.9	KNOWN	TRUE	TRUE	TRUE
1102	NK cell	SIAH1	9.1	KNOWN	TRUE	TRUE	TRUE
1103	NK cell	SIL1	23.1	NEW	TRUE	FALSE	FALSE
1104	NK cell	SIPA1L1	2.3	NEW	TRUE	FALSE	FALSE
1105	NK cell	SIRT1	1.4	KNOWN	TRUE	TRUE	TRUE
1106	NK cell	SIRT2	38	KNOWN	FALSE	TRUE	FALSE
1107	NK cell	SIRT6	5.6	KNOWN	FALSE	TRUE	FALSE
1108	NK cell	SIVA1	98.2	KNOWN	FALSE	TRUE	FALSE
1109	NK cell	SKAP1	125	KNOWN	TRUE	TRUE	TRUE
1110	NK cell	SKP2	9.2	KNOWN	FALSE	TRUE	FALSE
1111	NK cell	SLA	142	NEW	TRUE	FALSE	FALSE
1112	NK cell	SLC12A4	1.8	NEW	TRUE	FALSE	FALSE
1113	NK cell	SLC25A37	1.5	NEW	TRUE	FALSE	FALSE
1114	NK cell	SLC2A1	3.8	KNOWN	TRUE	TRUE	TRUE
1115	NK cell	SLC37A1	7.1	NEW	TRUE	FALSE	FALSE
1116	NK cell	SLC6A6	1.8	NEW	TRUE	FALSE	FALSE
1117	NK cell	SLC9A3R1	327.2	KNOWN	FALSE	TRUE	FALSE
1118	NK cell	SLIT3	1.3	KNOWN	TRUE	FALSE	FALSE
1119	NK cell	SLX4IP	1.5	NEW	TRUE	FALSE	FALSE
1120	NK cell	SMAD1	2.3	KNOWN	TRUE	FALSE	FALSE
1121	NK cell	SMAD2	41.3	KNOWN	FALSE	TRUE	FALSE
1122	NK cell	SMAD4	1.1	KNOWN	TRUE	TRUE	TRUE
1123	NK cell	SMAD7	1.9	KNOWN	TRUE	TRUE	TRUE
1124	NK cell	SMARCA4	9.2	KNOWN	TRUE	TRUE	TRUE
1125	NK cell	SMC1A	17.9	KNOWN	TRUE	FALSE	FALSE
1126	NK cell	SMC3	19.4	KNOWN	TRUE	FALSE	FALSE
1127	NK cell	SMCO4	37.7	NEW	TRUE	FALSE	FALSE
1128	NK cell	SMG1	3	KNOWN	TRUE	FALSE	FALSE
1129	NK cell	SMG6	2	NEW	TRUE	FALSE	FALSE
1130	NK cell	SMURF2	3.6	KNOWN	FALSE	TRUE	FALSE
1131	NK cell	SMYD3	29.9	NEW	TRUE	FALSE	FALSE
1132	NK cell	SNAP47	33.1	NEW	TRUE	FALSE	FALSE
1133	NK cell	SNCA	16.6	KNOWN	FALSE	TRUE	FALSE
1134	NK cell	SND1	64	KNOWN	TRUE	FALSE	FALSE
1135	NK cell	SNRK	12.3	NEW	FALSE	TRUE	FALSE
1136	NK cell	SNRNP27	28.4	NEW	TRUE	FALSE	FALSE
1137	NK cell	SNX8	2.3	NEW	TRUE	FALSE	FALSE
1138	NK cell	SOCS1	6.3	KNOWN	TRUE	TRUE	TRUE
1139	NK cell	SOCS2	29.4	KNOWN	TRUE	FALSE	FALSE
1140	NK cell	SOCS4	2.5	NEW	TRUE	FALSE	FALSE
1141	NK cell	SOCS5	1.2	NEW	TRUE	FALSE	FALSE
1142	NK cell	SOD2	9.55	NEW	TRUE	FALSE	FALSE
1143	NK cell	SORBS3	6.6	NEW	FALSE	TRUE	FALSE
1144	NK cell	SOS1	3.2	KNOWN	FALSE	TRUE	FALSE
1145	NK cell	SP1	1.2	KNOWN	TRUE	TRUE	TRUE
1146	NK cell	SP140L	25.1	NEW	TRUE	FALSE	FALSE
1147	NK cell	SP2	10.6	NEW	TRUE	FALSE	FALSE
1148	NK cell	SP3	36.7	KNOWN	TRUE	TRUE	TRUE
1149	NK cell	SPATS2L	8.3	NEW	TRUE	FALSE	FALSE
1150	NK cell	SPECC1L	1.4	NEW	TRUE	FALSE	FALSE
1151	NK cell	SPIB	4.8	NEW	TRUE	FALSE	FALSE
1152	NK cell	SPIDR	8.1	NEW	TRUE	FALSE	FALSE
1153	NK cell	SPRY1	15.6	KNOWN	FALSE	TRUE	FALSE
1154	NK cell	SPTBN1	7.6	KNOWN	TRUE	FALSE	FALSE
1155	NK cell	SQOR	46.9	NEW	TRUE	FALSE	FALSE
1156	NK cell	SQSTM1	216.6	KNOWN	TRUE	TRUE	TRUE
1157	NK cell	SRGN	837.2	NEW	TRUE	FALSE	FALSE
1158	NK cell	SRPK1	11.8	NEW	FALSE	TRUE	FALSE
1159	NK cell	SSBP2	64.7	NEW	TRUE	FALSE	FALSE
1160	NK cell	ST3GAL1	48.1	NEW	TRUE	FALSE	FALSE
1161	NK cell	ST3GAL2	3.4	NEW	TRUE	FALSE	FALSE
1162	NK cell	ST6GAL1	29.8	NEW	TRUE	FALSE	FALSE
1163	NK cell	ST7	7.8	NEW	TRUE	FALSE	FALSE
1164	NK cell	STAG1	6.1	NEW	TRUE	FALSE	FALSE
1165	NK cell	STAM	18.6	NEW	FALSE	TRUE	FALSE
1166	NK cell	STAM2	2.7	NEW	FALSE	TRUE	FALSE
1167	NK cell	STAT4	62.7	KNOWN	TRUE	FALSE	FALSE
1168	NK cell	STAT5A	19.5	KNOWN	TRUE	TRUE	TRUE
1169	NK cell	STAT6	9.2	KNOWN	TRUE	TRUE	TRUE
1170	NK cell	STEAP3	1.4	KNOWN	TRUE	FALSE	FALSE
1171	NK cell	STK10	18.1	NEW	TRUE	TRUE	TRUE
1172	NK cell	STK11	1.8	KNOWN	TRUE	TRUE	TRUE
1173	NK cell	STK17A	19.7	NEW	TRUE	FALSE	FALSE
1174	NK cell	STK24	1.7	KNOWN	FALSE	TRUE	FALSE
1175	NK cell	STK3	1.9	KNOWN	FALSE	TRUE	FALSE
1176	NK cell	STK38	64.5	KNOWN	FALSE	TRUE	FALSE
1177	NK cell	STK40	2.3	NEW	TRUE	FALSE	FALSE
1178	NK cell	STOML2	110.4	NEW	FALSE	TRUE	FALSE
1179	NK cell	STRADB	29	KNOWN	FALSE	TRUE	FALSE
1180	NK cell	SUB1	164.1	NEW	TRUE	FALSE	FALSE
1181	NK cell	SUGT1	34.6	KNOWN	FALSE	TRUE	FALSE
1182	NK cell	SUMO1	261.2	NEW	FALSE	TRUE	FALSE
1183	NK cell	SUSD1	3.3	NEW	TRUE	FALSE	FALSE
1184	NK cell	SVIL	1.4	NEW	TRUE	FALSE	FALSE
1185	NK cell	SYK	33.3	KNOWN	TRUE	TRUE	TRUE
1186	NK cell	SYNE1	11.9	NEW	TRUE	FALSE	FALSE
1187	NK cell	SYNE2	4.1	NEW	TRUE	FALSE	FALSE
1188	NK cell	TAB1	3.6	KNOWN	FALSE	TRUE	FALSE
1189	NK cell	TAB2	5.2	KNOWN	TRUE	TRUE	TRUE
1190	NK cell	TACC1	4.4	NEW	TRUE	FALSE	FALSE
1191	NK cell	TAF1	1.5	KNOWN	TRUE	TRUE	TRUE
1192	NK cell	TAF1B	9.9	NEW	TRUE	FALSE	FALSE
1193	NK cell	TAOK3	96.9	KNOWN	TRUE	TRUE	TRUE
1194	NK cell	TAX1BP1	66	KNOWN	FALSE	TRUE	FALSE
1195	NK cell	TBC1D1	10.7	NEW	TRUE	FALSE	FALSE
1196	NK cell	TBC1D14	9.7	NEW	TRUE	FALSE	FALSE
1197	NK cell	TBC1D2B	1.7	NEW	TRUE	FALSE	FALSE
1198	NK cell	TBC1D31	12.1	NEW	TRUE	FALSE	FALSE
1199	NK cell	TBC1D5	4.5	NEW	TRUE	FALSE	FALSE
1200	NK cell	TBCA	136.9	NEW	TRUE	FALSE	FALSE
1201	NK cell	TBL1XR1	7.1	KNOWN	TRUE	FALSE	FALSE
1202	NK cell	TBP	35.5	KNOWN	TRUE	TRUE	TRUE
1203	NK cell	TBX21	15.2	NEW	TRUE	FALSE	FALSE
1204	NK cell	TBXAS1	12.4	NEW	TRUE	FALSE	FALSE
1205	NK cell	TCEAL1	24	NEW	TRUE	FALSE	FALSE
1206	NK cell	TCF12	17.1	KNOWN	TRUE	FALSE	FALSE
1207	NK cell	TCF4	11.3	KNOWN	TRUE	FALSE	FALSE
1208	NK cell	TCF7	47.6	NEW	TRUE	FALSE	FALSE
1209	NK cell	TDP1	24.9	KNOWN	TRUE	FALSE	FALSE
1210	NK cell	TEC	3.7	KNOWN	TRUE	TRUE	TRUE
1211	NK cell	TERF1	14.9	KNOWN	TRUE	TRUE	TRUE
1212	NK cell	TERF2	5	KNOWN	FALSE	TRUE	FALSE
1213	NK cell	TFDP1	2.3	KNOWN	FALSE	TRUE	FALSE
1214	NK cell	TFEB	2.3	NEW	TRUE	FALSE	FALSE
1215	NK cell	TGFBI	7.3	KNOWN	TRUE	FALSE	FALSE
1216	NK cell	TGFBR3	18	NEW	TRUE	FALSE	FALSE
1217	NK cell	TGIF1	19.9	NEW	TRUE	FALSE	FALSE
1218	NK cell	THADA	6	NEW	TRUE	FALSE	FALSE
1219	NK cell	THAP12	6.4	NEW	FALSE	TRUE	FALSE
1220	NK cell	THBS1	10.3	KNOWN	TRUE	TRUE	TRUE
1221	NK cell	TIAM1	12.5	KNOWN	TRUE	TRUE	TRUE
1222	NK cell	TIE1	2.7	NEW	FALSE	TRUE	FALSE
1223	NK cell	TIMP1	92	KNOWN	TRUE	FALSE	FALSE
1224	NK cell	TKT	33.7	NEW	FALSE	TRUE	FALSE
1225	NK cell	TLE1	4.8	KNOWN	TRUE	FALSE	FALSE
1226	NK cell	TLE4	3.5	NEW	TRUE	FALSE	FALSE
1227	NK cell	TLK1	9.3	KNOWN	TRUE	FALSE	FALSE
1228	NK cell	TLN1	4.3	KNOWN	FALSE	TRUE	FALSE
1229	NK cell	TLR1	6.3	KNOWN	FALSE	TRUE	FALSE
1230	NK cell	TLR2	5.5	KNOWN	TRUE	TRUE	TRUE
1231	NK cell	TMEM204	33.4	NEW	TRUE	FALSE	FALSE
1232	NK cell	TMEM30A	38.5	NEW	TRUE	FALSE	FALSE
1233	NK cell	TMX3	5.6	NEW	TRUE	FALSE	FALSE
1234	NK cell	TNFAIP8	116.5	NEW	TRUE	FALSE	FALSE
1235	NK cell	TNFAIP8L1	3.4	NEW	TRUE	FALSE	FALSE
1236	NK cell	TNFRSF10A	6.1	KNOWN	TRUE	TRUE	TRUE
1237	NK cell	TNFRSF10B	1.2	KNOWN	TRUE	TRUE	TRUE
1238	NK cell	TNFRSF1B	16	KNOWN	FALSE	TRUE	FALSE
1239	NK cell	TNFSF10	52.7	KNOWN	TRUE	TRUE	TRUE
1240	NK cell	TNFSF13B	5.2	KNOWN	TRUE	TRUE	TRUE
1241	NK cell	TNFSF4	1.7	KNOWN	FALSE	TRUE	FALSE
1242	NK cell	TNFSF8	2	NEW	TRUE	FALSE	FALSE
1243	NK cell	TNIK	2.8	KNOWN	TRUE	TRUE	TRUE
1244	NK cell	TNIP1	13	KNOWN	TRUE	TRUE	TRUE
1245	NK cell	TNIP2	5.8	KNOWN	FALSE	TRUE	FALSE
1246	NK cell	TNRC6B	37.2	NEW	TRUE	FALSE	FALSE
1247	NK cell	TOLLIP	46.5	KNOWN	FALSE	TRUE	FALSE
1248	NK cell	TOP1	7.3	KNOWN	FALSE	TRUE	FALSE
1249	NK cell	TOPBP1	1.2	KNOWN	FALSE	TRUE	FALSE
1250	NK cell	TOX2	1.5	NEW	TRUE	FALSE	FALSE
1251	NK cell	TP53BP2	3.8	KNOWN	FALSE	TRUE	FALSE
1252	NK cell	TP53INP1	6	KNOWN	TRUE	FALSE	FALSE
1253	NK cell	TP53RK	24.1	NEW	TRUE	TRUE	TRUE
1254	NK cell	TPCN1	10.1	NEW	TRUE	FALSE	FALSE
1255	NK cell	TPD52	16.3	NEW	TRUE	FALSE	FALSE
1256	NK cell	TPD52L1	2.8	NEW	TRUE	FALSE	FALSE
1257	NK cell	TRADD	32.9	KNOWN	FALSE	TRUE	FALSE
1258	NK cell	TRAF1	1.6	KNOWN	TRUE	TRUE	TRUE
1259	NK cell	TRAF2	14.7	KNOWN	TRUE	TRUE	TRUE
1260	NK cell	TRAF4	1.7	KNOWN	TRUE	TRUE	TRUE
1261	NK cell	TRAF5	23	KNOWN	FALSE	TRUE	FALSE
1262	NK cell	TRAF6	17.1	KNOWN	FALSE	TRUE	FALSE
1263	NK cell	TRAPPC9	6	NEW	TRUE	FALSE	FALSE
1264	NK cell	TRIAP1	51.2	NEW	TRUE	FALSE	FALSE
1265	NK cell	TRIB3	9	KNOWN	TRUE	TRUE	TRUE
1266	NK cell	TRIM21	81.7	KNOWN	TRUE	FALSE	FALSE
1267	NK cell	TRIM25	1.2	NEW	TRUE	TRUE	TRUE
1268	NK cell	TRIM28	24.8	KNOWN	TRUE	TRUE	TRUE
1269	NK cell	TRIM56	4.9	NEW	TRUE	FALSE	FALSE
1270	NK cell	TRIO	1.9	KNOWN	TRUE	FALSE	FALSE
1271	NK cell	TRPS1	1.1	NEW	TRUE	FALSE	FALSE
1272	NK cell	TSC1	3	KNOWN	TRUE	TRUE	TRUE
1273	NK cell	TSC2	1.8	KNOWN	TRUE	TRUE	TRUE
1274	NK cell	TSC22D3	971.4	KNOWN	FALSE	TRUE	FALSE
1275	NK cell	TSPAN14	102.3	NEW	TRUE	FALSE	FALSE
1276	NK cell	TSPAN3	62.4	NEW	TRUE	FALSE	FALSE
1277	NK cell	TTC1	92.7	NEW	FALSE	TRUE	FALSE
1278	NK cell	TUBA1C	13.4	NEW	TRUE	FALSE	FALSE
1279	NK cell	TUBB	19.3	KNOWN	FALSE	TRUE	FALSE
1280	NK cell	TUBGCP5	3.9	NEW	TRUE	FALSE	FALSE
1281	NK cell	TXK	161.7	NEW	TRUE	TRUE	TRUE
1282	NK cell	TXN	177.1	KNOWN	TRUE	TRUE	TRUE
1283	NK cell	TXNIP	686.3	KNOWN	FALSE	TRUE	FALSE
1284	NK cell	TXNRD1	26.1	KNOWN	TRUE	FALSE	FALSE
1285	NK cell	TYMS	7.8	NEW	TRUE	FALSE	FALSE
1286	NK cell	TYROBP	1702.8	KNOWN	FALSE	TRUE	FALSE
1287	NK cell	UBA52	1936.8	KNOWN	FALSE	TRUE	FALSE
1288	NK cell	UBB	4263.3	KNOWN	FALSE	TRUE	FALSE
1289	NK cell	UBC	453.7	KNOWN	TRUE	FALSE	FALSE
1290	NK cell	UBE2F	110	NEW	TRUE	FALSE	FALSE
1291	NK cell	UBE2I	209.8	KNOWN	FALSE	TRUE	FALSE
1292	NK cell	UBE2L3	80	KNOWN	TRUE	FALSE	FALSE
1293	NK cell	UBE2N	111.3	KNOWN	FALSE	TRUE	FALSE
1294	NK cell	UBR1	3.1	NEW	TRUE	FALSE	FALSE
1295	NK cell	UIMC1	17.2	KNOWN	FALSE	TRUE	FALSE
1296	NK cell	UPP1	12.3	NEW	TRUE	FALSE	FALSE
1297	NK cell	UQCC1	27.2	NEW	TRUE	FALSE	FALSE
1298	NK cell	USF1	1.1	KNOWN	TRUE	FALSE	FALSE
1299	NK cell	USF2	11.7	NEW	TRUE	FALSE	FALSE
1300	NK cell	USP1	18.3	NEW	FALSE	TRUE	FALSE
1301	NK cell	USP10	60.9	NEW	TRUE	FALSE	FALSE
1302	NK cell	USP34	3.3	KNOWN	TRUE	FALSE	FALSE
1303	NK cell	USP4	76.8	KNOWN	FALSE	TRUE	FALSE
1304	NK cell	USP7	2.9	KNOWN	TRUE	TRUE	TRUE
1305	NK cell	USP9X	3.5	KNOWN	TRUE	FALSE	FALSE
1306	NK cell	UST	2.9	NEW	TRUE	FALSE	FALSE
1307	NK cell	UTP14A	20.7	NEW	TRUE	FALSE	FALSE
1308	NK cell	UTRN	39.4	NEW	TRUE	FALSE	FALSE
1309	NK cell	UVRAG	9.2	NEW	TRUE	FALSE	FALSE
1310	NK cell	VAC14	2.6	NEW	TRUE	FALSE	FALSE
1311	NK cell	VASP	4.2	KNOWN	FALSE	TRUE	FALSE
1312	NK cell	VAV1	21.4	KNOWN	TRUE	TRUE	TRUE
1313	NK cell	VAV3	2.3	KNOWN	TRUE	TRUE	TRUE
1314	NK cell	VCL	5.1	KNOWN	FALSE	TRUE	FALSE
1315	NK cell	VCP	49.7	KNOWN	FALSE	TRUE	FALSE
1316	NK cell	VEGFB	1.1	KNOWN	TRUE	FALSE	FALSE
1317	NK cell	VGLL4	7.7	NEW	TRUE	FALSE	FALSE
1318	NK cell	VHL	2.1	KNOWN	FALSE	TRUE	FALSE
1319	NK cell	VIM	106.1	KNOWN	TRUE	TRUE	TRUE
1320	NK cell	VMP1	58.3	NEW	TRUE	FALSE	FALSE
1321	NK cell	VOPP1	31.9	NEW	TRUE	FALSE	FALSE
1322	NK cell	VPS13A	1.2	NEW	TRUE	FALSE	FALSE
1323	NK cell	VPS33B	6.3	NEW	TRUE	FALSE	FALSE
1324	NK cell	VPS53	1.4	NEW	TRUE	FALSE	FALSE
1325	NK cell	VPS8	6	NEW	TRUE	FALSE	FALSE
1326	NK cell	VRK1	58.6	NEW	TRUE	TRUE	TRUE
1327	NK cell	VRK2	19.2	NEW	TRUE	FALSE	FALSE
1328	NK cell	VWA5A	8	NEW	TRUE	FALSE	FALSE
1329	NK cell	WARS	48.2	KNOWN	TRUE	FALSE	FALSE
1330	NK cell	WASF2	26.9	NEW	FALSE	TRUE	FALSE
1331	NK cell	WASL	3	KNOWN	FALSE	TRUE	FALSE
1332	NK cell	WEE1	2	NEW	FALSE	TRUE	FALSE
1333	NK cell	WNK1	1.6	NEW	FALSE	TRUE	FALSE
1334	NK cell	WRN	1.3	KNOWN	TRUE	TRUE	TRUE
1335	NK cell	XAF1	8.6	KNOWN	TRUE	FALSE	FALSE
1336	NK cell	XPA	37.1	KNOWN	TRUE	TRUE	TRUE
1337	NK cell	XPC	18.7	KNOWN	TRUE	FALSE	FALSE
1338	NK cell	XPO1	5.8	KNOWN	FALSE	TRUE	FALSE
1339	NK cell	XRCC5	182.8	KNOWN	FALSE	TRUE	FALSE
1340	NK cell	XRCC6	268.5	KNOWN	FALSE	TRUE	FALSE
1341	NK cell	XXYLT1	1.8	NEW	TRUE	FALSE	FALSE
1342	NK cell	YES1	1.2	KNOWN	FALSE	TRUE	FALSE
1343	NK cell	YWHAB	79.5	KNOWN	TRUE	TRUE	TRUE
1344	NK cell	YWHAE	48.7	KNOWN	FALSE	TRUE	FALSE
1345	NK cell	YWHAH	26.2	KNOWN	FALSE	TRUE	FALSE
1346	NK cell	YWHAQ	267.9	KNOWN	FALSE	TRUE	FALSE
1347	NK cell	YWHAZ	430.5	KNOWN	TRUE	TRUE	TRUE
1348	NK cell	YY1	11.5	KNOWN	TRUE	TRUE	TRUE
1349	NK cell	ZBTB16	11.3	KNOWN	TRUE	TRUE	TRUE
1350	NK cell	ZBTB20	5.6	NEW	TRUE	FALSE	FALSE
1351	NK cell	ZC3HAV1	41	NEW	TRUE	FALSE	FALSE
1352	NK cell	ZEB2	8.3	KNOWN	TRUE	FALSE	FALSE
1353	NK cell	ZFP1	2.2	NEW	TRUE	FALSE	FALSE
1354	NK cell	ZFP30	3	NEW	TRUE	FALSE	FALSE
1355	NK cell	ZFP36	19.4	KNOWN	TRUE	FALSE	FALSE
1356	NK cell	ZFP36L1	166.7	KNOWN	TRUE	FALSE	FALSE
1357	NK cell	ZMAT3	1.7	NEW	TRUE	FALSE	FALSE
1358	NK cell	ZMIZ1	3.5	NEW	TRUE	FALSE	FALSE
1359	NK cell	ZMYND8	18.7	NEW	TRUE	FALSE	FALSE
1360	NK cell	ZNF107	3	NEW	TRUE	FALSE	FALSE
1361	NK cell	ZNF12	1.3	NEW	TRUE	FALSE	FALSE
1362	NK cell	ZNF124	9.9	NEW	TRUE	FALSE	FALSE
1363	NK cell	ZNF140	18.2	NEW	TRUE	FALSE	FALSE
1364	NK cell	ZNF148	37.2	KNOWN	TRUE	FALSE	FALSE
1365	NK cell	ZNF155	5.7	NEW	TRUE	FALSE	FALSE
1366	NK cell	ZNF169	3.9	NEW	TRUE	FALSE	FALSE
1367	NK cell	ZNF181	10.9	NEW	TRUE	FALSE	FALSE
1368	NK cell	ZNF184	7.8	NEW	TRUE	FALSE	FALSE
1369	NK cell	ZNF19	1.1	NEW	TRUE	FALSE	FALSE
1370	NK cell	ZNF200	12.9	NEW	TRUE	FALSE	FALSE
1371	NK cell	ZNF222	5	NEW	TRUE	FALSE	FALSE
1372	NK cell	ZNF226	27.4	NEW	TRUE	FALSE	FALSE
1373	NK cell	ZNF227	13.1	NEW	TRUE	FALSE	FALSE
1374	NK cell	ZNF23	1.9	NEW	TRUE	FALSE	FALSE
1375	NK cell	ZNF230	2.9	NEW	TRUE	FALSE	FALSE
1376	NK cell	ZNF235	6.1	NEW	TRUE	FALSE	FALSE
1377	NK cell	ZNF25	1.1	NEW	TRUE	FALSE	FALSE
1378	NK cell	ZNF254	3.2	NEW	TRUE	FALSE	FALSE
1379	NK cell	ZNF263	4.5	NEW	TRUE	FALSE	FALSE
1380	NK cell	ZNF267	15.9	NEW	TRUE	FALSE	FALSE
1381	NK cell	ZNF268	12.6	NEW	TRUE	FALSE	FALSE
1382	NK cell	ZNF302	19	NEW	TRUE	FALSE	FALSE
1383	NK cell	ZNF331	6	NEW	TRUE	FALSE	FALSE
1384	NK cell	ZNF333	12.2	NEW	TRUE	FALSE	FALSE
1385	NK cell	ZNF337	4.8	NEW	TRUE	FALSE	FALSE
1386	NK cell	ZNF33B	8.5	NEW	TRUE	FALSE	FALSE
1387	NK cell	ZNF343	1.2	NEW	TRUE	FALSE	FALSE
1388	NK cell	ZNF354A	7	KNOWN	TRUE	FALSE	FALSE
1389	NK cell	ZNF365	6.3	NEW	TRUE	FALSE	FALSE
1390	NK cell	ZNF407	1.3	NEW	TRUE	FALSE	FALSE
1391	NK cell	ZNF41	3.5	NEW	TRUE	FALSE	FALSE
1392	NK cell	ZNF417	2.3	NEW	TRUE	FALSE	FALSE
1393	NK cell	ZNF418	4.4	NEW	TRUE	FALSE	FALSE
1394	NK cell	ZNF419	10.3	NEW	TRUE	FALSE	FALSE
1395	NK cell	ZNF425	3.3	NEW	TRUE	FALSE	FALSE
1396	NK cell	ZNF490	1.7	NEW	TRUE	FALSE	FALSE
1397	NK cell	ZNF496	1.2	KNOWN	TRUE	FALSE	FALSE
1398	NK cell	ZNF510	4.9	NEW	TRUE	FALSE	FALSE
1399	NK cell	ZNF529	2.3	NEW	TRUE	FALSE	FALSE
1400	NK cell	ZNF550	5.8	NEW	TRUE	FALSE	FALSE
1401	NK cell	ZNF567	7.2	NEW	TRUE	FALSE	FALSE
1402	NK cell	ZNF585A	31.3	NEW	TRUE	FALSE	FALSE
1403	NK cell	ZNF589	1.2	NEW	TRUE	FALSE	FALSE
1404	NK cell	ZNF596	1.5	NEW	TRUE	FALSE	FALSE
1405	NK cell	ZNF599	3.7	NEW	TRUE	FALSE	FALSE
1406	NK cell	ZNF613	8	NEW	TRUE	FALSE	FALSE
1407	NK cell	ZNF619	1.5	NEW	TRUE	FALSE	FALSE
1408	NK cell	ZNF655	37.9	NEW	TRUE	FALSE	FALSE
1409	NK cell	ZNF669	4.7	NEW	TRUE	FALSE	FALSE
1410	NK cell	ZNF670	1.8	NEW	TRUE	FALSE	FALSE
1411	NK cell	ZNF680	5.4	NEW	TRUE	FALSE	FALSE
1412	NK cell	ZNF689	9.3	NEW	TRUE	FALSE	FALSE
1413	NK cell	ZNF721	15.1	NEW	TRUE	FALSE	FALSE
1414	NK cell	ZNF764	7.9	NEW	TRUE	FALSE	FALSE
1415	NK cell	ZNF778	1.1	NEW	TRUE	FALSE	FALSE
1416	NK cell	ZNF786	9.6	NEW	TRUE	FALSE	FALSE
1417	NK cell	ZNF79	7.1	NEW	TRUE	FALSE	FALSE
1418	NK cell	ZNF81	2.8	NEW	TRUE	FALSE	FALSE
1419	NK cell	ZNF84	11	NEW	TRUE	FALSE	FALSE
1420	NK cell	ZNF879	5.4	NEW	TRUE	FALSE	FALSE
1421	NA	CEMIP2	NA	NEW	TRUE	FALSE	FALSE
1422	NA	DIPK2B	NA	NEW	TRUE	FALSE	FALSE
1423	NA	DLEU1	NA	NEW	TRUE	FALSE	FALSE
1424	NA	GPX1	NA	NEW	TRUE	FALSE	FALSE
1425	NA	HLA-DRB4	NA	KNOWN	TRUE	FALSE	FALSE
1426	NA	LINC00299	NA	NEW	TRUE	FALSE	FALSE
1427	NA	LINC00474	NA	NEW	TRUE	FALSE	FALSE
1428	NA	MDS2	NA	NEW	TRUE	FALSE	FALSE
1429	NA	MIR17HG	NA	NEW	FALSE	TRUE	FALSE
1430	NA	MRTFA	NA	NEW	TRUE	TRUE	TRUE
1431	NA	OFCC1	NA	NEW	TRUE	FALSE	FALSE
1432	NA	TENT4A	NA	NEW	TRUE	FALSE	FALSE
