# Supplementary material for: Expanding the potential genes of inborn errors of immunity through protein interactions
Source: BMC Genomics. 2021 Aug 15;22:618. doi: 10.1186/s12864-021-07909-3 (PMC8364696; doi:10.1186/s12864-021-07909-3)
Supplement: Supplementary file 8 — Additional file 8: Table S8. IEI Candidate Genes with Average in T Cells > 1 TPM Filter. [file 12864_2021_7909_MOESM8_ESM.xlsx]

## Sheet: Sheet1
Table S8: IEI Candidate Genes with Average in T Cells > 1 TPM Filter	CellType	Gene	mean	InItan	Pathway1	Pathway2	BothPathways
1	T cell	AAK1	1.9	NEW	TRUE	TRUE	TRUE
2	T cell	ABCA7	1.37143	NEW	TRUE	FALSE	FALSE
3	T cell	ABCB1	8.27143	KNOWN	TRUE	FALSE	FALSE
4	T cell	ABCC4	1.1	NEW	TRUE	FALSE	FALSE
5	T cell	ABI1	63.6857	KNOWN	FALSE	TRUE	FALSE
6	T cell	ABLIM1	59.1	NEW	TRUE	FALSE	FALSE
7	T cell	ACP1	101.843	KNOWN	TRUE	TRUE	TRUE
8	T cell	ACSL5	24.0286	NEW	TRUE	FALSE	FALSE
9	T cell	ACTA1	10.3571	KNOWN	FALSE	TRUE	FALSE
10	T cell	ACTA2	18.4143	NEW	TRUE	FALSE	FALSE
11	T cell	ACTN1	33.3429	KNOWN	FALSE	TRUE	FALSE
12	T cell	ACTR2	96.6714	KNOWN	FALSE	TRUE	FALSE
13	T cell	ACVR1	2.55714	KNOWN	FALSE	TRUE	FALSE
14	T cell	ADAM15	5.48571	KNOWN	TRUE	FALSE	FALSE
15	T cell	ADAM19	5.25714	NEW	FALSE	TRUE	FALSE
16	T cell	ADAR	10.6286	NEW	TRUE	FALSE	FALSE
17	T cell	ADCY7	4.62857	NEW	TRUE	FALSE	FALSE
18	T cell	ADD3	84.9143	NEW	TRUE	FALSE	FALSE
19	T cell	ADRB2	37.7714	KNOWN	TRUE	TRUE	TRUE
20	T cell	AEBP2	4.42857	NEW	TRUE	FALSE	FALSE
21	T cell	AEN	10.6143	NEW	TRUE	FALSE	FALSE
22	T cell	AFF1	8.45714	KNOWN	TRUE	FALSE	FALSE
23	T cell	AGFG2	1.31429	NEW	TRUE	FALSE	FALSE
24	T cell	AHI1	4.02857	NEW	TRUE	FALSE	FALSE
25	T cell	AHNAK	22.7143	NEW	TRUE	FALSE	FALSE
26	T cell	AHSA1	68.4857	NEW	FALSE	TRUE	FALSE
27	T cell	AIFM1	13.6571	KNOWN	FALSE	TRUE	FALSE
28	T cell	AIFM2	1.18571	NEW	TRUE	FALSE	FALSE
29	T cell	AIM2	3.7	NEW	TRUE	FALSE	FALSE
30	T cell	AKAP13	81.5857	NEW	TRUE	FALSE	FALSE
31	T cell	AKAP8	5.17143	KNOWN	FALSE	TRUE	FALSE
32	T cell	AKT1	8.4	KNOWN	TRUE	TRUE	TRUE
33	T cell	AKT2	2.04286	KNOWN	TRUE	TRUE	TRUE
34	T cell	ALCAM	1.02857	NEW	TRUE	FALSE	FALSE
35	T cell	ALOX5AP	485.186	NEW	TRUE	FALSE	FALSE
36	T cell	AMBRA1	2.14286	NEW	TRUE	FALSE	FALSE
37	T cell	AMPD3	3.05714	NEW	TRUE	FALSE	FALSE
38	T cell	ANK3	2.47143	KNOWN	TRUE	FALSE	FALSE
39	T cell	ANKRD11	2.82857	NEW	TRUE	FALSE	FALSE
40	T cell	ANKRD44	21.1571	NEW	TRUE	FALSE	FALSE
41	T cell	ANKS1B	1.37143	NEW	TRUE	FALSE	FALSE
42	T cell	ANO6	2.05714	NEW	TRUE	FALSE	FALSE
43	T cell	ANP32A	15.3429	KNOWN	TRUE	FALSE	FALSE
44	T cell	ANXA1	459.271	KNOWN	TRUE	TRUE	TRUE
45	T cell	ANXA2	666.314	KNOWN	TRUE	FALSE	FALSE
46	T cell	ANXA4	13.6286	KNOWN	TRUE	FALSE	FALSE
47	T cell	AP3S2	6.47143	NEW	TRUE	FALSE	FALSE
48	T cell	APAF1	2.71429	KNOWN	TRUE	TRUE	TRUE
49	T cell	APBB1	39.9	KNOWN	FALSE	TRUE	FALSE
50	T cell	APC	2.07143	KNOWN	FALSE	TRUE	FALSE
51	T cell	APEX1	94.3	KNOWN	TRUE	TRUE	TRUE
52	T cell	APH1A	8.17143	KNOWN	FALSE	TRUE	FALSE
53	T cell	APOBEC3D	5.38571	NEW	TRUE	FALSE	FALSE
54	T cell	APOBEC3F	7.52857	NEW	TRUE	FALSE	FALSE
55	T cell	APOL6	5.55714	NEW	TRUE	FALSE	FALSE
56	T cell	ARAF	36.6571	KNOWN	FALSE	TRUE	FALSE
57	T cell	ARFGAP1	4.28571	NEW	FALSE	TRUE	FALSE
58	T cell	ARHGAP1	21.5714	KNOWN	FALSE	TRUE	FALSE
59	T cell	ARHGAP10	5.45714	NEW	TRUE	FALSE	FALSE
60	T cell	ARHGAP12	3.21429	NEW	FALSE	TRUE	FALSE
61	T cell	ARHGAP15	124.614	NEW	TRUE	FALSE	FALSE
62	T cell	ARHGAP25	105.986	NEW	TRUE	FALSE	FALSE
63	T cell	ARHGAP26	1.47143	NEW	TRUE	FALSE	FALSE
64	T cell	ARHGAP5	4.05714	KNOWN	FALSE	TRUE	FALSE
65	T cell	ARHGDIB	2933.57	KNOWN	FALSE	TRUE	FALSE
66	T cell	ARHGEF2	10.9571	KNOWN	TRUE	TRUE	TRUE
67	T cell	ARHGEF3	73.0286	KNOWN	TRUE	FALSE	FALSE
68	T cell	ARHGEF6	13.7143	KNOWN	FALSE	TRUE	FALSE
69	T cell	ARHGEF7	7.08571	KNOWN	FALSE	TRUE	FALSE
70	T cell	ARID1A	1.6	KNOWN	TRUE	FALSE	FALSE
71	T cell	ARID1B	3.38571	KNOWN	TRUE	FALSE	FALSE
72	T cell	ARID5B	12.6857	NEW	TRUE	FALSE	FALSE
73	T cell	ARIH2	32.4571	KNOWN	FALSE	TRUE	FALSE
74	T cell	ARNTL	18.3571	NEW	FALSE	TRUE	FALSE
75	T cell	ARRB1	6.14286	KNOWN	FALSE	TRUE	FALSE
76	T cell	ARRB2	37.7571	NEW	FALSE	TRUE	FALSE
77	T cell	ARSG	5.88571	NEW	TRUE	FALSE	FALSE
78	T cell	ASCC3	3.85714	NEW	TRUE	FALSE	FALSE
79	T cell	ASH2L	17.9571	KNOWN	FALSE	TRUE	FALSE
80	T cell	ATF1	22.2286	NEW	TRUE	TRUE	TRUE
81	T cell	ATF2	20.1	NEW	TRUE	TRUE	TRUE
82	T cell	ATF4	25.2429	KNOWN	FALSE	TRUE	FALSE
83	T cell	ATG4C	9.94286	NEW	TRUE	FALSE	FALSE
84	T cell	ATG7	12.7143	KNOWN	FALSE	TRUE	FALSE
85	T cell	ATL1	1.71429	NEW	TRUE	FALSE	FALSE
86	T cell	ATP13A1	2.78571	NEW	TRUE	FALSE	FALSE
87	T cell	ATP6V0A1	1.22857	KNOWN	TRUE	FALSE	FALSE
88	T cell	ATR	1.81429	KNOWN	TRUE	TRUE	TRUE
89	T cell	AURKA	1.7	KNOWN	TRUE	TRUE	TRUE
90	T cell	AURKB	1.67143	KNOWN	TRUE	TRUE	TRUE
91	T cell	AXIN1	4.67143	KNOWN	TRUE	TRUE	TRUE
92	T cell	B3GAT3	14.4857	NEW	TRUE	FALSE	FALSE
93	T cell	BACE1	2.41429	KNOWN	FALSE	TRUE	FALSE
94	T cell	BACH1	7.25714	NEW	TRUE	FALSE	FALSE
95	T cell	BAD	50.2	KNOWN	FALSE	TRUE	FALSE
96	T cell	BAG1	10.8714	KNOWN	FALSE	TRUE	FALSE
97	T cell	BAG3	1.61429	KNOWN	TRUE	FALSE	FALSE
98	T cell	BAK1	33.4571	KNOWN	TRUE	TRUE	TRUE
99	T cell	BANP	21.1571	KNOWN	TRUE	FALSE	FALSE
100	T cell	BARD1	5.78571	NEW	FALSE	TRUE	FALSE
101	T cell	BAX	5.28571	KNOWN	TRUE	TRUE	TRUE
102	T cell	BCAP31	445.4	KNOWN	FALSE	TRUE	FALSE
103	T cell	BCAS3	13.3	NEW	TRUE	FALSE	FALSE
104	T cell	BCL2	3.78571	KNOWN	TRUE	TRUE	TRUE
105	T cell	BCL2A1	20.7571	NEW	TRUE	FALSE	FALSE
106	T cell	BCL2L1	28.2429	KNOWN	TRUE	TRUE	TRUE
107	T cell	BCL2L11	2.51429	KNOWN	FALSE	TRUE	FALSE
108	T cell	BCL6	3.78571	KNOWN	TRUE	TRUE	TRUE
109	T cell	BCOR	3.11429	KNOWN	TRUE	FALSE	FALSE
110	T cell	BCR	1.45714	KNOWN	FALSE	TRUE	FALSE
111	T cell	BECN1	109.257	KNOWN	FALSE	TRUE	FALSE
112	T cell	BHLHE40	12	KNOWN	TRUE	FALSE	FALSE
113	T cell	BID	73.4143	KNOWN	TRUE	TRUE	TRUE
114	T cell	BIK	5	NEW	FALSE	TRUE	FALSE
115	T cell	BIN1	181.071	KNOWN	TRUE	FALSE	FALSE
116	T cell	BIRC2	23.5714	KNOWN	TRUE	TRUE	TRUE
117	T cell	BIRC3	17.7857	KNOWN	TRUE	TRUE	TRUE
118	T cell	BIRC5	2.87143	KNOWN	TRUE	TRUE	TRUE
119	T cell	BLK	6.64286	KNOWN	TRUE	TRUE	TRUE
120	T cell	BLVRA	50.1714	NEW	TRUE	TRUE	TRUE
121	T cell	BMI1	4.95714	KNOWN	FALSE	TRUE	FALSE
122	T cell	BNIP3	22.4286	NEW	TRUE	FALSE	FALSE
123	T cell	BNIP3L	56.2857	NEW	TRUE	FALSE	FALSE
124	T cell	BORA	3.24286	NEW	FALSE	TRUE	FALSE
125	T cell	BRAF	1.47143	KNOWN	FALSE	TRUE	FALSE
126	T cell	BRD8	13.9857	KNOWN	TRUE	FALSE	FALSE
127	T cell	BST1	1.08571	NEW	TRUE	FALSE	FALSE
128	T cell	BST2	139.543	NEW	TRUE	FALSE	FALSE
129	T cell	BTBD1	2.97143	NEW	TRUE	FALSE	FALSE
130	T cell	BTG1	276.143	NEW	TRUE	FALSE	FALSE
131	T cell	BTG2	11.7286	NEW	TRUE	TRUE	TRUE
132	T cell	BTG3	12.6	NEW	TRUE	FALSE	FALSE
133	T cell	BTN2A1	11.2857	NEW	TRUE	FALSE	FALSE
134	T cell	BTN2A2	5.74286	NEW	TRUE	FALSE	FALSE
135	T cell	BTN3A1	33.2	NEW	TRUE	FALSE	FALSE
136	T cell	BTN3A2	100.757	NEW	TRUE	FALSE	FALSE
137	T cell	BTRC	2.7	KNOWN	FALSE	TRUE	FALSE
138	T cell	CAB39	5.27143	NEW	TRUE	FALSE	FALSE
139	T cell	CALM1	804.929	KNOWN	FALSE	TRUE	FALSE
140	T cell	CALM2	477.086	KNOWN	FALSE	TRUE	FALSE
141	T cell	CALR	119.257	KNOWN	FALSE	TRUE	FALSE
142	T cell	CAMK2D	8.32857	KNOWN	TRUE	TRUE	TRUE
143	T cell	CAMK2G	23.4429	KNOWN	TRUE	TRUE	TRUE
144	T cell	CAMK4	18.2857	KNOWN	TRUE	FALSE	FALSE
145	T cell	CANX	31.3857	NEW	FALSE	TRUE	FALSE
146	T cell	CAPN1	29.8571	KNOWN	FALSE	TRUE	FALSE
147	T cell	CAPN2	70.7714	KNOWN	TRUE	FALSE	FALSE
148	T cell	CASP1	108.571	KNOWN	TRUE	TRUE	TRUE
149	T cell	CASP2	27.3	KNOWN	TRUE	TRUE	TRUE
150	T cell	CASP3	35.7143	KNOWN	TRUE	TRUE	TRUE
151	T cell	CASP4	133.343	KNOWN	TRUE	FALSE	FALSE
152	T cell	CASP6	17.4286	NEW	TRUE	TRUE	TRUE
153	T cell	CASP7	10.3429	NEW	TRUE	TRUE	TRUE
154	T cell	CASP8AP2	13.2143	KNOWN	FALSE	TRUE	FALSE
155	T cell	CASP9	5.88571	KNOWN	FALSE	TRUE	FALSE
156	T cell	CAST	66.6	NEW	TRUE	FALSE	FALSE
157	T cell	CAT	62.7857	NEW	FALSE	TRUE	FALSE
158	T cell	CBLB	5.98571	KNOWN	TRUE	TRUE	TRUE
159	T cell	CCAR2	28.1143	NEW	FALSE	TRUE	FALSE
160	T cell	CCDC12	112.586	NEW	TRUE	FALSE	FALSE
161	T cell	CCDC57	1.84286	NEW	TRUE	FALSE	FALSE
162	T cell	CCDC6	1.17143	NEW	TRUE	TRUE	TRUE
163	T cell	CCDC88C	6.61429	NEW	TRUE	FALSE	FALSE
164	T cell	CCDC91	6.65714	NEW	TRUE	FALSE	FALSE
165	T cell	CCL3	1.82857	KNOWN	TRUE	FALSE	FALSE
166	T cell	CCL4	132.214	NEW	TRUE	FALSE	FALSE
167	T cell	CCL5	1371.46	KNOWN	TRUE	TRUE	TRUE
168	T cell	CCM2	63.8857	KNOWN	TRUE	FALSE	FALSE
169	T cell	CCNB1	6.18571	KNOWN	TRUE	TRUE	TRUE
170	T cell	CCND2	15.5857	KNOWN	TRUE	FALSE	FALSE
171	T cell	CCND3	288.814	KNOWN	TRUE	TRUE	TRUE
172	T cell	CCNE2	1.28571	KNOWN	FALSE	TRUE	FALSE
173	T cell	CCNG1	59.9857	KNOWN	TRUE	FALSE	FALSE
174	T cell	CCNG2	1.71429	NEW	TRUE	FALSE	FALSE
175	T cell	CCNH	24.7143	KNOWN	FALSE	TRUE	FALSE
176	T cell	CCNK	6.18571	KNOWN	TRUE	FALSE	FALSE
177	T cell	CCNY	3.24286	NEW	TRUE	FALSE	FALSE
178	T cell	CCR1	9.97143	NEW	TRUE	FALSE	FALSE
179	T cell	CCR2	31.2286	NEW	FALSE	TRUE	FALSE
180	T cell	CCR3	4.78571	NEW	FALSE	TRUE	FALSE
181	T cell	CCR4	9.68571	NEW	TRUE	FALSE	FALSE
182	T cell	CCR5	11.9286	KNOWN	TRUE	TRUE	TRUE
183	T cell	CCR7	1188.37	NEW	TRUE	FALSE	FALSE
184	T cell	CCRL2	2.82857	NEW	TRUE	FALSE	FALSE
185	T cell	CD14	4	KNOWN	FALSE	TRUE	FALSE
186	T cell	CD2	482.171	KNOWN	FALSE	TRUE	FALSE
187	T cell	CD226	19.9571	KNOWN	FALSE	TRUE	FALSE
188	T cell	CD244	28.2	NEW	FALSE	TRUE	FALSE
189	T cell	CD247	231.671	KNOWN	FALSE	TRUE	FALSE
190	T cell	CD28	38.2714	KNOWN	TRUE	TRUE	TRUE
191	T cell	CD36	1.05714	KNOWN	FALSE	TRUE	FALSE
192	T cell	CD4	56.3571	KNOWN	FALSE	TRUE	FALSE
193	T cell	CD44	176.314	KNOWN	TRUE	TRUE	TRUE
194	T cell	CD47	130.929	KNOWN	FALSE	TRUE	FALSE
195	T cell	CD48	261.529	KNOWN	FALSE	TRUE	FALSE
196	T cell	CD5	73.8	KNOWN	TRUE	FALSE	FALSE
197	T cell	CD58	28.6857	NEW	TRUE	FALSE	FALSE
198	T cell	CD68	6.62857	NEW	TRUE	FALSE	FALSE
199	T cell	CD69	18.2429	NEW	TRUE	FALSE	FALSE
200	T cell	CD74	958.971	KNOWN	TRUE	TRUE	TRUE
201	T cell	CD82	72.2429	NEW	TRUE	TRUE	TRUE
202	T cell	CD83	3.82857	NEW	TRUE	FALSE	FALSE
203	T cell	CDC14A	8.12857	NEW	TRUE	FALSE	FALSE
204	T cell	CDC14B	1.22857	NEW	TRUE	FALSE	FALSE
205	T cell	CDC20	2.47143	KNOWN	FALSE	TRUE	FALSE
206	T cell	CDC25B	21.7571	KNOWN	FALSE	TRUE	FALSE
207	T cell	CDC34	1.75714	KNOWN	FALSE	TRUE	FALSE
208	T cell	CDC37	93.5857	KNOWN	FALSE	TRUE	FALSE
209	T cell	CDC42	133.471	KNOWN	FALSE	TRUE	FALSE
210	T cell	CDC42EP3	47.3571	NEW	TRUE	FALSE	FALSE
211	T cell	CDC42SE2	126.457	KNOWN	TRUE	FALSE	FALSE
212	T cell	CDC7	3.05714	KNOWN	TRUE	TRUE	TRUE
213	T cell	CDK11B	4.52857	KNOWN	FALSE	TRUE	FALSE
214	T cell	CDK12	2.02857	NEW	FALSE	TRUE	FALSE
215	T cell	CDK16	4.61429	NEW	FALSE	TRUE	FALSE
216	T cell	CDK2	3.78571	KNOWN	TRUE	TRUE	TRUE
217	T cell	CDK4	67.2143	KNOWN	TRUE	TRUE	TRUE
218	T cell	CDK5	11.9571	KNOWN	TRUE	TRUE	TRUE
219	T cell	CDK5RAP2	2.97143	NEW	TRUE	FALSE	FALSE
220	T cell	CDK6	2.38571	KNOWN	TRUE	TRUE	TRUE
221	T cell	CDK7	12.4286	KNOWN	TRUE	TRUE	TRUE
222	T cell	CDK9	7.52857	KNOWN	TRUE	TRUE	TRUE
223	T cell	CDKAL1	6.54286	NEW	TRUE	FALSE	FALSE
224	T cell	CDKN1B	6.98571	KNOWN	TRUE	TRUE	TRUE
225	T cell	CDKN2A	14.4143	KNOWN	TRUE	TRUE	TRUE
226	T cell	CDKN2C	7.28571	NEW	TRUE	TRUE	TRUE
227	T cell	CDKN3	4.54286	KNOWN	FALSE	TRUE	FALSE
228	T cell	CDYL	1.01429	NEW	TRUE	FALSE	FALSE
229	T cell	CELF1	12.7571	NEW	TRUE	FALSE	FALSE
230	T cell	CEP128	2.47143	NEW	TRUE	FALSE	FALSE
231	T cell	CEP85L	5.77143	NEW	TRUE	FALSE	FALSE
232	T cell	CFL1	1937.23	KNOWN	FALSE	TRUE	FALSE
233	T cell	CFLAR	45.6571	KNOWN	TRUE	TRUE	TRUE
234	T cell	CHD2	28.5429	NEW	TRUE	FALSE	FALSE
235	T cell	CHD9	13.4	KNOWN	TRUE	FALSE	FALSE
236	T cell	CHEK1	2.37143	KNOWN	TRUE	TRUE	TRUE
237	T cell	CHEK2	2.15714	KNOWN	TRUE	TRUE	TRUE
238	T cell	CHN1	2.78571	NEW	FALSE	TRUE	FALSE
239	T cell	CHN2	1.37143	NEW	TRUE	TRUE	TRUE
240	T cell	CHUK	1.24286	KNOWN	TRUE	TRUE	TRUE
241	T cell	CISH	40.4143	KNOWN	TRUE	FALSE	FALSE
242	T cell	CKS1B	26.7571	KNOWN	FALSE	TRUE	FALSE
243	T cell	CLC	4.58571	NEW	TRUE	FALSE	FALSE
244	T cell	CLEC16A	1.65714	NEW	TRUE	FALSE	FALSE
245	T cell	CMKLR1	2.74286	NEW	TRUE	FALSE	FALSE
246	T cell	CMTM7	56.3571	NEW	TRUE	FALSE	FALSE
247	T cell	CMTR1	4.58571	NEW	TRUE	FALSE	FALSE
248	T cell	COP1	1.72857	NEW	TRUE	TRUE	TRUE
249	T cell	COPS5	31.5857	NEW	TRUE	TRUE	TRUE
250	T cell	COPS6	167.043	NEW	FALSE	TRUE	FALSE
251	T cell	CPQ	23.3429	NEW	TRUE	FALSE	FALSE
252	T cell	CRADD	19.4429	KNOWN	TRUE	FALSE	FALSE
253	T cell	CREB1	25.9714	KNOWN	TRUE	TRUE	TRUE
254	T cell	CREBBP	1.01429	KNOWN	TRUE	TRUE	TRUE
255	T cell	CREM	11.6857	KNOWN	TRUE	FALSE	FALSE
256	T cell	CRK	2.84286	KNOWN	FALSE	TRUE	FALSE
257	T cell	CRKL	17.4286	KNOWN	FALSE	TRUE	FALSE
258	T cell	CSGALNACT1	20.5714	NEW	TRUE	FALSE	FALSE
259	T cell	CSK	66.6571	KNOWN	FALSE	TRUE	FALSE
260	T cell	CSNK1A1	60.2429	KNOWN	TRUE	TRUE	TRUE
261	T cell	CSNK1D	10.0714	KNOWN	TRUE	TRUE	TRUE
262	T cell	CSNK1E	2.78571	KNOWN	TRUE	TRUE	TRUE
263	T cell	CSNK2A1	18.6714	NEW	TRUE	TRUE	TRUE
264	T cell	CSNK2A2	12.4429	KNOWN	TRUE	TRUE	TRUE
265	T cell	CSNK2B	14.9571	KNOWN	TRUE	TRUE	TRUE
266	T cell	CSRP1	31.0857	NEW	TRUE	FALSE	FALSE
267	T cell	CTBP1	23.5429	KNOWN	FALSE	TRUE	FALSE
268	T cell	CTCF	3.9	KNOWN	TRUE	FALSE	FALSE
269	T cell	CTNNA1	4.32857	NEW	TRUE	TRUE	TRUE
270	T cell	CTNNB1	9.4	KNOWN	TRUE	TRUE	TRUE
271	T cell	CTSB	101.943	KNOWN	TRUE	FALSE	FALSE
272	T cell	CTSD	96.2714	KNOWN	TRUE	TRUE	TRUE
273	T cell	CTSG	1.07143	NEW	TRUE	TRUE	TRUE
274	T cell	CTSH	11.1286	NEW	TRUE	FALSE	FALSE
275	T cell	CTSL	3.07143	NEW	TRUE	FALSE	FALSE
276	T cell	CUL1	25.0571	KNOWN	FALSE	TRUE	FALSE
277	T cell	CUX1	2.67143	KNOWN	TRUE	FALSE	FALSE
278	T cell	CXCR5	2.58571	NEW	FALSE	TRUE	FALSE
279	T cell	CYLD	23.7571	KNOWN	TRUE	TRUE	TRUE
280	T cell	CYTH1	76.1429	NEW	TRUE	FALSE	FALSE
281	T cell	CYTH4	33.7571	NEW	TRUE	FALSE	FALSE
282	T cell	DAAM1	3.27143	NEW	TRUE	FALSE	FALSE
283	T cell	DAP3	150.057	KNOWN	TRUE	FALSE	FALSE
284	T cell	DAPK2	1.07143	NEW	FALSE	TRUE	FALSE
285	T cell	DAPK3	17.8857	NEW	TRUE	TRUE	TRUE
286	T cell	DAPP1	13.0429	KNOWN	TRUE	TRUE	TRUE
287	T cell	DAXX	20.8429	KNOWN	TRUE	TRUE	TRUE
288	T cell	DBI	406.629	NEW	TRUE	FALSE	FALSE
289	T cell	DBNL	153.386	KNOWN	TRUE	TRUE	TRUE
290	T cell	DCP1B	11.4143	NEW	TRUE	FALSE	FALSE
291	T cell	DDB1	42.2571	KNOWN	TRUE	TRUE	TRUE
292	T cell	DDB2	20.2429	KNOWN	TRUE	TRUE	TRUE
293	T cell	DDIT4	236.8	KNOWN	TRUE	TRUE	TRUE
294	T cell	DDX50	21.9714	NEW	TRUE	FALSE	FALSE
295	T cell	DDX58	8.04286	KNOWN	FALSE	TRUE	FALSE
296	T cell	DDX60L	3.9	NEW	TRUE	FALSE	FALSE
297	T cell	DERA	19.3286	NEW	TRUE	FALSE	FALSE
298	T cell	DHRS3	65.6857	NEW	TRUE	FALSE	FALSE
299	T cell	DHX58	3.9	KNOWN	TRUE	FALSE	FALSE
300	T cell	DIABLO	18.4214	KNOWN	FALSE	TRUE	FALSE
301	T cell	DIAPH1	21.4571	NEW	TRUE	TRUE	TRUE
302	T cell	DIS3L2	4.74286	NEW	TRUE	FALSE	FALSE
303	T cell	DMAP1	30	KNOWN	FALSE	TRUE	FALSE
304	T cell	DNAJA3	8.82857	KNOWN	FALSE	TRUE	FALSE
305	T cell	DNAJB12	10.8571	NEW	TRUE	FALSE	FALSE
306	T cell	DNAJC5	2.81429	KNOWN	FALSE	TRUE	FALSE
307	T cell	DNM1L	6.97143	NEW	TRUE	FALSE	FALSE
308	T cell	DNM2	3.42857	KNOWN	TRUE	TRUE	TRUE
309	T cell	DNMT1	22.1143	KNOWN	TRUE	FALSE	FALSE
310	T cell	DOCK10	8.34286	NEW	TRUE	FALSE	FALSE
311	T cell	DOK1	5.9	KNOWN	TRUE	TRUE	TRUE
312	T cell	DPM1	19.2714	NEW	FALSE	TRUE	FALSE
313	T cell	DPP4	13.9	KNOWN	FALSE	TRUE	FALSE
314	T cell	DPYD	13.4143	NEW	TRUE	FALSE	FALSE
315	T cell	DPYSL2	6.82857	NEW	TRUE	FALSE	FALSE
316	T cell	DTNA	1.5	NEW	TRUE	FALSE	FALSE
317	T cell	DTNB	4.47143	NEW	TRUE	FALSE	FALSE
318	T cell	DTNBP1	14.5143	KNOWN	TRUE	FALSE	FALSE
319	T cell	DTWD1	10.3857	NEW	TRUE	FALSE	FALSE
320	T cell	DTX3L	10.2286	NEW	TRUE	FALSE	FALSE
321	T cell	DUSP1	83.4857	KNOWN	TRUE	TRUE	TRUE
322	T cell	DUSP10	4.35714	KNOWN	TRUE	TRUE	TRUE
323	T cell	DUSP11	66.3143	NEW	TRUE	FALSE	FALSE
324	T cell	DUSP16	1.38571	KNOWN	FALSE	TRUE	FALSE
325	T cell	DUSP22	8.31429	KNOWN	TRUE	TRUE	TRUE
326	T cell	DUSP3	1.9	NEW	TRUE	TRUE	TRUE
327	T cell	DUSP5	1.21429	NEW	TRUE	TRUE	TRUE
328	T cell	DUSP6	4.58571	KNOWN	FALSE	TRUE	FALSE
329	T cell	DUSP7	4.98571	NEW	TRUE	TRUE	TRUE
330	T cell	DVL2	7.74286	KNOWN	FALSE	TRUE	FALSE
331	T cell	DYM	19.5143	NEW	TRUE	FALSE	FALSE
332	T cell	DYRK1A	1.11429	KNOWN	TRUE	FALSE	FALSE
333	T cell	DYRK2	2.7	NEW	TRUE	TRUE	TRUE
334	T cell	E2F3	1.58571	KNOWN	TRUE	TRUE	TRUE
335	T cell	E2F4	6.85714	KNOWN	TRUE	TRUE	TRUE
336	T cell	EARS2	3.37143	NEW	TRUE	FALSE	FALSE
337	T cell	ECE1	4.48571	KNOWN	TRUE	FALSE	FALSE
338	T cell	ECSIT	26.5	NEW	FALSE	TRUE	FALSE
339	T cell	EDEM2	40.6857	NEW	TRUE	FALSE	FALSE
340	T cell	EEF1A1	8929.1	NEW	TRUE	FALSE	FALSE
341	T cell	EHD1	29.6571	NEW	TRUE	FALSE	FALSE
342	T cell	EI24	7.17143	NEW	TRUE	FALSE	FALSE
343	T cell	EIF2A	40.1429	NEW	FALSE	TRUE	FALSE
344	T cell	EIF2AK1	7.01429	NEW	TRUE	FALSE	FALSE
345	T cell	EIF2AK2	11.9	KNOWN	TRUE	TRUE	TRUE
346	T cell	EIF2AK4	7.11429	NEW	FALSE	TRUE	FALSE
347	T cell	EIF2S1	51.7143	NEW	TRUE	TRUE	TRUE
348	T cell	EIF3H	365.986	NEW	TRUE	FALSE	FALSE
349	T cell	EIF4B	118.529	KNOWN	FALSE	TRUE	FALSE
350	T cell	EIF4E	39.5286	KNOWN	TRUE	TRUE	TRUE
351	T cell	EIF4EBP1	20.1143	KNOWN	FALSE	TRUE	FALSE
352	T cell	EIF4G2	254.957	NEW	FALSE	TRUE	FALSE
353	T cell	ELAVL1	20.2714	NEW	TRUE	TRUE	TRUE
354	T cell	ELF1	74.7571	NEW	TRUE	FALSE	FALSE
355	T cell	ELF4	5.11429	NEW	TRUE	FALSE	FALSE
356	T cell	ELK1	6.62857	KNOWN	FALSE	TRUE	FALSE
357	T cell	ELL	4.11429	NEW	TRUE	FALSE	FALSE
358	T cell	ELMO1	27.4857	KNOWN	TRUE	TRUE	TRUE
359	T cell	ELP1	5.3	NEW	FALSE	TRUE	FALSE
360	T cell	ELP3	21.2857	KNOWN	TRUE	FALSE	FALSE
361	T cell	EMC2	19.9714	NEW	TRUE	FALSE	FALSE
362	T cell	EML2	4.8	NEW	TRUE	FALSE	FALSE
363	T cell	ENOX2	10.7429	NEW	TRUE	FALSE	FALSE
364	T cell	ENTPD1	2.72857	NEW	TRUE	FALSE	FALSE
365	T cell	EP300	1.54286	KNOWN	TRUE	TRUE	TRUE
366	T cell	EP400	1.05714	KNOWN	FALSE	TRUE	FALSE
367	T cell	EPB41L2	1.08571	NEW	TRUE	FALSE	FALSE
368	T cell	EPHA1	1.17143	KNOWN	FALSE	TRUE	FALSE
369	T cell	EPHA4	1.41429	KNOWN	FALSE	TRUE	FALSE
370	T cell	EPOR	2.8	KNOWN	FALSE	TRUE	FALSE
371	T cell	EPS15	11.6	KNOWN	FALSE	TRUE	FALSE
372	T cell	EPSTI1	17.8	NEW	TRUE	FALSE	FALSE
373	T cell	ERAP1	18.9429	NEW	TRUE	FALSE	FALSE
374	T cell	ERBB2	1.34286	NEW	FALSE	TRUE	FALSE
375	T cell	ERBIN	4.38571	NEW	FALSE	TRUE	FALSE
376	T cell	ERC1	1.21429	KNOWN	TRUE	FALSE	FALSE
377	T cell	ERCC1	43.4857	KNOWN	TRUE	FALSE	FALSE
378	T cell	ERCC5	19.4429	KNOWN	FALSE	TRUE	FALSE
379	T cell	ERCC6	2.87143	NEW	FALSE	TRUE	FALSE
380	T cell	ERGIC1	2.44286	NEW	TRUE	FALSE	FALSE
381	T cell	ERN1	4.04286	KNOWN	TRUE	TRUE	TRUE
382	T cell	ESYT2	4.75714	NEW	TRUE	FALSE	FALSE
383	T cell	ETS1	26.3	KNOWN	TRUE	TRUE	TRUE
384	T cell	ETS2	2.78571	KNOWN	TRUE	TRUE	TRUE
385	T cell	ETV3	4.25714	NEW	TRUE	FALSE	FALSE
386	T cell	ETV6	1.18571	NEW	TRUE	FALSE	FALSE
387	T cell	ETV7	4	NEW	TRUE	FALSE	FALSE
388	T cell	EVL	22.1286	NEW	TRUE	FALSE	FALSE
389	T cell	EXOC4	10.5571	KNOWN	TRUE	FALSE	FALSE
390	T cell	EXOC6	2.88571	NEW	TRUE	FALSE	FALSE
391	T cell	EZH2	2.37143	KNOWN	TRUE	TRUE	TRUE
392	T cell	EZR	205.343	NEW	TRUE	TRUE	TRUE
393	T cell	F2R	9.92857	KNOWN	FALSE	TRUE	FALSE
394	T cell	F5	1.05714	NEW	FALSE	TRUE	FALSE
395	T cell	F8	4.77143	KNOWN	TRUE	FALSE	FALSE
396	T cell	FAF1	4.14286	KNOWN	TRUE	FALSE	FALSE
397	T cell	FAM111A	2.71429	NEW	TRUE	FALSE	FALSE
398	T cell	FAM129A	4.6	NEW	TRUE	FALSE	FALSE
399	T cell	FAM13A	1.32857	NEW	TRUE	TRUE	TRUE
400	T cell	FAM171A1	2.67143	NEW	TRUE	FALSE	FALSE
401	T cell	FAM172A	7.1	NEW	TRUE	FALSE	FALSE
402	T cell	FAM49B	120.029	NEW	TRUE	FALSE	FALSE
403	T cell	FAM78A	8.98571	NEW	TRUE	FALSE	FALSE
404	T cell	FANCG	4.67143	KNOWN	FALSE	TRUE	FALSE
405	T cell	FAS	25.2	NEW	TRUE	TRUE	TRUE
406	T cell	FASLG	23.3429	NEW	TRUE	TRUE	TRUE
407	T cell	FBP1	7.54286	KNOWN	TRUE	FALSE	FALSE
408	T cell	FBXO11	1.65714	NEW	TRUE	FALSE	FALSE
409	T cell	FBXO5	4.45714	NEW	TRUE	TRUE	TRUE
410	T cell	FBXW11	5.32857	KNOWN	TRUE	FALSE	FALSE
411	T cell	FBXW7	3.45714	KNOWN	TRUE	TRUE	TRUE
412	T cell	FCER1A	2.67143	KNOWN	TRUE	FALSE	FALSE
413	T cell	FCER1G	18.4286	KNOWN	FALSE	TRUE	FALSE
414	T cell	FCGRT	40.4143	KNOWN	TRUE	FALSE	FALSE
415	T cell	FCHSD2	3	NEW	TRUE	FALSE	FALSE
416	T cell	FDPS	82.9714	NEW	TRUE	FALSE	FALSE
417	T cell	FDXR	6.37143	NEW	TRUE	FALSE	FALSE
418	T cell	FEN1	13.9857	KNOWN	FALSE	TRUE	FALSE
419	T cell	FER	1.32857	KNOWN	FALSE	TRUE	FALSE
420	T cell	FGFR1	1.47143	KNOWN	FALSE	TRUE	FALSE
421	T cell	FGGY	2.87143	NEW	TRUE	FALSE	FALSE
422	T cell	FGR	57.9429	KNOWN	FALSE	TRUE	FALSE
423	T cell	FHIT	19.5857	NEW	TRUE	FALSE	FALSE
424	T cell	FHL2	1.28571	KNOWN	TRUE	TRUE	TRUE
425	T cell	FKBP1A	129.5	KNOWN	FALSE	TRUE	FALSE
426	T cell	FKBP5	77.7571	NEW	TRUE	FALSE	FALSE
427	T cell	FKBP8	13.5	KNOWN	FALSE	TRUE	FALSE
428	T cell	FLI1	8.05714	KNOWN	TRUE	TRUE	TRUE
429	T cell	FLNA	26.0714	KNOWN	FALSE	TRUE	FALSE
430	T cell	FLNB	2.24286	NEW	TRUE	FALSE	FALSE
431	T cell	FMR1	2.52857	NEW	FALSE	TRUE	FALSE
432	T cell	FNBP1	9.47143	NEW	TRUE	FALSE	FALSE
433	T cell	FNDC3B	2.02857	NEW	TRUE	FALSE	FALSE
434	T cell	FNTA	9.92857	NEW	FALSE	TRUE	FALSE
435	T cell	FOCAD	2.68571	NEW	TRUE	FALSE	FALSE
436	T cell	FOSL2	3.52857	KNOWN	TRUE	FALSE	FALSE
437	T cell	FOXJ3	8.14286	NEW	TRUE	FALSE	FALSE
438	T cell	FOXK1	1.71429	NEW	TRUE	FALSE	FALSE
439	T cell	FOXN3	33.8	NEW	TRUE	FALSE	FALSE
440	T cell	FOXO1	2.28571	KNOWN	TRUE	FALSE	FALSE
441	T cell	FOXO3	2.47143	KNOWN	TRUE	TRUE	TRUE
442	T cell	FOXP1	34.0429	KNOWN	TRUE	FALSE	FALSE
443	T cell	FRMD4B	4.9	NEW	TRUE	FALSE	FALSE
444	T cell	FRS2	2.68571	KNOWN	FALSE	TRUE	FALSE
445	T cell	FRYL	1.67143	NEW	TRUE	FALSE	FALSE
446	T cell	FTO	25.0143	NEW	TRUE	FALSE	FALSE
447	T cell	FUS	34.0286	KNOWN	FALSE	TRUE	FALSE
448	T cell	FYB1	153.886	NEW	TRUE	FALSE	FALSE
449	T cell	FYN	102.2	KNOWN	TRUE	TRUE	TRUE
450	T cell	G3BP1	81.1286	KNOWN	FALSE	TRUE	FALSE
451	T cell	GABPA	5.11429	KNOWN	TRUE	FALSE	FALSE
452	T cell	GADD45A	5.25714	KNOWN	TRUE	TRUE	TRUE
453	T cell	GADD45B	46.0429	KNOWN	TRUE	FALSE	FALSE
454	T cell	GALNT10	2	NEW	TRUE	FALSE	FALSE
455	T cell	GALNT2	3.57143	KNOWN	TRUE	FALSE	FALSE
456	T cell	GAPDH	1239.96	NEW	FALSE	TRUE	FALSE
457	T cell	GAS7	1.04286	KNOWN	TRUE	FALSE	FALSE
458	T cell	GATA3	26.9	KNOWN	TRUE	TRUE	TRUE
459	T cell	GATAD2A	2.08571	KNOWN	TRUE	FALSE	FALSE
460	T cell	GBP1	79.4429	NEW	TRUE	FALSE	FALSE
461	T cell	GIT1	1.52857	NEW	FALSE	TRUE	FALSE
462	T cell	GLIPR2	104.057	NEW	TRUE	FALSE	FALSE
463	T cell	GLRX	219.457	KNOWN	FALSE	TRUE	FALSE
464	T cell	GLS	4.62857	NEW	TRUE	FALSE	FALSE
465	T cell	GM2A	4.05714	NEW	TRUE	FALSE	FALSE
466	T cell	GMDS	8.64286	NEW	TRUE	FALSE	FALSE
467	T cell	GNA13	6.82857	NEW	FALSE	TRUE	FALSE
468	T cell	GNA15	1.65714	KNOWN	FALSE	TRUE	FALSE
469	T cell	GNAI2	14.9714	KNOWN	TRUE	TRUE	TRUE
470	T cell	GNAI3	6.77143	NEW	FALSE	TRUE	FALSE
471	T cell	GNAQ	1.71429	KNOWN	TRUE	TRUE	TRUE
472	T cell	GNAS	38.1429	NEW	FALSE	TRUE	FALSE
473	T cell	GNB2	15.5	NEW	FALSE	TRUE	FALSE
474	T cell	GNB5	24.4571	NEW	FALSE	TRUE	FALSE
475	T cell	GNG2	109.714	KNOWN	FALSE	TRUE	FALSE
476	T cell	GOLPH3	8.4	NEW	TRUE	FALSE	FALSE
477	T cell	GORASP1	1.74286	NEW	FALSE	TRUE	FALSE
478	T cell	GPATCH2	2.35714	NEW	TRUE	FALSE	FALSE
479	T cell	GPCPD1	3.01429	NEW	TRUE	FALSE	FALSE
480	T cell	GPR132	5.07143	NEW	TRUE	FALSE	FALSE
481	T cell	GPR141	2.24286	NEW	TRUE	FALSE	FALSE
482	T cell	GPR146	7.85714	NEW	TRUE	FALSE	FALSE
483	T cell	GRAMD1A	3.78571	NEW	TRUE	FALSE	FALSE
484	T cell	GRAP2	42.7429	KNOWN	FALSE	TRUE	FALSE
485	T cell	GRB2	50.1286	KNOWN	TRUE	TRUE	TRUE
486	T cell	GRK2	5.84286	NEW	TRUE	TRUE	TRUE
487	T cell	GRK5	5.8	KNOWN	TRUE	TRUE	TRUE
488	T cell	GRK6	20.1143	NEW	FALSE	TRUE	FALSE
489	T cell	GRN	32.5429	KNOWN	FALSE	TRUE	FALSE
490	T cell	GSAP	4.61429	NEW	TRUE	FALSE	FALSE
491	T cell	GSK3B	1.34286	KNOWN	TRUE	TRUE	TRUE
492	T cell	GSN	1.61429	KNOWN	TRUE	TRUE	TRUE
493	T cell	GSTK1	384.771	NEW	TRUE	FALSE	FALSE
494	T cell	GSTP1	414.543	KNOWN	TRUE	FALSE	FALSE
495	T cell	GTDC1	5.88571	NEW	TRUE	FALSE	FALSE
496	T cell	GTF2H1	8.97143	KNOWN	FALSE	TRUE	FALSE
497	T cell	GTF2I	13.1286	KNOWN	TRUE	TRUE	TRUE
498	T cell	GZMB	359.814	NEW	FALSE	TRUE	FALSE
499	T cell	H2AFX	1.31429	KNOWN	FALSE	TRUE	FALSE
500	T cell	HABP4	1.02857	NEW	TRUE	FALSE	FALSE
501	T cell	HBP1	39.5571	NEW	TRUE	FALSE	FALSE
502	T cell	HCFC1	2.38571	KNOWN	TRUE	FALSE	FALSE
503	T cell	HCK	1.12857	KNOWN	TRUE	TRUE	TRUE
504	T cell	HDAC1	125.871	KNOWN	TRUE	TRUE	TRUE
505	T cell	HDAC2	33.5429	KNOWN	FALSE	TRUE	FALSE
506	T cell	HDAC3	40.8571	KNOWN	FALSE	TRUE	FALSE
507	T cell	HDAC4	1.71429	KNOWN	TRUE	TRUE	TRUE
508	T cell	HDAC6	3.44286	KNOWN	FALSE	TRUE	FALSE
509	T cell	HDAC9	2.68571	KNOWN	TRUE	FALSE	FALSE
510	T cell	HERC1	5.51429	NEW	TRUE	FALSE	FALSE
511	T cell	HIF1A	13.7429	KNOWN	TRUE	TRUE	TRUE
512	T cell	HIPK3	3.9	KNOWN	TRUE	FALSE	FALSE
513	T cell	HIST1H2AM	8.85714	NEW	FALSE	TRUE	FALSE
514	T cell	HIST1H2BB	1.55714	KNOWN	TRUE	FALSE	FALSE
515	T cell	HIST2H2AC	22.2143	KNOWN	FALSE	TRUE	FALSE
516	T cell	HIVEP1	1.97143	NEW	TRUE	FALSE	FALSE
517	T cell	HIVEP2	1.12857	NEW	TRUE	FALSE	FALSE
518	T cell	HK1	46.5429	NEW	TRUE	FALSE	FALSE
519	T cell	HLA-A	135.5	NEW	FALSE	TRUE	FALSE
520	T cell	HLA-B	330.257	NEW	FALSE	TRUE	FALSE
521	T cell	HLA-DPA1	14.8714	NEW	TRUE	FALSE	FALSE
522	T cell	HLA-DPB1	28.6143	KNOWN	TRUE	FALSE	FALSE
523	T cell	HLA-DQA1	6.62857	NEW	TRUE	FALSE	FALSE
524	T cell	HLA-DQB1	12.5	NEW	TRUE	FALSE	FALSE
525	T cell	HLA-DRA	5.01429	KNOWN	TRUE	FALSE	FALSE
526	T cell	HLA-DRB1	14.0286	NEW	TRUE	FALSE	FALSE
527	T cell	HLA-DRB5	1.32857	NEW	TRUE	FALSE	FALSE
528	T cell	HLA-E	173.486	KNOWN	TRUE	TRUE	TRUE
529	T cell	HLA-F	25.3714	KNOWN	TRUE	FALSE	FALSE
530	T cell	HM13	104.6	NEW	TRUE	FALSE	FALSE
531	T cell	HMGA1	38.9571	KNOWN	TRUE	FALSE	FALSE
532	T cell	HMGB1	503.314	KNOWN	TRUE	TRUE	TRUE
533	T cell	HMGB2	126.757	KNOWN	FALSE	TRUE	FALSE
534	T cell	HMGN1	149.771	NEW	FALSE	TRUE	FALSE
535	T cell	HNRNPK	343.3	NEW	TRUE	TRUE	TRUE
536	T cell	HNRNPM	83.7857	NEW	FALSE	TRUE	FALSE
537	T cell	HNRNPR	43.1857	NEW	TRUE	FALSE	FALSE
538	T cell	HNRNPU	20.3571	NEW	TRUE	TRUE	TRUE
539	T cell	HNRNPUL1	12.4714	KNOWN	TRUE	FALSE	FALSE
540	T cell	HOOK2	1.35714	NEW	TRUE	FALSE	FALSE
541	T cell	HPCAL1	30.4286	NEW	TRUE	FALSE	FALSE
542	T cell	HS1BP3	4.08571	NEW	TRUE	FALSE	FALSE
543	T cell	HSF1	17.5714	KNOWN	FALSE	TRUE	FALSE
544	T cell	HSP90AA1	167.529	NEW	TRUE	TRUE	TRUE
545	T cell	HSP90AB1	411.329	KNOWN	TRUE	TRUE	TRUE
546	T cell	HSP90B1	165.057	KNOWN	FALSE	TRUE	FALSE
547	T cell	HSPA1A	1.2	KNOWN	FALSE	TRUE	FALSE
548	T cell	HSPB1	69.4571	KNOWN	TRUE	TRUE	TRUE
549	T cell	HSPD1	57.3857	KNOWN	FALSE	TRUE	FALSE
550	T cell	HTRA2	4.4	KNOWN	FALSE	TRUE	FALSE
551	T cell	ICAM1	4.94286	KNOWN	TRUE	TRUE	TRUE
552	T cell	ICAM4	1.2	NEW	TRUE	FALSE	FALSE
553	T cell	ID2	189.586	KNOWN	FALSE	TRUE	FALSE
554	T cell	ID3	35.9	KNOWN	FALSE	TRUE	FALSE
555	T cell	IFI16	52.9714	KNOWN	TRUE	TRUE	TRUE
556	T cell	IFI35	37.6143	NEW	TRUE	FALSE	FALSE
557	T cell	IFI6	125.429	NEW	TRUE	FALSE	FALSE
558	T cell	IFIT1	8.08571	NEW	TRUE	FALSE	FALSE
559	T cell	IFIT3	4.95714	NEW	TRUE	FALSE	FALSE
560	T cell	IFITM1	1767.33	KNOWN	TRUE	TRUE	TRUE
561	T cell	IFITM3	49.6143	NEW	TRUE	FALSE	FALSE
562	T cell	IFNG	2.77143	KNOWN	TRUE	TRUE	TRUE
563	T cell	IGF2R	1.42857	KNOWN	TRUE	FALSE	FALSE
564	T cell	IGFBP3	7.75714	KNOWN	TRUE	TRUE	TRUE
565	T cell	IKBKE	25.0857	KNOWN	TRUE	TRUE	TRUE
566	T cell	IL15	2.78571	KNOWN	TRUE	FALSE	FALSE
567	T cell	IL15RA	16.1143	KNOWN	TRUE	TRUE	TRUE
568	T cell	IL16	178.657	NEW	TRUE	TRUE	TRUE
569	T cell	IL1RAP	2.02857	KNOWN	FALSE	TRUE	FALSE
570	T cell	IL23A	15.3286	KNOWN	TRUE	FALSE	FALSE
571	T cell	IL4R	4.57143	NEW	TRUE	TRUE	TRUE
572	T cell	ILK	110.129	KNOWN	FALSE	TRUE	FALSE
573	T cell	IMMP2L	15.6429	NEW	TRUE	FALSE	FALSE
574	T cell	ING1	14.1286	KNOWN	TRUE	FALSE	FALSE
575	T cell	INPP4A	2.2	NEW	TRUE	FALSE	FALSE
576	T cell	INPP4B	14.2571	NEW	TRUE	FALSE	FALSE
577	T cell	INPP5D	9.97143	NEW	TRUE	FALSE	FALSE
578	T cell	INTS7	8.47143	NEW	TRUE	FALSE	FALSE
579	T cell	IPCEF1	18.6857	NEW	TRUE	FALSE	FALSE
580	T cell	IQGAP1	15.4429	KNOWN	FALSE	TRUE	FALSE
581	T cell	IQGAP2	3.85714	KNOWN	TRUE	FALSE	FALSE
582	T cell	IQSEC1	1.95714	NEW	TRUE	FALSE	FALSE
583	T cell	IRAK2	3.11429	KNOWN	FALSE	TRUE	FALSE
584	T cell	IRF1	116.386	KNOWN	TRUE	TRUE	TRUE
585	T cell	IRF2	78.8571	KNOWN	TRUE	FALSE	FALSE
586	T cell	IRF5	2.14286	NEW	TRUE	TRUE	TRUE
587	T cell	ISG20	486.429	NEW	TRUE	FALSE	FALSE
588	T cell	ITGA4	34.1714	KNOWN	FALSE	TRUE	FALSE
589	T cell	ITGA5	9.21429	KNOWN	FALSE	TRUE	FALSE
590	T cell	ITGA6	7.35714	KNOWN	FALSE	TRUE	FALSE
591	T cell	ITGAL	27.9286	KNOWN	FALSE	TRUE	FALSE
592	T cell	ITGAM	8.77143	KNOWN	TRUE	TRUE	TRUE
593	T cell	ITGAX	1.04286	NEW	FALSE	TRUE	FALSE
594	T cell	ITGB1	158.514	KNOWN	FALSE	TRUE	FALSE
595	T cell	ITGB7	48.8286	NEW	TRUE	TRUE	TRUE
596	T cell	ITPR1	1.02857	KNOWN	TRUE	FALSE	FALSE
597	T cell	ITPR2	2.81429	NEW	TRUE	FALSE	FALSE
598	T cell	JADE2	3.45714	NEW	TRUE	FALSE	FALSE
599	T cell	JAK2	3.78571	KNOWN	TRUE	TRUE	TRUE
600	T cell	JAM3	1.32857	NEW	FALSE	TRUE	FALSE
601	T cell	JMJD1C	2.08571	NEW	TRUE	FALSE	FALSE
602	T cell	JUNB	33.1429	KNOWN	TRUE	TRUE	TRUE
603	T cell	JUND	4.94286	KNOWN	TRUE	TRUE	TRUE
604	T cell	KAT2B	1.08571	KNOWN	TRUE	TRUE	TRUE
605	T cell	KAT5	32.3714	KNOWN	FALSE	TRUE	FALSE
606	T cell	KAT6A	2.01429	NEW	TRUE	TRUE	TRUE
607	T cell	KAT6B	1.01429	NEW	TRUE	FALSE	FALSE
608	T cell	KAT8	2.95714	NEW	FALSE	TRUE	FALSE
609	T cell	KDM1A	3.85714	KNOWN	FALSE	TRUE	FALSE
610	T cell	KDM2A	2.3	NEW	TRUE	TRUE	TRUE
611	T cell	KDM2B	5.05714	KNOWN	TRUE	FALSE	FALSE
612	T cell	KDM4C	9.04286	NEW	TRUE	FALSE	FALSE
613	T cell	KDM5A	25.5571	KNOWN	FALSE	TRUE	FALSE
614	T cell	KEAP1	42.9714	KNOWN	FALSE	TRUE	FALSE
615	T cell	KHDRBS1	8.78571	KNOWN	FALSE	TRUE	FALSE
616	T cell	KHSRP	3	NEW	TRUE	FALSE	FALSE
617	T cell	KIF2A	45.8286	NEW	TRUE	FALSE	FALSE
618	T cell	KLF11	1.64286	KNOWN	TRUE	FALSE	FALSE
619	T cell	KLF2	45.3714	NEW	TRUE	FALSE	FALSE
620	T cell	KLF6	104.214	KNOWN	TRUE	FALSE	FALSE
621	T cell	KLF7	5.75714	NEW	TRUE	FALSE	FALSE
622	T cell	KLHL6	1.77143	NEW	TRUE	FALSE	FALSE
623	T cell	KLRC1	49.7714	NEW	FALSE	TRUE	FALSE
624	T cell	KLRD1	139.329	NEW	FALSE	TRUE	FALSE
625	T cell	KLRK1	127.186	KNOWN	FALSE	TRUE	FALSE
626	T cell	KMT5A	1.35714	NEW	FALSE	TRUE	FALSE
627	T cell	KPNA2	23.3	KNOWN	FALSE	TRUE	FALSE
628	T cell	KPNB1	8.08571	KNOWN	FALSE	TRUE	FALSE
629	T cell	KRAS	13.5	KNOWN	FALSE	TRUE	FALSE
630	T cell	KTN1	65.3143	NEW	FALSE	TRUE	FALSE
631	T cell	LAP3	33.6143	NEW	TRUE	FALSE	FALSE
632	T cell	LAPTM5	509.314	NEW	TRUE	FALSE	FALSE
633	T cell	LASP1	19.5	NEW	FALSE	TRUE	FALSE
634	T cell	LATS1	4.7	NEW	TRUE	TRUE	TRUE
635	T cell	LCP2	40.5286	KNOWN	TRUE	TRUE	TRUE
636	T cell	LDLR	2.45714	KNOWN	TRUE	FALSE	FALSE
637	T cell	LEF1	61.0857	KNOWN	TRUE	FALSE	FALSE
638	T cell	LGALS3	45.3429	NEW	TRUE	FALSE	FALSE
639	T cell	LIMK2	5.91429	NEW	TRUE	TRUE	TRUE
640	T cell	LIMS1	34.3	NEW	TRUE	TRUE	TRUE
641	T cell	LIPA	36.3286	NEW	TRUE	FALSE	FALSE
642	T cell	LITAF	344.571	NEW	TRUE	FALSE	FALSE
643	T cell	LMNA	21.2857	NEW	TRUE	FALSE	FALSE
644	T cell	LPP	3.35714	NEW	TRUE	FALSE	FALSE
645	T cell	LRRFIP1	64.6	NEW	TRUE	FALSE	FALSE
646	T cell	LTB	88.8143	KNOWN	FALSE	TRUE	FALSE
647	T cell	LTK	1.05714	KNOWN	FALSE	TRUE	FALSE
648	T cell	LY96	6.12857	KNOWN	TRUE	FALSE	FALSE
649	T cell	LYN	1.18571	KNOWN	TRUE	TRUE	TRUE
650	T cell	MACF1	6.38571	KNOWN	TRUE	FALSE	FALSE
651	T cell	MAD1L1	93.1571	NEW	TRUE	FALSE	FALSE
652	T cell	MAF	2.91429	KNOWN	TRUE	TRUE	TRUE
653	T cell	MAF1	93.3429	NEW	FALSE	TRUE	FALSE
654	T cell	MAP1LC3A	3.61429	KNOWN	FALSE	TRUE	FALSE
655	T cell	MAP2K1	5.42857	KNOWN	FALSE	TRUE	FALSE
656	T cell	MAP2K2	14.1429	KNOWN	FALSE	TRUE	FALSE
657	T cell	MAP2K3	35.7286	NEW	FALSE	TRUE	FALSE
658	T cell	MAP2K4	1.9	KNOWN	FALSE	TRUE	FALSE
659	T cell	MAP2K5	6.38571	NEW	FALSE	TRUE	FALSE
660	T cell	MAP2K6	3.61429	NEW	FALSE	TRUE	FALSE
661	T cell	MAP3K1	1.45714	KNOWN	TRUE	TRUE	TRUE
662	T cell	MAP3K11	2.57143	KNOWN	FALSE	TRUE	FALSE
663	T cell	MAP3K2	1.32857	KNOWN	FALSE	TRUE	FALSE
664	T cell	MAP3K3	2.87143	KNOWN	FALSE	TRUE	FALSE
665	T cell	MAP3K4	5.92857	KNOWN	FALSE	TRUE	FALSE
666	T cell	MAP3K5	1.98571	KNOWN	TRUE	TRUE	TRUE
667	T cell	MAP3K7	13.6286	KNOWN	TRUE	TRUE	TRUE
668	T cell	MAP3K8	6.51429	KNOWN	TRUE	TRUE	TRUE
669	T cell	MAP4	9.92857	NEW	TRUE	FALSE	FALSE
670	T cell	MAP4K1	17.4571	KNOWN	FALSE	TRUE	FALSE
671	T cell	MAP4K2	5.97143	KNOWN	FALSE	TRUE	FALSE
672	T cell	MAP4K4	2.21429	KNOWN	TRUE	TRUE	TRUE
673	T cell	MAP4K5	4.3	KNOWN	FALSE	TRUE	FALSE
674	T cell	MAPK1	5.08571	KNOWN	TRUE	TRUE	TRUE
675	T cell	MAPK13	30.0286	NEW	TRUE	TRUE	TRUE
676	T cell	MAPK14	4.94286	KNOWN	TRUE	TRUE	TRUE
677	T cell	MAPK3	2.78571	KNOWN	TRUE	TRUE	TRUE
678	T cell	MAPK7	2.04286	KNOWN	FALSE	TRUE	FALSE
679	T cell	MAPK8	1.62857	KNOWN	TRUE	TRUE	TRUE
680	T cell	MAPK9	1.4	KNOWN	TRUE	TRUE	TRUE
681	T cell	MAPKAP1	5.04286	NEW	TRUE	TRUE	TRUE
682	T cell	MAPKAPK2	1.45714	KNOWN	TRUE	TRUE	TRUE
683	T cell	MAPKAPK3	25.9714	KNOWN	TRUE	FALSE	FALSE
684	T cell	MAPKAPK5	3.24286	NEW	TRUE	TRUE	TRUE
685	T cell	MARK2	1.51429	KNOWN	FALSE	TRUE	FALSE
686	T cell	MARK3	3.85714	KNOWN	TRUE	TRUE	TRUE
687	T cell	MAST4	2.78571	NEW	TRUE	FALSE	FALSE
688	T cell	MAT2A	23.7	NEW	TRUE	FALSE	FALSE
689	T cell	MATK	19.1571	NEW	FALSE	TRUE	FALSE
690	T cell	MAVS	1.1	NEW	TRUE	TRUE	TRUE
691	T cell	MAX	140.814	NEW	FALSE	TRUE	FALSE
692	T cell	MBNL1	70.4286	NEW	TRUE	FALSE	FALSE
693	T cell	MBP	16.6286	NEW	TRUE	FALSE	FALSE
694	T cell	MCL1	19.2571	KNOWN	TRUE	FALSE	FALSE
695	T cell	MCM3	48.9857	KNOWN	TRUE	FALSE	FALSE
696	T cell	MCM7	4.22857	KNOWN	TRUE	FALSE	FALSE
697	T cell	MCPH1	3.28571	NEW	FALSE	TRUE	FALSE
698	T cell	MDM2	3.91429	KNOWN	TRUE	TRUE	TRUE
699	T cell	MDM4	4.61429	KNOWN	TRUE	TRUE	TRUE
700	T cell	MED14	1.75714	KNOWN	FALSE	TRUE	FALSE
701	T cell	MED15	18.9286	KNOWN	TRUE	FALSE	FALSE
702	T cell	MED16	52.8571	KNOWN	TRUE	FALSE	FALSE
703	T cell	MED28	4.65714	NEW	TRUE	FALSE	FALSE
704	T cell	MED4	79.3714	KNOWN	TRUE	FALSE	FALSE
705	T cell	MEN1	1.5	KNOWN	FALSE	TRUE	FALSE
706	T cell	METTL8	3.61429	NEW	TRUE	FALSE	FALSE
707	T cell	METTL9	11.7286	NEW	TRUE	FALSE	FALSE
708	T cell	MGAT1	70.4857	NEW	TRUE	FALSE	FALSE
709	T cell	MGMT	29.4857	KNOWN	TRUE	FALSE	FALSE
710	T cell	MGRN1	2.11429	NEW	TRUE	FALSE	FALSE
711	T cell	MICAL2	1.57143	NEW	TRUE	FALSE	FALSE
712	T cell	MKNK1	17.5571	KNOWN	FALSE	TRUE	FALSE
713	T cell	MKNK2	8.1	KNOWN	FALSE	TRUE	FALSE
714	T cell	MKRN1	24.6429	NEW	FALSE	TRUE	FALSE
715	T cell	MLH1	13.2143	KNOWN	TRUE	TRUE	TRUE
716	T cell	MLLT3	7.3	NEW	TRUE	FALSE	FALSE
717	T cell	MOB1A	35.5286	NEW	TRUE	FALSE	FALSE
718	T cell	MOV10	10.3429	NEW	TRUE	FALSE	FALSE
719	T cell	MPG	48.7714	KNOWN	FALSE	TRUE	FALSE
720	T cell	MPRIP	22.8286	NEW	FALSE	TRUE	FALSE
721	T cell	MPZL1	3.02857	NEW	TRUE	FALSE	FALSE
722	T cell	MR1	14.3143	KNOWN	TRUE	FALSE	FALSE
723	T cell	MRE11	7.22857	NEW	TRUE	TRUE	TRUE
724	T cell	MRPL27	101.3	NEW	TRUE	FALSE	FALSE
725	T cell	MRPS27	31.4857	NEW	TRUE	FALSE	FALSE
726	T cell	MS4A1	2.24286	NEW	FALSE	TRUE	FALSE
727	T cell	MSC	9.3	NEW	TRUE	FALSE	FALSE
728	T cell	MSH2	10.1857	KNOWN	TRUE	TRUE	TRUE
729	T cell	MTHFR	1.2	NEW	TRUE	FALSE	FALSE
730	T cell	MTOR	1.42857	KNOWN	TRUE	TRUE	TRUE
731	T cell	MTSS1	7.14286	KNOWN	TRUE	FALSE	FALSE
732	T cell	MVP	67.3143	NEW	TRUE	FALSE	FALSE
733	T cell	MX1	31.2429	KNOWN	TRUE	FALSE	FALSE
734	T cell	MYC	130.171	KNOWN	TRUE	TRUE	TRUE
735	T cell	MYCBP2	3.3	NEW	TRUE	TRUE	TRUE
736	T cell	MYH9	24.4429	NEW	TRUE	FALSE	FALSE
737	T cell	MYO9B	2.1	KNOWN	TRUE	FALSE	FALSE
738	T cell	MZF1	3.22857	NEW	TRUE	TRUE	TRUE
739	T cell	N4BP1	1.15714	NEW	TRUE	FALSE	FALSE
740	T cell	NAA35	6.41429	NEW	TRUE	FALSE	FALSE
741	T cell	NABP1	9.48571	NEW	TRUE	FALSE	FALSE
742	T cell	NBN	9.25714	NEW	TRUE	TRUE	TRUE
743	T cell	NCBP1	8.1	KNOWN	FALSE	TRUE	FALSE
744	T cell	NCK1	28.3429	KNOWN	FALSE	TRUE	FALSE
745	T cell	NCK2	12.2714	KNOWN	FALSE	TRUE	FALSE
746	T cell	NCL	157.8	NEW	FALSE	TRUE	FALSE
747	T cell	NCOA1	3.32857	KNOWN	TRUE	TRUE	TRUE
748	T cell	NCOA2	1.65714	KNOWN	FALSE	TRUE	FALSE
749	T cell	NCOA3	2.61429	KNOWN	FALSE	TRUE	FALSE
750	T cell	NCOA7	15.2143	NEW	TRUE	FALSE	FALSE
751	T cell	NDRG1	5.61429	KNOWN	TRUE	TRUE	TRUE
752	T cell	NDRG2	11.6857	NEW	FALSE	TRUE	FALSE
753	T cell	NEDD9	12.6857	NEW	TRUE	TRUE	TRUE
754	T cell	NEK6	5.6	NEW	TRUE	TRUE	TRUE
755	T cell	NEK7	4.71429	NEW	TRUE	FALSE	FALSE
756	T cell	NEK9	1.97143	KNOWN	FALSE	TRUE	FALSE
757	T cell	NF1	2.35714	KNOWN	TRUE	FALSE	FALSE
758	T cell	NF2	11.2429	KNOWN	FALSE	TRUE	FALSE
759	T cell	NFATC1	4.6	KNOWN	TRUE	FALSE	FALSE
760	T cell	NFATC2	3	KNOWN	TRUE	TRUE	TRUE
761	T cell	NFATC3	15.6	KNOWN	FALSE	TRUE	FALSE
762	T cell	NFIA	2.21429	NEW	TRUE	FALSE	FALSE
763	T cell	NFIC	1.75714	KNOWN	TRUE	FALSE	FALSE
764	T cell	NFKBIZ	2.47143	KNOWN	TRUE	FALSE	FALSE
765	T cell	NFYA	6.05714	KNOWN	TRUE	TRUE	TRUE
766	T cell	NFYB	24.4	KNOWN	TRUE	FALSE	FALSE
767	T cell	NFYC	32.8857	KNOWN	TRUE	FALSE	FALSE
768	T cell	NIN	4.41429	NEW	FALSE	TRUE	FALSE
769	T cell	NINJ1	65.4	NEW	TRUE	FALSE	FALSE
770	T cell	NKIRAS1	6.3	NEW	FALSE	TRUE	FALSE
771	T cell	NLRC5	3.84286	NEW	TRUE	FALSE	FALSE
772	T cell	NME1	37.2	KNOWN	TRUE	FALSE	FALSE
773	T cell	NME7	9.42857	NEW	TRUE	FALSE	FALSE
774	T cell	NMI	45.3	KNOWN	TRUE	FALSE	FALSE
775	T cell	NOD1	5.78571	KNOWN	FALSE	TRUE	FALSE
776	T cell	NOLC1	18.6571	NEW	TRUE	TRUE	TRUE
777	T cell	NOS3	1.3	KNOWN	TRUE	TRUE	TRUE
778	T cell	NPM1	771.843	KNOWN	FALSE	TRUE	FALSE
779	T cell	NQO1	6.72857	NEW	TRUE	FALSE	FALSE
780	T cell	NQO2	28.4286	NEW	TRUE	FALSE	FALSE
781	T cell	NR1D1	6.84286	NEW	FALSE	TRUE	FALSE
782	T cell	NR1H2	76.0857	KNOWN	FALSE	TRUE	FALSE
783	T cell	NR2C2	1.14286	KNOWN	FALSE	TRUE	FALSE
784	T cell	NR2F6	1.88571	KNOWN	TRUE	FALSE	FALSE
785	T cell	NR3C1	16.1714	KNOWN	TRUE	TRUE	TRUE
786	T cell	NRAS	10.6714	KNOWN	FALSE	TRUE	FALSE
787	T cell	NSD1	5.94286	NEW	TRUE	FALSE	FALSE
788	T cell	NSMAF	5.9	NEW	TRUE	FALSE	FALSE
789	T cell	NUAK2	13.6429	NEW	FALSE	TRUE	FALSE
790	T cell	NUMB	13.0143	KNOWN	FALSE	TRUE	FALSE
791	T cell	NUP153	2.82857	NEW	FALSE	TRUE	FALSE
792	T cell	NUP210	5.64286	NEW	TRUE	FALSE	FALSE
793	T cell	OAS2	29.2429	NEW	TRUE	FALSE	FALSE
794	T cell	OAS3	2.78571	NEW	TRUE	FALSE	FALSE
795	T cell	OASL	40.7714	NEW	TRUE	FALSE	FALSE
796	T cell	OGG1	14.9	NEW	TRUE	FALSE	FALSE
797	T cell	OGT	6.57143	NEW	FALSE	TRUE	FALSE
798	T cell	OPTN	55.8143	KNOWN	TRUE	FALSE	FALSE
799	T cell	OSBPL3	5.74286	NEW	TRUE	FALSE	FALSE
800	T cell	OSBPL8	27.9857	NEW	TRUE	FALSE	FALSE
801	T cell	OSBPL9	24.3143	NEW	TRUE	FALSE	FALSE
802	T cell	OSM	2.85714	KNOWN	TRUE	FALSE	FALSE
803	T cell	OTUB1	145.929	KNOWN	FALSE	TRUE	FALSE
804	T cell	OXSR1	1.88571	NEW	FALSE	TRUE	FALSE
805	T cell	PA2G4	136.529	KNOWN	TRUE	TRUE	TRUE
806	T cell	PACSIN2	7.2	KNOWN	TRUE	FALSE	FALSE
807	T cell	PAG1	4.77143	KNOWN	TRUE	TRUE	TRUE
808	T cell	PAK1	9.51429	KNOWN	TRUE	TRUE	TRUE
809	T cell	PAK2	12.5286	KNOWN	FALSE	TRUE	FALSE
810	T cell	PALLD	1.51429	NEW	TRUE	FALSE	FALSE
811	T cell	PANK2	3.94286	NEW	TRUE	FALSE	FALSE
812	T cell	PARD6A	4.67143	KNOWN	FALSE	TRUE	FALSE
813	T cell	PARK7	433.971	KNOWN	FALSE	TRUE	FALSE
814	T cell	PARP1	65.9286	KNOWN	FALSE	TRUE	FALSE
815	T cell	PARP10	2.61429	NEW	TRUE	FALSE	FALSE
816	T cell	PARP14	6.75714	NEW	TRUE	FALSE	FALSE
817	T cell	PARP9	19.5857	NEW	TRUE	FALSE	FALSE
818	T cell	PCBP2	40.0143	NEW	FALSE	TRUE	FALSE
819	T cell	PCBP4	8.48571	KNOWN	TRUE	FALSE	FALSE
820	T cell	PCK2	4.25714	NEW	TRUE	FALSE	FALSE
821	T cell	PCNA	38.7571	KNOWN	TRUE	TRUE	TRUE
822	T cell	PDE4B	18.1857	NEW	TRUE	FALSE	FALSE
823	T cell	PDE4D	1.05714	NEW	TRUE	TRUE	TRUE
824	T cell	PDE7A	6.01429	NEW	TRUE	FALSE	FALSE
825	T cell	PDGFA	1.84286	NEW	FALSE	TRUE	FALSE
826	T cell	PDGFB	4.94286	KNOWN	TRUE	TRUE	TRUE
827	T cell	PDIA3	9.82857	KNOWN	FALSE	TRUE	FALSE
828	T cell	PDK1	8.41429	NEW	FALSE	TRUE	FALSE
829	T cell	PDK2	15.7714	NEW	FALSE	TRUE	FALSE
830	T cell	PDLIM5	10.5	NEW	TRUE	FALSE	FALSE
831	T cell	PDPK1	3.77143	KNOWN	TRUE	TRUE	TRUE
832	T cell	PEA15	5.94286	KNOWN	FALSE	TRUE	FALSE
833	T cell	PEBP1	167.471	KNOWN	TRUE	TRUE	TRUE
834	T cell	PECAM1	27	NEW	TRUE	FALSE	FALSE
835	T cell	PELI1	3.77143	NEW	TRUE	TRUE	TRUE
836	T cell	PER2	1.32857	NEW	TRUE	FALSE	FALSE
837	T cell	PERP	4.42857	NEW	TRUE	FALSE	FALSE
838	T cell	PFKFB3	3.47143	NEW	TRUE	FALSE	FALSE
839	T cell	PFN1	5712.04	KNOWN	FALSE	TRUE	FALSE
840	T cell	PGK1	133.171	NEW	FALSE	TRUE	FALSE
841	T cell	PGPEP1	3.7	NEW	TRUE	FALSE	FALSE
842	T cell	PGS1	12.7571	NEW	TRUE	FALSE	FALSE
843	T cell	PHACTR2	4.68571	NEW	TRUE	FALSE	FALSE
844	T cell	PHACTR4	2.25714	NEW	TRUE	FALSE	FALSE
845	T cell	PHB	146.571	KNOWN	FALSE	TRUE	FALSE
846	T cell	PHLDB2	1.55714	NEW	TRUE	FALSE	FALSE
847	T cell	PIAS1	19.2571	KNOWN	FALSE	TRUE	FALSE
848	T cell	PIAS3	8.45714	KNOWN	TRUE	FALSE	FALSE
849	T cell	PIAS4	11.1429	KNOWN	FALSE	TRUE	FALSE
850	T cell	PIEZO1	4.97143	NEW	TRUE	FALSE	FALSE
851	T cell	PIK3AP1	3.88571	NEW	TRUE	TRUE	TRUE
852	T cell	PIK3C3	10.6429	KNOWN	FALSE	TRUE	FALSE
853	T cell	PIK3CA	1.85714	KNOWN	FALSE	TRUE	FALSE
854	T cell	PIK3CB	3.14286	KNOWN	FALSE	TRUE	FALSE
855	T cell	PIK3CG	5.95714	KNOWN	FALSE	TRUE	FALSE
856	T cell	PIK3R4	6.28571	KNOWN	FALSE	TRUE	FALSE
857	T cell	PIK3R5	12.4143	NEW	TRUE	FALSE	FALSE
858	T cell	PIM1	52.7143	KNOWN	TRUE	TRUE	TRUE
859	T cell	PIM2	138.786	NEW	TRUE	FALSE	FALSE
860	T cell	PIM3	3.2	NEW	TRUE	FALSE	FALSE
861	T cell	PIN1	162.957	KNOWN	FALSE	TRUE	FALSE
862	T cell	PIP4K2A	109.586	NEW	TRUE	TRUE	TRUE
863	T cell	PKIA	5.85714	NEW	FALSE	TRUE	FALSE
864	T cell	PKIG	2.91429	NEW	TRUE	FALSE	FALSE
865	T cell	PKM	215.029	NEW	TRUE	TRUE	TRUE
866	T cell	PKN1	22.4571	KNOWN	FALSE	TRUE	FALSE
867	T cell	PKN2	5.17143	KNOWN	FALSE	TRUE	FALSE
868	T cell	PLAC8	222.1	NEW	TRUE	FALSE	FALSE
869	T cell	PLAGL1	1.42857	NEW	TRUE	FALSE	FALSE
870	T cell	PLAUR	5.62857	KNOWN	TRUE	TRUE	TRUE
871	T cell	PLCB2	1.18571	KNOWN	FALSE	TRUE	FALSE
872	T cell	PLCG1	4.35714	KNOWN	FALSE	TRUE	FALSE
873	T cell	PLD2	1.01429	NEW	TRUE	TRUE	TRUE
874	T cell	PLEKHA2	1.92857	NEW	TRUE	FALSE	FALSE
875	T cell	PLEKHG3	6.82857	NEW	TRUE	FALSE	FALSE
876	T cell	PLEKHO1	6.05714	NEW	TRUE	FALSE	FALSE
877	T cell	PLK3	5.68571	KNOWN	TRUE	TRUE	TRUE
878	T cell	PLSCR1	15.5429	KNOWN	TRUE	FALSE	FALSE
879	T cell	PLSCR3	53.8857	NEW	TRUE	FALSE	FALSE
880	T cell	PLXNC1	1.55714	NEW	TRUE	FALSE	FALSE
881	T cell	PMAIP1	9.17143	NEW	TRUE	TRUE	TRUE
882	T cell	PML	11.0571	KNOWN	TRUE	TRUE	TRUE
883	T cell	PNKP	6.94286	KNOWN	TRUE	FALSE	FALSE
884	T cell	PNPLA8	15.2714	NEW	TRUE	FALSE	FALSE
885	T cell	POLA2	4.14286	KNOWN	FALSE	TRUE	FALSE
886	T cell	POLD4	87.7429	KNOWN	FALSE	TRUE	FALSE
887	T cell	PON2	3.18571	NEW	TRUE	FALSE	FALSE
888	T cell	POU2F1	1.67143	KNOWN	TRUE	FALSE	FALSE
889	T cell	POU2F2	3.67143	KNOWN	TRUE	FALSE	FALSE
890	T cell	PPFIBP2	3.05714	NEW	TRUE	FALSE	FALSE
891	T cell	PPIA	1143.71	KNOWN	FALSE	TRUE	FALSE
892	T cell	PPM1A	1.55714	KNOWN	TRUE	TRUE	TRUE
893	T cell	PPM1B	4.21429	KNOWN	TRUE	TRUE	TRUE
894	T cell	PPM1D	7.08571	KNOWN	TRUE	TRUE	TRUE
895	T cell	PPM1G	54.9143	KNOWN	TRUE	FALSE	FALSE
896	T cell	PPM1M	17.6429	NEW	FALSE	TRUE	FALSE
897	T cell	PPP1CA	657.471	KNOWN	TRUE	TRUE	TRUE
898	T cell	PPP1CB	52.4286	KNOWN	TRUE	TRUE	TRUE
899	T cell	PPP1CC	17.4571	KNOWN	TRUE	TRUE	TRUE
900	T cell	PPP1R12A	58.1429	NEW	FALSE	TRUE	FALSE
901	T cell	PPP1R15A	18.5857	NEW	TRUE	FALSE	FALSE
902	T cell	PPP1R2	118.057	NEW	TRUE	FALSE	FALSE
903	T cell	PPP2CA	56.7571	KNOWN	TRUE	TRUE	TRUE
904	T cell	PPP2CB	1.75714	KNOWN	TRUE	TRUE	TRUE
905	T cell	PPP2R1A	136.1	KNOWN	FALSE	TRUE	FALSE
906	T cell	PPP2R2A	3.68571	KNOWN	FALSE	TRUE	FALSE
907	T cell	PPP2R2B	17.9	KNOWN	FALSE	TRUE	FALSE
908	T cell	PPP2R5A	3.7	NEW	FALSE	TRUE	FALSE
909	T cell	PPP2R5C	151.1	KNOWN	FALSE	TRUE	FALSE
910	T cell	PPP2R5D	17.7143	NEW	FALSE	TRUE	FALSE
911	T cell	PPP3CA	30.5286	KNOWN	TRUE	TRUE	TRUE
912	T cell	PPP3CC	16.7	NEW	FALSE	TRUE	FALSE
913	T cell	PPP4C	64.6857	NEW	TRUE	FALSE	FALSE
914	T cell	PPP5C	17.7714	KNOWN	FALSE	TRUE	FALSE
915	T cell	PPP6C	26.3571	KNOWN	FALSE	TRUE	FALSE
916	T cell	PRDM1	19.3714	KNOWN	TRUE	FALSE	FALSE
917	T cell	PRDX1	204.671	KNOWN	FALSE	TRUE	FALSE
918	T cell	PREX1	2.91429	NEW	TRUE	TRUE	TRUE
919	T cell	PRKAA1	9.35714	KNOWN	TRUE	TRUE	TRUE
920	T cell	PRKAB1	27.2857	KNOWN	TRUE	TRUE	TRUE
921	T cell	PRKAG2	4.84286	NEW	TRUE	FALSE	FALSE
922	T cell	PRKAR1A	40.5	KNOWN	FALSE	TRUE	FALSE
923	T cell	PRKAR1B	8.22857	NEW	FALSE	TRUE	FALSE
924	T cell	PRKAR2A	5.34286	NEW	FALSE	TRUE	FALSE
925	T cell	PRKCB	19.6571	KNOWN	TRUE	TRUE	TRUE
926	T cell	PRKCH	100.257	KNOWN	TRUE	FALSE	FALSE
927	T cell	PRKCI	1.35714	KNOWN	FALSE	TRUE	FALSE
928	T cell	PRKCQ	22.6143	KNOWN	TRUE	TRUE	TRUE
929	T cell	PRKD2	3.47143	KNOWN	FALSE	TRUE	FALSE
930	T cell	PRKN	1.08571	NEW	TRUE	TRUE	TRUE
931	T cell	PRKRA	25.7143	NEW	FALSE	TRUE	FALSE
932	T cell	PRMT5	19.2286	KNOWN	FALSE	TRUE	FALSE
933	T cell	PRPF40A	64.9857	NEW	TRUE	FALSE	FALSE
934	T cell	PRPF4B	5.65714	KNOWN	FALSE	TRUE	FALSE
935	T cell	PRR5	15.7714	NEW	TRUE	TRUE	TRUE
936	T cell	PSD4	3.67143	NEW	TRUE	FALSE	FALSE
937	T cell	PSEN1	22.4429	KNOWN	FALSE	TRUE	FALSE
938	T cell	PSEN2	3.41429	KNOWN	FALSE	TRUE	FALSE
939	T cell	PSMB9	87.5143	KNOWN	TRUE	FALSE	FALSE
940	T cell	PSMD1	24.4429	KNOWN	TRUE	FALSE	FALSE
941	T cell	PSTPIP2	6.7	NEW	TRUE	FALSE	FALSE
942	T cell	PTK2B	22.8143	KNOWN	TRUE	TRUE	TRUE
943	T cell	PTMA	1784.71	NEW	FALSE	TRUE	FALSE
944	T cell	PTP4A1	38.1429	NEW	TRUE	FALSE	FALSE
945	T cell	PTP4A2	65.4143	NEW	TRUE	FALSE	FALSE
946	T cell	PTPA	17.0571	NEW	TRUE	TRUE	TRUE
947	T cell	PTPN1	9.51429	KNOWN	TRUE	TRUE	TRUE
948	T cell	PTPN11	12.8286	KNOWN	TRUE	TRUE	TRUE
949	T cell	PTPN12	1.88571	KNOWN	TRUE	TRUE	TRUE
950	T cell	PTPN18	4.62857	KNOWN	FALSE	TRUE	FALSE
951	T cell	PTPN2	40.6143	KNOWN	TRUE	TRUE	TRUE
952	T cell	PTPN22	12.7286	KNOWN	TRUE	TRUE	TRUE
953	T cell	PTPN6	159.686	KNOWN	TRUE	TRUE	TRUE
954	T cell	PTPN7	10.8143	KNOWN	FALSE	TRUE	FALSE
955	T cell	PTPRA	4.55714	KNOWN	TRUE	TRUE	TRUE
956	T cell	PTPRE	22.2	NEW	TRUE	TRUE	TRUE
957	T cell	PTPRJ	1.01429	NEW	TRUE	TRUE	TRUE
958	T cell	PTPRM	2.27143	KNOWN	TRUE	FALSE	FALSE
959	T cell	PTTG1	51.3	KNOWN	TRUE	FALSE	FALSE
960	T cell	PTTG1IP	54.9857	NEW	TRUE	FALSE	FALSE
961	T cell	PWP2	3.04286	KNOWN	TRUE	FALSE	FALSE
962	T cell	PXN	46.4429	KNOWN	FALSE	TRUE	FALSE
963	T cell	PYCARD	132.443	KNOWN	TRUE	TRUE	TRUE
964	T cell	RAB3GAP2	5.01429	NEW	TRUE	FALSE	FALSE
965	T cell	RABGGTA	5.47143	NEW	TRUE	FALSE	FALSE
966	T cell	RAC1	26.0571	KNOWN	FALSE	TRUE	FALSE
967	T cell	RACGAP1	8.27143	NEW	FALSE	TRUE	FALSE
968	T cell	RACK1	547.071	NEW	FALSE	TRUE	FALSE
969	T cell	RAD1	4.94286	KNOWN	FALSE	TRUE	FALSE
970	T cell	RAD17	4.45714	KNOWN	TRUE	TRUE	TRUE
971	T cell	RAD18	2.3	KNOWN	FALSE	TRUE	FALSE
972	T cell	RAD50	4.21429	KNOWN	TRUE	FALSE	FALSE
973	T cell	RAD51B	8.01429	NEW	TRUE	FALSE	FALSE
974	T cell	RAD9A	3.52857	KNOWN	TRUE	TRUE	TRUE
975	T cell	RAF1	22.8714	KNOWN	FALSE	TRUE	FALSE
976	T cell	RALBP1	8.81429	KNOWN	FALSE	TRUE	FALSE
977	T cell	RALGDS	13.3571	KNOWN	TRUE	TRUE	TRUE
978	T cell	RAN	595.486	KNOWN	FALSE	TRUE	FALSE
979	T cell	RANGAP1	9.21429	NEW	FALSE	TRUE	FALSE
980	T cell	RAP1A	22.3	KNOWN	FALSE	TRUE	FALSE
981	T cell	RAP1B	248.871	NEW	FALSE	TRUE	FALSE
982	T cell	RAP1GAP2	1.3	NEW	TRUE	FALSE	FALSE
983	T cell	RAP2A	1.14286	NEW	FALSE	TRUE	FALSE
984	T cell	RAPGEF1	1.97143	KNOWN	TRUE	TRUE	TRUE
985	T cell	RARA	2.94286	KNOWN	TRUE	TRUE	TRUE
986	T cell	RARG	7.04286	KNOWN	FALSE	TRUE	FALSE
987	T cell	RASA1	1.01429	KNOWN	FALSE	TRUE	FALSE
988	T cell	RASA3	15.7571	KNOWN	TRUE	FALSE	FALSE
989	T cell	RASGEF1B	1.78571	NEW	TRUE	FALSE	FALSE
990	T cell	RASSF1	40.9286	KNOWN	TRUE	TRUE	TRUE
991	T cell	RASSF2	9.7	NEW	TRUE	FALSE	FALSE
992	T cell	RASSF4	2.48571	NEW	TRUE	FALSE	FALSE
993	T cell	RASSF5	97.5	NEW	TRUE	TRUE	TRUE
994	T cell	RB1	5.85714	KNOWN	TRUE	TRUE	TRUE
995	T cell	RB1CC1	11.7286	KNOWN	FALSE	TRUE	FALSE
996	T cell	RBBP8	1.68571	KNOWN	TRUE	TRUE	TRUE
997	T cell	RBL1	2.88571	KNOWN	FALSE	TRUE	FALSE
998	T cell	RBM19	5.7	NEW	TRUE	FALSE	FALSE
999	T cell	RBMS1	14.3143	NEW	TRUE	FALSE	FALSE
1000	T cell	RBPJ	60.0429	KNOWN	TRUE	TRUE	TRUE
1001	T cell	RBX1	94.8	KNOWN	FALSE	TRUE	FALSE
1002	T cell	RCC2	1.12857	NEW	TRUE	FALSE	FALSE
1003	T cell	RCHY1	5.2	NEW	TRUE	FALSE	FALSE
1004	T cell	RCN1	8.21429	NEW	TRUE	FALSE	FALSE
1005	T cell	RDX	10.6714	KNOWN	FALSE	TRUE	FALSE
1006	T cell	RECQL5	2.74286	KNOWN	FALSE	TRUE	FALSE
1007	T cell	RERE	4.38571	NEW	TRUE	FALSE	FALSE
1008	T cell	RFTN1	30.7	NEW	TRUE	FALSE	FALSE
1009	T cell	RFX3	4.71429	NEW	TRUE	FALSE	FALSE
1010	T cell	RGCC	43.9286	NEW	FALSE	TRUE	FALSE
1011	T cell	RGS16	1.44286	NEW	FALSE	TRUE	FALSE
1012	T cell	RGS19	83.9286	NEW	FALSE	TRUE	FALSE
1013	T cell	RHBDD2	78.6571	NEW	TRUE	FALSE	FALSE
1014	T cell	RHBDF2	4.24286	NEW	TRUE	FALSE	FALSE
1015	T cell	RHEB	30.4	KNOWN	FALSE	TRUE	FALSE
1016	T cell	RHEBL1	4.55714	KNOWN	FALSE	TRUE	FALSE
1017	T cell	RHOA	461.229	KNOWN	TRUE	TRUE	TRUE
1018	T cell	RHOF	65.8286	KNOWN	TRUE	FALSE	FALSE
1019	T cell	RHOG	115.557	KNOWN	FALSE	TRUE	FALSE
1020	T cell	RICTOR	4.5	KNOWN	FALSE	TRUE	FALSE
1021	T cell	RIN3	5.68571	NEW	TRUE	FALSE	FALSE
1022	T cell	RIPK2	4.8	KNOWN	TRUE	TRUE	TRUE
1023	T cell	RIPK3	3.3	KNOWN	FALSE	TRUE	FALSE
1024	T cell	RIPOR2	136.843	NEW	TRUE	FALSE	FALSE
1025	T cell	RNF11	3.05714	KNOWN	FALSE	TRUE	FALSE
1026	T cell	RNF213	18.4	NEW	TRUE	FALSE	FALSE
1027	T cell	RNF216	10.4	KNOWN	TRUE	FALSE	FALSE
1028	T cell	RNF8	7.98571	KNOWN	FALSE	TRUE	FALSE
1029	T cell	RNLS	1.74286	NEW	TRUE	FALSE	FALSE
1030	T cell	ROCK1	3.72857	KNOWN	TRUE	TRUE	TRUE
1031	T cell	RORA	16.3857	KNOWN	TRUE	TRUE	TRUE
1032	T cell	RPA1	50.5857	KNOWN	FALSE	TRUE	FALSE
1033	T cell	RPA2	221.629	KNOWN	TRUE	TRUE	TRUE
1034	T cell	RPGRIP1L	1.25714	NEW	TRUE	FALSE	FALSE
1035	T cell	RPL10	6378.03	NEW	FALSE	TRUE	FALSE
1036	T cell	RPL13	5849.59	NEW	FALSE	TRUE	FALSE
1037	T cell	RPL39L	23.1857	NEW	TRUE	FALSE	FALSE
1038	T cell	RPS19	11993.2	KNOWN	TRUE	FALSE	FALSE
1039	T cell	RPS24	2056.76	KNOWN	TRUE	FALSE	FALSE
1040	T cell	RPS27A	3729.83	NEW	FALSE	TRUE	FALSE
1041	T cell	RPS27L	139.214	NEW	TRUE	FALSE	FALSE
1042	T cell	RPS3	1589.89	KNOWN	TRUE	FALSE	FALSE
1043	T cell	RPS6	4959.59	KNOWN	FALSE	TRUE	FALSE
1044	T cell	RPS6KA1	18.1429	KNOWN	FALSE	TRUE	FALSE
1045	T cell	RPS6KA3	4.85714	KNOWN	TRUE	TRUE	TRUE
1046	T cell	RPS6KA5	5.72857	KNOWN	TRUE	TRUE	TRUE
1047	T cell	RPS6KB1	13.0143	KNOWN	FALSE	TRUE	FALSE
1048	T cell	RPS6KB2	21.8857	NEW	TRUE	TRUE	TRUE
1049	T cell	RRAS2	2.14286	KNOWN	FALSE	TRUE	FALSE
1050	T cell	RREB1	1.02857	NEW	TRUE	FALSE	FALSE
1051	T cell	RRM1	20.2	KNOWN	TRUE	FALSE	FALSE
1052	T cell	RRM2B	2.65714	KNOWN	TRUE	FALSE	FALSE
1053	T cell	RSAD2	3.5	NEW	TRUE	FALSE	FALSE
1054	T cell	RSF1	19.8857	KNOWN	FALSE	TRUE	FALSE
1055	T cell	RTN4	14.7429	KNOWN	TRUE	FALSE	FALSE
1056	T cell	RUNX1	3.42857	KNOWN	TRUE	TRUE	TRUE
1057	T cell	RUNX2	3.85714	KNOWN	FALSE	TRUE	FALSE
1058	T cell	RUNX3	12.8429	KNOWN	TRUE	TRUE	TRUE
1059	T cell	RUVBL1	19.7429	KNOWN	FALSE	TRUE	FALSE
1060	T cell	RXYLT1	2.91429	NEW	TRUE	FALSE	FALSE
1061	T cell	RYK	1.31429	NEW	FALSE	TRUE	FALSE
1062	T cell	S100A10	416.086	NEW	TRUE	FALSE	FALSE
1063	T cell	S100A11	759.5	KNOWN	TRUE	FALSE	FALSE
1064	T cell	S100A2	1.25714	NEW	TRUE	FALSE	FALSE
1065	T cell	S100A4	3659.36	NEW	TRUE	TRUE	TRUE
1066	T cell	S100A6	1174.4	KNOWN	TRUE	FALSE	FALSE
1067	T cell	S100A9	25.6143	KNOWN	FALSE	TRUE	FALSE
1068	T cell	S100B	119.371	KNOWN	TRUE	FALSE	FALSE
1069	T cell	SAMSN1	29.6143	NEW	TRUE	FALSE	FALSE
1070	T cell	SCAF11	20.4	NEW	FALSE	TRUE	FALSE
1071	T cell	SCAPER	11.8857	NEW	TRUE	FALSE	FALSE
1072	T cell	SCMH1	1.48571	NEW	TRUE	FALSE	FALSE
1073	T cell	SDC4	1.48571	KNOWN	TRUE	TRUE	TRUE
1074	T cell	SEC14L1	3.81429	NEW	TRUE	FALSE	FALSE
1075	T cell	SELP	1.14286	KNOWN	TRUE	TRUE	TRUE
1076	T cell	SELPLG	397.3	KNOWN	FALSE	TRUE	FALSE
1077	T cell	SEMA4D	18.2429	KNOWN	TRUE	FALSE	FALSE
1078	T cell	SEPT9	25.3857	NEW	TRUE	FALSE	FALSE
1079	T cell	SERPINB1	52.9429	NEW	TRUE	FALSE	FALSE
1080	T cell	SERTAD1	9	KNOWN	TRUE	FALSE	FALSE
1081	T cell	SERTAD2	1.04286	NEW	TRUE	FALSE	FALSE
1082	T cell	SESN1	33.8857	NEW	TRUE	FALSE	FALSE
1083	T cell	SESN2	2.77143	NEW	TRUE	FALSE	FALSE
1084	T cell	SFSWAP	2.84286	NEW	TRUE	FALSE	FALSE
1085	T cell	SGK1	1.41429	KNOWN	TRUE	TRUE	TRUE
1086	T cell	SGK3	10.8	KNOWN	FALSE	TRUE	FALSE
1087	T cell	SGMS1	7.54286	NEW	TRUE	FALSE	FALSE
1088	T cell	SH2B1	1.64286	KNOWN	FALSE	TRUE	FALSE
1089	T cell	SH2D2A	37.7143	KNOWN	FALSE	TRUE	FALSE
1090	T cell	SH3BP5	26.5429	KNOWN	TRUE	TRUE	TRUE
1091	T cell	SH3TC1	1.11429	NEW	TRUE	FALSE	FALSE
1092	T cell	SHC1	29.9286	KNOWN	TRUE	TRUE	TRUE
1093	T cell	SIAH1	5	KNOWN	TRUE	TRUE	TRUE
1094	T cell	SIL1	12.9571	NEW	TRUE	FALSE	FALSE
1095	T cell	SIPA1L1	1.87143	NEW	TRUE	FALSE	FALSE
1096	T cell	SIRT1	1.35714	KNOWN	TRUE	TRUE	TRUE
1097	T cell	SIRT2	27.2857	KNOWN	FALSE	TRUE	FALSE
1098	T cell	SIRT6	7.71429	KNOWN	FALSE	TRUE	FALSE
1099	T cell	SIVA1	146.871	KNOWN	FALSE	TRUE	FALSE
1100	T cell	SKAP1	151.371	KNOWN	TRUE	TRUE	TRUE
1101	T cell	SKP2	6.12857	KNOWN	FALSE	TRUE	FALSE
1102	T cell	SLA	86.4286	NEW	TRUE	FALSE	FALSE
1103	T cell	SLC25A37	1.15714	NEW	TRUE	FALSE	FALSE
1104	T cell	SLC2A1	5.38571	KNOWN	TRUE	TRUE	TRUE
1105	T cell	SLC37A1	5.87143	NEW	TRUE	FALSE	FALSE
1106	T cell	SLC6A6	2.8	NEW	TRUE	FALSE	FALSE
1107	T cell	SLC9A3R1	286.9	KNOWN	FALSE	TRUE	FALSE
1108	T cell	SLCO3A1	1.27143	NEW	TRUE	FALSE	FALSE
1109	T cell	SLX4IP	1.01429	NEW	TRUE	FALSE	FALSE
1110	T cell	SMAD2	29.6857	KNOWN	FALSE	TRUE	FALSE
1111	T cell	SMAD3	2.55714	KNOWN	TRUE	TRUE	TRUE
1112	T cell	SMAD4	1.12857	KNOWN	TRUE	TRUE	TRUE
1113	T cell	SMARCA4	7.4	KNOWN	TRUE	TRUE	TRUE
1114	T cell	SMC1A	12.8857	KNOWN	TRUE	FALSE	FALSE
1115	T cell	SMC3	15.7	KNOWN	TRUE	FALSE	FALSE
1116	T cell	SMCO4	11.3429	NEW	TRUE	FALSE	FALSE
1117	T cell	SMG1	4.77143	KNOWN	TRUE	FALSE	FALSE
1118	T cell	SMG6	1.12857	NEW	TRUE	FALSE	FALSE
1119	T cell	SMURF2	1.02857	KNOWN	FALSE	TRUE	FALSE
1120	T cell	SMYD3	14.6	NEW	TRUE	FALSE	FALSE
1121	T cell	SNAP47	30.8	NEW	TRUE	FALSE	FALSE
1122	T cell	SND1	51.1857	KNOWN	TRUE	FALSE	FALSE
1123	T cell	SNRK	10.4286	NEW	FALSE	TRUE	FALSE
1124	T cell	SNRNP27	20.8286	NEW	TRUE	FALSE	FALSE
1125	T cell	SNX8	2.48571	NEW	TRUE	FALSE	FALSE
1126	T cell	SOCS1	2.25714	KNOWN	TRUE	TRUE	TRUE
1127	T cell	SOCS2	25.1571	KNOWN	TRUE	FALSE	FALSE
1128	T cell	SOCS3	1.45714	KNOWN	TRUE	TRUE	TRUE
1129	T cell	SOCS4	1.12857	NEW	TRUE	FALSE	FALSE
1130	T cell	SOD2	22.0857	NEW	TRUE	FALSE	FALSE
1131	T cell	SORBS3	11.4857	NEW	FALSE	TRUE	FALSE
1132	T cell	SOS1	1.35714	KNOWN	FALSE	TRUE	FALSE
1133	T cell	SP1	1.31429	KNOWN	TRUE	TRUE	TRUE
1134	T cell	SP140L	14.3286	NEW	TRUE	FALSE	FALSE
1135	T cell	SP2	6.82857	NEW	TRUE	FALSE	FALSE
1136	T cell	SP3	18.8	KNOWN	TRUE	TRUE	TRUE
1137	T cell	SPAG9	1.02857	KNOWN	FALSE	TRUE	FALSE
1138	T cell	SPATS2L	9.05714	NEW	TRUE	FALSE	FALSE
1139	T cell	SPECC1L	2.25714	NEW	TRUE	FALSE	FALSE
1140	T cell	SPIDR	6.14286	NEW	TRUE	FALSE	FALSE
1141	T cell	SPRY1	8.25714	KNOWN	FALSE	TRUE	FALSE
1142	T cell	SPTBN1	4.62857	KNOWN	TRUE	FALSE	FALSE
1143	T cell	SQOR	71.2571	NEW	TRUE	FALSE	FALSE
1144	T cell	SQSTM1	192.886	KNOWN	TRUE	TRUE	TRUE
1145	T cell	SRGN	246.629	NEW	TRUE	FALSE	FALSE
1146	T cell	SRPK1	10.3714	NEW	FALSE	TRUE	FALSE
1147	T cell	SSBP2	11.8857	NEW	TRUE	FALSE	FALSE
1148	T cell	SSBP3	1.67143	NEW	TRUE	FALSE	FALSE
1149	T cell	ST3GAL1	26.7857	NEW	TRUE	FALSE	FALSE
1150	T cell	ST3GAL2	2.57143	NEW	TRUE	FALSE	FALSE
1151	T cell	ST6GAL1	50.9857	NEW	TRUE	FALSE	FALSE
1152	T cell	ST7	5.34286	NEW	TRUE	FALSE	FALSE
1153	T cell	STAG1	4.01429	NEW	TRUE	FALSE	FALSE
1154	T cell	STAM	16.4857	NEW	FALSE	TRUE	FALSE
1155	T cell	STAM2	1.68571	NEW	FALSE	TRUE	FALSE
1156	T cell	STAT4	62.5143	KNOWN	TRUE	FALSE	FALSE
1157	T cell	STAT5A	14.3	KNOWN	TRUE	TRUE	TRUE
1158	T cell	STAT6	7.84286	KNOWN	TRUE	TRUE	TRUE
1159	T cell	STK10	23.1143	NEW	TRUE	TRUE	TRUE
1160	T cell	STK17A	9.3	NEW	TRUE	FALSE	FALSE
1161	T cell	STK24	7.65714	KNOWN	FALSE	TRUE	FALSE
1162	T cell	STK38	46.5	KNOWN	FALSE	TRUE	FALSE
1163	T cell	STK40	2.17143	NEW	TRUE	FALSE	FALSE
1164	T cell	STOML2	77.6286	NEW	FALSE	TRUE	FALSE
1165	T cell	STRADB	11.8286	KNOWN	FALSE	TRUE	FALSE
1166	T cell	SUB1	198.657	NEW	TRUE	FALSE	FALSE
1167	T cell	SUGT1	28.5857	KNOWN	FALSE	TRUE	FALSE
1168	T cell	SUMO1	200.843	NEW	FALSE	TRUE	FALSE
1169	T cell	SUSD1	1.2	NEW	TRUE	FALSE	FALSE
1170	T cell	SYNE1	10.2571	NEW	TRUE	FALSE	FALSE
1171	T cell	SYNE2	22.8429	NEW	TRUE	FALSE	FALSE
1172	T cell	TAB1	3.42857	KNOWN	FALSE	TRUE	FALSE
1173	T cell	TAB2	2.55714	KNOWN	TRUE	TRUE	TRUE
1174	T cell	TACC1	4.51429	NEW	TRUE	FALSE	FALSE
1175	T cell	TAF1	1.27143	KNOWN	TRUE	TRUE	TRUE
1176	T cell	TAF1B	9.52857	NEW	TRUE	FALSE	FALSE
1177	T cell	TAOK3	50.1571	KNOWN	TRUE	TRUE	TRUE
1178	T cell	TAX1BP1	79.4143	KNOWN	FALSE	TRUE	FALSE
1179	T cell	TBC1D1	3.84286	NEW	TRUE	FALSE	FALSE
1180	T cell	TBC1D14	9.01429	NEW	TRUE	FALSE	FALSE
1181	T cell	TBC1D31	7.17143	NEW	TRUE	FALSE	FALSE
1182	T cell	TBC1D4	6.98571	NEW	FALSE	TRUE	FALSE
1183	T cell	TBC1D5	4.81429	NEW	TRUE	FALSE	FALSE
1184	T cell	TBCA	159.186	NEW	TRUE	FALSE	FALSE
1185	T cell	TBL1XR1	5.17143	KNOWN	TRUE	FALSE	FALSE
1186	T cell	TBP	38.3571	KNOWN	TRUE	TRUE	TRUE
1187	T cell	TBX21	5.85714	NEW	TRUE	FALSE	FALSE
1188	T cell	TBXAS1	7.52857	NEW	TRUE	FALSE	FALSE
1189	T cell	TCEAL1	16.0143	NEW	TRUE	FALSE	FALSE
1190	T cell	TCF12	15.7286	KNOWN	TRUE	FALSE	FALSE
1191	T cell	TCF7	38.4714	NEW	TRUE	FALSE	FALSE
1192	T cell	TDP1	21.0429	KNOWN	TRUE	FALSE	FALSE
1193	T cell	TERF1	13.8857	KNOWN	TRUE	TRUE	TRUE
1194	T cell	TERF2	5.31429	KNOWN	FALSE	TRUE	FALSE
1195	T cell	TFDP1	3.9	KNOWN	FALSE	TRUE	FALSE
1196	T cell	TFEB	2.17143	NEW	TRUE	FALSE	FALSE
1197	T cell	TGFA	1.01429	KNOWN	TRUE	TRUE	TRUE
1198	T cell	TGFBR3	14.8714	NEW	TRUE	FALSE	FALSE
1199	T cell	TGIF1	45.4714	NEW	TRUE	FALSE	FALSE
1200	T cell	THADA	3.68571	NEW	TRUE	FALSE	FALSE
1201	T cell	THAP12	4.6	NEW	FALSE	TRUE	FALSE
1202	T cell	TIAM1	8.17143	KNOWN	TRUE	TRUE	TRUE
1203	T cell	TIMP1	113.243	KNOWN	TRUE	FALSE	FALSE
1204	T cell	TKT	23.2143	NEW	FALSE	TRUE	FALSE
1205	T cell	TLE4	3.14286	NEW	TRUE	FALSE	FALSE
1206	T cell	TLK1	7.18571	KNOWN	TRUE	FALSE	FALSE
1207	T cell	TLN1	3.3	KNOWN	FALSE	TRUE	FALSE
1208	T cell	TLR1	2.41429	KNOWN	FALSE	TRUE	FALSE
1209	T cell	TMEM204	60.7429	NEW	TRUE	FALSE	FALSE
1210	T cell	TMEM30A	32.1429	NEW	TRUE	FALSE	FALSE
1211	T cell	TMX3	3.98571	NEW	TRUE	FALSE	FALSE
1212	T cell	TNF	2.24286	KNOWN	TRUE	TRUE	TRUE
1213	T cell	TNFAIP8	181.343	NEW	TRUE	FALSE	FALSE
1214	T cell	TNFAIP8L1	2.3	NEW	TRUE	FALSE	FALSE
1215	T cell	TNFRSF10A	12	KNOWN	TRUE	TRUE	TRUE
1216	T cell	TNFRSF10B	2.4	KNOWN	TRUE	TRUE	TRUE
1217	T cell	TNFRSF10D	1.41429	KNOWN	TRUE	FALSE	FALSE
1218	T cell	TNFRSF1B	34.5429	KNOWN	FALSE	TRUE	FALSE
1219	T cell	TNFRSF25	4.48571	KNOWN	FALSE	TRUE	FALSE
1220	T cell	TNFSF10	18.6	KNOWN	TRUE	TRUE	TRUE
1221	T cell	TNFSF13B	13.2571	KNOWN	TRUE	TRUE	TRUE
1222	T cell	TNFSF8	19.0857	NEW	TRUE	FALSE	FALSE
1223	T cell	TNIK	4	KNOWN	TRUE	TRUE	TRUE
1224	T cell	TNIP1	12.0429	KNOWN	TRUE	TRUE	TRUE
1225	T cell	TNIP2	9.17143	KNOWN	FALSE	TRUE	FALSE
1226	T cell	TNIP3	2.24286	NEW	TRUE	FALSE	FALSE
1227	T cell	TNRC6B	44.2143	NEW	TRUE	FALSE	FALSE
1228	T cell	TOLLIP	31.4143	KNOWN	FALSE	TRUE	FALSE
1229	T cell	TOP1	7.4	KNOWN	FALSE	TRUE	FALSE
1230	T cell	TP53BP1	1.51429	NEW	TRUE	TRUE	TRUE
1231	T cell	TP53BP2	1.08571	KNOWN	FALSE	TRUE	FALSE
1232	T cell	TP53INP1	2.37143	KNOWN	TRUE	FALSE	FALSE
1233	T cell	TP53RK	18.6143	NEW	TRUE	TRUE	TRUE
1234	T cell	TPCN1	2.05714	NEW	TRUE	FALSE	FALSE
1235	T cell	TPD52	11.8571	NEW	TRUE	FALSE	FALSE
1236	T cell	TPRG1	2.35714	NEW	TRUE	FALSE	FALSE
1237	T cell	TRADD	61.2429	KNOWN	FALSE	TRUE	FALSE
1238	T cell	TRAF1	5.87143	KNOWN	TRUE	TRUE	TRUE
1239	T cell	TRAF2	14.5857	KNOWN	TRUE	TRUE	TRUE
1240	T cell	TRAF4	1.5	KNOWN	TRUE	TRUE	TRUE
1241	T cell	TRAF5	12.0571	KNOWN	FALSE	TRUE	FALSE
1242	T cell	TRAF6	15.8429	KNOWN	FALSE	TRUE	FALSE
1243	T cell	TRAPPC9	3.44286	NEW	TRUE	FALSE	FALSE
1244	T cell	TRIAP1	40	NEW	TRUE	FALSE	FALSE
1245	T cell	TRIB3	9.77143	KNOWN	TRUE	TRUE	TRUE
1246	T cell	TRIM21	78.3286	KNOWN	TRUE	FALSE	FALSE
1247	T cell	TRIM25	1.12857	NEW	TRUE	TRUE	TRUE
1248	T cell	TRIM28	15.1857	KNOWN	TRUE	TRUE	TRUE
1249	T cell	TRIM56	1.3	NEW	TRUE	FALSE	FALSE
1250	T cell	TRIM69	1.11429	KNOWN	TRUE	FALSE	FALSE
1251	T cell	TSC1	2.77143	KNOWN	TRUE	TRUE	TRUE
1252	T cell	TSC2	1.97143	KNOWN	TRUE	TRUE	TRUE
1253	T cell	TSC22D3	664.286	KNOWN	FALSE	TRUE	FALSE
1254	T cell	TSHR	1.02857	KNOWN	FALSE	TRUE	FALSE
1255	T cell	TSPAN14	72.7286	NEW	TRUE	FALSE	FALSE
1256	T cell	TSPAN3	26.6714	NEW	TRUE	FALSE	FALSE
1257	T cell	TTC1	66.5143	NEW	FALSE	TRUE	FALSE
1258	T cell	TUBA1C	11.5143	NEW	TRUE	FALSE	FALSE
1259	T cell	TUBB	18.6714	KNOWN	FALSE	TRUE	FALSE
1260	T cell	TUBGCP5	3.45714	NEW	TRUE	FALSE	FALSE
1261	T cell	TXK	33.6429	NEW	TRUE	TRUE	TRUE
1262	T cell	TXN	160.857	KNOWN	TRUE	TRUE	TRUE
1263	T cell	TXNIP	677.986	KNOWN	FALSE	TRUE	FALSE
1264	T cell	TXNRD1	21	KNOWN	TRUE	FALSE	FALSE
1265	T cell	TYMS	2.72857	NEW	TRUE	FALSE	FALSE
1266	T cell	TYROBP	125.571	KNOWN	FALSE	TRUE	FALSE
1267	T cell	UBA52	2244.77	KNOWN	FALSE	TRUE	FALSE
1268	T cell	UBB	2739.01	KNOWN	FALSE	TRUE	FALSE
1269	T cell	UBC	393.143	KNOWN	TRUE	FALSE	FALSE
1270	T cell	UBE2F	43.5571	NEW	TRUE	FALSE	FALSE
1271	T cell	UBE2H	3.04286	KNOWN	TRUE	FALSE	FALSE
1272	T cell	UBE2I	163.5	KNOWN	FALSE	TRUE	FALSE
1273	T cell	UBE2L3	76.8143	KNOWN	TRUE	FALSE	FALSE
1274	T cell	UBE2N	119.843	KNOWN	FALSE	TRUE	FALSE
1275	T cell	UBR1	2.44286	NEW	TRUE	FALSE	FALSE
1276	T cell	UIMC1	10.5	KNOWN	FALSE	TRUE	FALSE
1277	T cell	UPP1	23.6571	NEW	TRUE	FALSE	FALSE
1278	T cell	UQCC1	14.5	NEW	TRUE	FALSE	FALSE
1279	T cell	USF1	1.27143	KNOWN	TRUE	FALSE	FALSE
1280	T cell	USF2	7.55714	NEW	TRUE	FALSE	FALSE
1281	T cell	USP1	13.1	NEW	FALSE	TRUE	FALSE
1282	T cell	USP10	52.2286	NEW	TRUE	FALSE	FALSE
1283	T cell	USP34	3.08571	KNOWN	TRUE	FALSE	FALSE
1284	T cell	USP4	49.7286	KNOWN	FALSE	TRUE	FALSE
1285	T cell	USP7	4.61429	KNOWN	TRUE	TRUE	TRUE
1286	T cell	USP9X	3.7	KNOWN	TRUE	FALSE	FALSE
1287	T cell	UTP14A	13.8571	NEW	TRUE	FALSE	FALSE
1288	T cell	UTRN	26.9	NEW	TRUE	FALSE	FALSE
1289	T cell	UVRAG	6.38571	NEW	TRUE	FALSE	FALSE
1290	T cell	VAC14	1.9	NEW	TRUE	FALSE	FALSE
1291	T cell	VASP	2.74286	KNOWN	FALSE	TRUE	FALSE
1292	T cell	VAV1	17.2571	KNOWN	TRUE	TRUE	TRUE
1293	T cell	VAV3	1.21429	KNOWN	TRUE	TRUE	TRUE
1294	T cell	VCL	7.28571	KNOWN	FALSE	TRUE	FALSE
1295	T cell	VCP	41.3857	KNOWN	FALSE	TRUE	FALSE
1296	T cell	VEGFB	2.08571	KNOWN	TRUE	FALSE	FALSE
1297	T cell	VGLL4	7.75714	NEW	TRUE	FALSE	FALSE
1298	T cell	VHL	1.25714	KNOWN	FALSE	TRUE	FALSE
1299	T cell	VIM	278.9	KNOWN	TRUE	TRUE	TRUE
1300	T cell	VMP1	47.2857	NEW	TRUE	FALSE	FALSE
1301	T cell	VOPP1	27.2714	NEW	TRUE	FALSE	FALSE
1302	T cell	VPS33B	5.67143	NEW	TRUE	FALSE	FALSE
1303	T cell	VPS53	1.61429	NEW	TRUE	FALSE	FALSE
1304	T cell	VPS8	5.28571	NEW	TRUE	FALSE	FALSE
1305	T cell	VRK1	30.7857	NEW	TRUE	TRUE	TRUE
1306	T cell	VRK2	14.3143	NEW	TRUE	FALSE	FALSE
1307	T cell	VWA5A	4.85714	NEW	TRUE	FALSE	FALSE
1308	T cell	WARS	34.5857	KNOWN	TRUE	FALSE	FALSE
1309	T cell	WASF2	26.0714	NEW	FALSE	TRUE	FALSE
1310	T cell	WASL	1.2	KNOWN	FALSE	TRUE	FALSE
1311	T cell	WEE1	1.85714	NEW	FALSE	TRUE	FALSE
1312	T cell	WNK1	2.52857	NEW	FALSE	TRUE	FALSE
1313	T cell	WNT1	2.34286	NEW	FALSE	TRUE	FALSE
1314	T cell	WRN	1.3	KNOWN	TRUE	TRUE	TRUE
1315	T cell	XAF1	5.27143	KNOWN	TRUE	FALSE	FALSE
1316	T cell	XPA	27.4	KNOWN	TRUE	TRUE	TRUE
1317	T cell	XPC	17.0714	KNOWN	TRUE	FALSE	FALSE
1318	T cell	XPO1	3.15714	KNOWN	FALSE	TRUE	FALSE
1319	T cell	XRCC5	148.071	KNOWN	FALSE	TRUE	FALSE
1320	T cell	XRCC6	263.271	KNOWN	FALSE	TRUE	FALSE
1321	T cell	XXYLT1	1.18571	NEW	TRUE	FALSE	FALSE
1322	T cell	YES1	1.24286	KNOWN	FALSE	TRUE	FALSE
1323	T cell	YWHAB	83.5429	KNOWN	TRUE	TRUE	TRUE
1324	T cell	YWHAE	42.9429	KNOWN	FALSE	TRUE	FALSE
1325	T cell	YWHAH	8.31429	KNOWN	FALSE	TRUE	FALSE
1326	T cell	YWHAQ	188.3	KNOWN	FALSE	TRUE	FALSE
1327	T cell	YWHAZ	390.214	KNOWN	TRUE	TRUE	TRUE
1328	T cell	YY1	5.57143	KNOWN	TRUE	TRUE	TRUE
1329	T cell	ZBTB16	10.3	KNOWN	TRUE	TRUE	TRUE
1330	T cell	ZBTB20	6.01429	NEW	TRUE	FALSE	FALSE
1331	T cell	ZC3HAV1	52.1714	NEW	TRUE	FALSE	FALSE
1332	T cell	ZEB2	6.61429	KNOWN	TRUE	FALSE	FALSE
1333	T cell	ZFP1	1.65714	NEW	TRUE	FALSE	FALSE
1334	T cell	ZFP30	1.27143	NEW	TRUE	FALSE	FALSE
1335	T cell	ZFP36	36.3714	KNOWN	TRUE	FALSE	FALSE
1336	T cell	ZFP36L1	173.6	KNOWN	TRUE	FALSE	FALSE
1337	T cell	ZMAT3	1.31429	NEW	TRUE	FALSE	FALSE
1338	T cell	ZMYND8	9.27143	NEW	TRUE	FALSE	FALSE
1339	T cell	ZNF107	4.5	NEW	TRUE	FALSE	FALSE
1340	T cell	ZNF12	1.44286	NEW	TRUE	FALSE	FALSE
1341	T cell	ZNF124	7.47143	NEW	TRUE	FALSE	FALSE
1342	T cell	ZNF140	14.2286	NEW	TRUE	FALSE	FALSE
1343	T cell	ZNF148	21.2429	KNOWN	TRUE	FALSE	FALSE
1344	T cell	ZNF155	5.38571	NEW	TRUE	FALSE	FALSE
1345	T cell	ZNF169	2.95714	NEW	TRUE	FALSE	FALSE
1346	T cell	ZNF181	10.3143	NEW	TRUE	FALSE	FALSE
1347	T cell	ZNF184	8.15714	NEW	TRUE	FALSE	FALSE
1348	T cell	ZNF19	1.05714	NEW	TRUE	FALSE	FALSE
1349	T cell	ZNF200	10.3714	NEW	TRUE	FALSE	FALSE
1350	T cell	ZNF222	5.38571	NEW	TRUE	FALSE	FALSE
1351	T cell	ZNF226	22.6714	NEW	TRUE	FALSE	FALSE
1352	T cell	ZNF227	11.1571	NEW	TRUE	FALSE	FALSE
1353	T cell	ZNF23	1.58571	NEW	TRUE	FALSE	FALSE
1354	T cell	ZNF230	3.77143	NEW	TRUE	FALSE	FALSE
1355	T cell	ZNF235	5.02857	NEW	TRUE	FALSE	FALSE
1356	T cell	ZNF25	1.47143	NEW	TRUE	FALSE	FALSE
1357	T cell	ZNF254	2.32857	NEW	TRUE	FALSE	FALSE
1358	T cell	ZNF263	3.77143	NEW	TRUE	FALSE	FALSE
1359	T cell	ZNF267	13.2	NEW	TRUE	FALSE	FALSE
1360	T cell	ZNF268	8.9	NEW	TRUE	FALSE	FALSE
1361	T cell	ZNF302	17.1286	NEW	TRUE	FALSE	FALSE
1362	T cell	ZNF331	10.9714	NEW	TRUE	FALSE	FALSE
1363	T cell	ZNF333	2.78571	NEW	TRUE	FALSE	FALSE
1364	T cell	ZNF337	5.14286	NEW	TRUE	FALSE	FALSE
1365	T cell	ZNF33B	13.2143	NEW	TRUE	FALSE	FALSE
1366	T cell	ZNF343	3.15714	NEW	TRUE	FALSE	FALSE
1367	T cell	ZNF354A	4.72857	KNOWN	TRUE	FALSE	FALSE
1368	T cell	ZNF365	2.14286	NEW	TRUE	FALSE	FALSE
1369	T cell	ZNF398	1.1	NEW	TRUE	FALSE	FALSE
1370	T cell	ZNF41	3.28571	NEW	TRUE	FALSE	FALSE
1371	T cell	ZNF417	2.88571	NEW	TRUE	FALSE	FALSE
1372	T cell	ZNF419	7.47143	NEW	TRUE	FALSE	FALSE
1373	T cell	ZNF425	1.78571	NEW	TRUE	FALSE	FALSE
1374	T cell	ZNF510	3.25714	NEW	TRUE	FALSE	FALSE
1375	T cell	ZNF529	2.51429	NEW	TRUE	FALSE	FALSE
1376	T cell	ZNF550	4.21429	NEW	TRUE	FALSE	FALSE
1377	T cell	ZNF567	5.41429	NEW	TRUE	FALSE	FALSE
1378	T cell	ZNF585A	31.0286	NEW	TRUE	FALSE	FALSE
1379	T cell	ZNF589	3.28571	NEW	TRUE	FALSE	FALSE
1380	T cell	ZNF596	2.48571	NEW	TRUE	FALSE	FALSE
1381	T cell	ZNF599	2.81429	NEW	TRUE	FALSE	FALSE
1382	T cell	ZNF613	7.62857	NEW	TRUE	FALSE	FALSE
1383	T cell	ZNF655	45.3857	NEW	TRUE	FALSE	FALSE
1384	T cell	ZNF669	4.95714	NEW	TRUE	FALSE	FALSE
1385	T cell	ZNF670	2.25714	NEW	TRUE	FALSE	FALSE
1386	T cell	ZNF680	1.68571	NEW	TRUE	FALSE	FALSE
1387	T cell	ZNF689	4.04286	NEW	TRUE	FALSE	FALSE
1388	T cell	ZNF721	14.9571	NEW	TRUE	FALSE	FALSE
1389	T cell	ZNF764	2.97143	NEW	TRUE	FALSE	FALSE
1390	T cell	ZNF778	1.47143	NEW	TRUE	FALSE	FALSE
1391	T cell	ZNF786	8.84286	NEW	TRUE	FALSE	FALSE
1392	T cell	ZNF79	5.57143	NEW	TRUE	FALSE	FALSE
1393	T cell	ZNF84	9.44286	NEW	TRUE	FALSE	FALSE
1394	T cell	ZNF879	4.8	NEW	TRUE	FALSE	FALSE
1395	NA	CEMIP2	NA	NEW	TRUE	FALSE	FALSE
1396	NA	DIPK2B	NA	NEW	TRUE	FALSE	FALSE
1397	NA	DLEU1	NA	NEW	TRUE	FALSE	FALSE
1398	NA	GPX1	NA	NEW	TRUE	FALSE	FALSE
1399	NA	HLA-DRB4	NA	KNOWN	TRUE	FALSE	FALSE
1400	NA	LINC00299	NA	NEW	TRUE	FALSE	FALSE
1401	NA	LINC00474	NA	NEW	TRUE	FALSE	FALSE
1402	NA	MDS2	NA	NEW	TRUE	FALSE	FALSE
1403	NA	MIR17HG	NA	NEW	FALSE	TRUE	FALSE
1404	NA	MRTFA	NA	NEW	TRUE	TRUE	TRUE
1405	NA	OFCC1	NA	NEW	TRUE	FALSE	FALSE
1406	NA	TENT4A	NA	NEW	TRUE	FALSE	FALSE
